# Supplementary material for: Glycoproteomic Analysis of Urinary Extracellular Vesicles for Biomarkers of Hepatocellular Carcinoma
Source: Molecules. 2023 Jan 29;28(3):1293. doi: 10.3390/molecules28031293 (PMC9919939; doi:10.3390/molecules28031293)
Supplement: Supplementary file 1 [file molecules-28-01293-s001.zip]

Archive with 4 entries (4 files):
- molecules-2153141-supplementary-Figure and Table.pdf
- Table S2. Proteins identified in the urinary EVs by the proteomic study.xlsx
- Table S3. Detail information of the intact N-glycopeptides in the urinary EVs identified by the N-glycoproteomic study.xlsx
- Table S4. Differentially expressed intact N-glycopeptides quantitated with í▌2.0- or í▄ 0.5-fold change in urinary EVs form HCC (relative to normal control).xlsx
