# Supplementary material for: Glycoproteomic Analysis of Urinary Extracellular Vesicles for Biomarkers of Hepatocellular Carcinoma
Source: Molecules. 2023 Jan 29;28(3):1293. doi: 10.3390/molecules28031293 (PMC9919939; doi:10.3390/molecules28031293)
Supplement: Supplementary file 1 [file molecules-28-01293-s001.zip › Table S2. Proteins identified in the urinary EVs by the proteomic study.xlsx]

## Sheet: Sheet1
Protein IDs	Majority protein IDs	Peptide counts (all)	Peptide counts (razor+unique)	Peptide counts (unique)	Protein names	Gene names	Fasta headers	Number of proteins	Peptides	Razor + unique peptides	Unique peptides	Peptides Urine_Control_1	Peptides Urine_Control_2	Peptides Urine_Control_3	Peptides Urine_HCC_1	Peptides Urine_HCC_2	Peptides Urine_HCC_3	Razor + unique peptides Urine_Control_1	Razor + unique peptides Urine_Control_2	Razor + unique peptides Urine_Control_3	Razor + unique peptides Urine_HCC_1	Razor + unique peptides Urine_HCC_2	Razor + unique peptides Urine_HCC_3	Unique peptides Urine_Control_1	Unique peptides Urine_Control_2	Unique peptides Urine_Control_3	Unique peptides Urine_HCC_1	Unique peptides Urine_HCC_2	Unique peptides Urine_HCC_3	Sequence coverage [%]	Unique + razor sequence coverage [%]	Unique sequence coverage [%]	Mol. weight [kDa]	Sequence length	Sequence lengths	Q-value	Score	Identification type Urine_Control_1	Identification type Urine_Control_2	Identification type Urine_Control_3	Identification type Urine_HCC_1	Identification type Urine_HCC_2	Identification type Urine_HCC_3	Sequence coverage Urine_Control_1 [%]	Sequence coverage Urine_Control_2 [%]	Sequence coverage Urine_Control_3 [%]	Sequence coverage Urine_HCC_1 [%]	Sequence coverage Urine_HCC_2 [%]	Sequence coverage Urine_HCC_3 [%]
A0A075B6H9	A0A075B6H9	3	3	3		IGLV4-69	sp|A0A075B6H9|LV469_HUMAN Immunoglobulin lambda variable 4-69 OS=Homo sapiens OX=9606 GN=IGLV4-69 PE=1 SV=1	1	3	3	3	2	1	1	2	3	3	2	1	1	2	3	3	2	1	1	2	3	3	33.6	33.6	33.6	12.773	119	119	0	60.329	By MS/MS	By MS/MS	By MS/MS	By MS/MS	By MS/MS	By MS/MS	33.6	14.3	14.3	14.3	33.6	33.6
A0A075B6I0	A0A075B6I0	3	3	3		IGLV8-61	sp|A0A075B6I0|LV861_HUMAN Immunoglobulin lambda variable 8-61 OS=Homo sapiens OX=9606 GN=IGLV8-61 PE=3 SV=7	1	3	3	3	2	2	2	2	3	3	2	2	2	2	3	3	2	2	2	2	3	3	20.5	20.5	20.5	12.814	122	122	0	39.388	By MS/MS	By MS/MS	By MS/MS	By MS/MS	By MS/MS	By MS/MS	20.5	20.5	20.5	20.5	20.5	20.5
A0A075B6I9	A0A075B6I9	3	3	1		IGLV7-46	sp|A0A075B6I9|LV746_HUMAN Immunoglobulin lambda variable 7-46 OS=Homo sapiens OX=9606 GN=IGLV7-46 PE=3 SV=4	1	3	3	1	3	2	3	3	2	3	3	2	3	3	2	3	1	0	1	1	0	1	21.4	21.4	7.7	12.468	117	117	0	18.219	By MS/MS	By MS/MS	By MS/MS	By MS/MS	By MS/MS	By MS/MS	21.4	13.7	21.4	21.4	13.7	21.4
A0A075B6J9	A0A075B6J9	2	2	2		IGLV2-18	sp|A0A075B6J9|LV218_HUMAN Immunoglobulin lambda variable 2-18 OS=Homo sapiens OX=9606 GN=IGLV2-18 PE=3 SV=2	1	2	2	2	1	2	2	2	2	2	1	2	2	2	2	2	1	2	2	2	2	2	28.8	28.8	28.8	12.412	118	118	0	16.484	By MS/MS	By MS/MS	By MS/MS	By MS/MS	By MS/MS	By MS/MS	11	28.8	28.8	28.8	28.8	28.8
A0A075B6K0	A0A075B6K0	3	2	0		IGLV3-16	sp|A0A075B6K0|LV316_HUMAN Immunoglobulin lambda variable 3-16 OS=Homo sapiens OX=9606 GN=IGLV3-16 PE=3 SV=2	1	3	2	0	2	2	2	3	3	3	1	1	1	2	2	2	0	0	0	0	0	0	17.4	7.8	0	12.466	115	115	0	25.53	By MS/MS	By MS/MS	By MS/MS	By MS/MS	By MS/MS	By MS/MS	16.5	16.5	16.5	17.4	17.4	17.4
A0A075B6K5	A0A075B6K5	4	4	2		IGLV3-9	sp|A0A075B6K5|LV39_HUMAN Immunoglobulin lambda variable 3-9 OS=Homo sapiens OX=9606 GN=IGLV3-9 PE=3 SV=1	1	4	4	2	2	1	1	3	3	3	2	1	1	3	3	3	1	0	0	2	2	2	40	40	16.5	12.332	115	115	0	28.362	By MS/MS	By MS/MS	By MS/MS	By MS/MS	By MS/MS	By MS/MS	16.5	9.6	9.6	26.1	26.1	26.1
A0A075B6P5;P01615;A0A087WW87;P01614	A0A075B6P5;P01615;A0A087WW87;P01614	4;4;2;2	3;3;1;1	3;3;1;1	Ig kappa chain V-II region FR;Ig kappa chain V-II region Cum	IGKV2D-28;IGKV2-40	sp|A0A075B6P5|KV228_HUMAN Immunoglobulin kappa variable 2-28 OS=Homo sapiens OX=9606 GN=IGKV2-28 PE=3 SV=1;sp|P01615|KVD28_HUMAN Immunoglobulin kappa variable 2D-28 OS=Homo sapiens OX=9606 GN=IGKV2D-28 PE=1 SV=2;sp|A0A087WW87|KV240_HUMAN Immunoglobulin kap	4	4	3	3	3	3	3	3	4	3	2	2	2	2	3	2	2	2	2	2	3	2	45.8	45.8	45.8	12.957	120	120;120;121;121	0	123.92	By MS/MS	By MS/MS	By MS/MS	By MS/MS	By MS/MS	By MS/MS	29.2	29.2	29.2	29.2	45.8	29.2
A0A0A0MS15	A0A0A0MS15	8	5	4		IGHV3-49	sp|A0A0A0MS15|HV349_HUMAN Immunoglobulin heavy variable 3-49 OS=Homo sapiens OX=9606 GN=IGHV3-49 PE=3 SV=1	1	8	5	4	5	8	5	6	7	5	2	5	2	3	4	2	2	4	2	2	3	2	62.2	52.9	43.7	13.056	119	119	0	43.36	By MS/MS	By MS/MS	By MS/MS	By MS/MS	By MS/MS	By MS/MS	32.8	62.2	26.1	35.3	51.3	26.1
A0A0A0MT36;A0A0C4DH24;A0A0C4DH26	A0A0A0MT36;A0A0C4DH24;A0A0C4DH26	2;1;1	2;1;1	2;1;1		IGKV6D-21;IGKV6-21;IGKV6D-41	sp|A0A0A0MT36|KVD21_HUMAN Immunoglobulin kappa variable 6D-21 OS=Homo sapiens OX=9606 GN=IGKV6D-21 PE=3 SV=1;sp|A0A0C4DH24|KV621_HUMAN Immunoglobulin kappa variable 6-21 OS=Homo sapiens OX=9606 GN=IGKV6-21 PE=3 SV=1;sp|A0A0C4DH26|KVD41_HUMAN Probable non-f	3	2	2	2	1	1	1	2	1	2	1	1	1	2	1	2	1	1	1	2	1	2	28.9	28.9	28.9	12.34	114	114;114;115	0	14.449	By MS/MS	By MS/MS	By matching	By MS/MS	By MS/MS	By MS/MS	10.5	10.5	18.4	28.9	10.5	28.9
A0A0B4J1U7	A0A0B4J1U7	2	2	2		IGHV6-1	sp|A0A0B4J1U7|HV601_HUMAN Immunoglobulin heavy variable 6-1 OS=Homo sapiens OX=9606 GN=IGHV6-1 PE=3 SV=1	1	2	2	2	2	2	2	2	2	2	2	2	2	2	2	2	2	2	2	2	2	2	13.2	13.2	13.2	13.481	121	121	0.0014567	12.213	By MS/MS	By MS/MS	By MS/MS	By MS/MS	By MS/MS	By MS/MS	13.2	13.2	13.2	13.2	13.2	13.2
A0A0B4J1V0	A0A0B4J1V0	9	8	5		IGHV3-15	sp|A0A0B4J1V0|HV315_HUMAN Immunoglobulin heavy variable 3-15 OS=Homo sapiens OX=9606 GN=IGHV3-15 PE=3 SV=1	1	9	8	5	7	9	9	8	8	8	6	8	8	7	7	7	3	5	5	4	4	4	54.6	54.6	45.4	12.926	119	119	0	86.881	By MS/MS	By MS/MS	By MS/MS	By MS/MS	By MS/MS	By MS/MS	38.7	54.6	54.6	52.9	38.7	54.6
A0A0B4J1X5	A0A0B4J1X5	9	7	3		IGHV3-74	sp|A0A0B4J1X5|HV374_HUMAN Immunoglobulin heavy variable 3-74 OS=Homo sapiens OX=9606 GN=IGHV3-74 PE=3 SV=1	1	9	7	3	8	7	8	8	8	9	6	5	6	6	6	7	2	2	2	2	3	3	63.2	63.2	35	12.839	117	117	0	86.307	By MS/MS	By MS/MS	By MS/MS	By MS/MS	By MS/MS	By MS/MS	47	47	47	47	63.2	63.2
A0A0B4J1Y9	A0A0B4J1Y9	8	4	4		IGHV3-72	sp|A0A0B4J1Y9|HV372_HUMAN Immunoglobulin heavy variable 3-72 OS=Homo sapiens OX=9606 GN=IGHV3-72 PE=3 SV=1	1	8	4	4	7	7	8	7	7	7	3	3	4	3	3	3	3	3	4	3	3	3	60.5	45.4	45.4	13.203	119	119	0	33.854	By MS/MS	By MS/MS	By MS/MS	By MS/MS	By MS/MS	By MS/MS	49.6	51.3	60.5	49.6	49.6	49.6
A0A0C4DH31	A0A0C4DH31	3	3	2		IGHV1-18	sp|A0A0C4DH31|HV118_HUMAN Immunoglobulin heavy variable 1-18 OS=Homo sapiens OX=9606 GN=IGHV1-18 PE=3 SV=1	1	3	3	2	3	3	3	3	3	3	3	3	3	3	3	3	2	2	2	2	2	2	26.5	26.5	26.5	12.82	117	117	0	91.44	By MS/MS	By MS/MS	By MS/MS	By MS/MS	By MS/MS	By MS/MS	26.5	26.5	26.5	26.5	26.5	26.5
A0A0C4DH34	A0A0C4DH34	2	2	2		IGHV4-28	sp|A0A0C4DH34|HV428_HUMAN Immunoglobulin heavy variable 4-28 OS=Homo sapiens OX=9606 GN=IGHV4-28 PE=3 SV=1	1	2	2	2	1	1	1	2	2	2	1	1	1	2	2	2	1	1	1	2	2	2	9.4	9.4	9.4	13.124	117	117	0	19.716	By MS/MS	By MS/MS	By MS/MS	By MS/MS	By MS/MS	By MS/MS	9.4	9.4	9.4	9.4	9.4	9.4
A0A0C4DH35	A0A0C4DH35	3	3	3		IGHV3-35	sp|A0A0C4DH35|HV335_HUMAN Probable non-functional immunoglobulin heavy variable 3-35 OS=Homo sapiens OX=9606 GN=IGHV3-35 PE=5 SV=1	1	3	3	3	3	2	2	1	1	2	3	2	2	1	1	2	3	2	2	1	1	2	22.2	22.2	22.2	12.81	117	117	0	17.856	By MS/MS	By MS/MS	By MS/MS	By MS/MS	By matching	By MS/MS	22.2	15.4	15.4	6	6	12.8
A0A0C4DH38	A0A0C4DH38	4	4	2		IGHV5-51	sp|A0A0C4DH38|HV551_HUMAN Immunoglobulin heavy variable 5-51 OS=Homo sapiens OX=9606 GN=IGHV5-51 PE=3 SV=1	1	4	4	2	4	4	4	4	4	4	4	4	4	4	4	4	2	2	2	2	2	2	47	47	26.5	12.674	117	117	0	38.957	By MS/MS	By MS/MS	By MS/MS	By MS/MS	By MS/MS	By MS/MS	47	47	47	47	47	47
P0DP08;P0DP06;A0A0C4DH41;P01825;P06331;P01824;A0A075B6R2;P0DP07;A0A087WSY4	P0DP08;P0DP06;A0A0C4DH41;P01825;P06331;P01824	3;3;3;3;3;3;1;1;1	3;3;3;3;3;3;1;1;1	3;3;3;3;3;3;1;1;1	Ig heavy chain V-II region NEWM;Ig heavy chain V-II region ARH-77;Ig heavy chain V-II region WAH	IGHV4-61	sp|P0DP08|HVD82_HUMAN Immunoglobulin heavy variable 4-38-2 OS=Homo sapiens OX=9606 GN=IGHV4-38-2 PE=3 SV=1;sp|P0DP06|HVD34_HUMAN Immunoglobulin heavy variable 4-30-4 OS=Homo sapiens OX=9606 GN=IGHV4-30-4 PE=3 SV=1;sp|A0A0C4DH41|HV461_HUMAN Immunoglobulin h	9	3	3	3	3	3	3	3	3	3	3	3	3	3	3	3	3	3	3	3	3	3	23.1	23.1	23.1	13.016	117	117;118;118;116;123;125;117;118;118	0	49.652	By MS/MS	By MS/MS	By MS/MS	By MS/MS	By MS/MS	By MS/MS	23.1	23.1	23.1	23.1	23.1	23.1
A0A0C4DH67;A0A0C4DH69	A0A0C4DH67;A0A0C4DH69	2;2	2;2	1;1		IGKV1-8;IGKV1-9	sp|A0A0C4DH67|KV108_HUMAN Immunoglobulin kappa variable 1-8 OS=Homo sapiens OX=9606 GN=IGKV1-8 PE=3 SV=1;sp|A0A0C4DH69|KV109_HUMAN Immunoglobulin kappa variable 1-9 OS=Homo sapiens OX=9606 GN=IGKV1-9 PE=3 SV=1	2	2	2	1	2	1	2	2	2	2	2	1	2	2	2	2	1	0	1	1	1	1	27	27	13	12.537	115	115;117	0	41.918	By MS/MS	By MS/MS	By MS/MS	By MS/MS	By MS/MS	By MS/MS	27	13.9	27	27	27	27
A0A0C4DH68;A0A075B6R9	A0A0C4DH68;A0A075B6R9	4;3	3;2	3;2		IGKV2-24;IGKV2D-24	sp|A0A0C4DH68|KV224_HUMAN Immunoglobulin kappa variable 2-24 OS=Homo sapiens OX=9606 GN=IGKV2-24 PE=3 SV=1;sp|A0A075B6R9|KVD24_HUMAN Probable non-functional immunoglobulin kappa variable 2D-24 OS=Homo sapiens OX=9606 GN=IGKV2D-24 PE=5 SV=1	2	4	3	3	3	3	3	3	3	2	3	2	3	2	2	1	3	2	3	2	2	1	41.7	41.7	41.7	13.079	120	120;120	0	74.988	By MS/MS	By MS/MS	By MS/MS	By MS/MS	By MS/MS	By MS/MS	41.7	20	41.7	20	38.3	16.7
A0A0C4DH72;P04432;P01597	A0A0C4DH72;P04432;P01597	2;1;1	2;1;1	0;0;0	Ig kappa chain V-I region Daudi;Ig kappa chain V-I region DEE	IGKV1-6	sp|A0A0C4DH72|KV106_HUMAN Immunoglobulin kappa variable 1-6 OS=Homo sapiens OX=9606 GN=IGKV1-6 PE=3 SV=1;sp|P04432|KVD39_HUMAN Immunoglobulin kappa variable 1D-39 OS=Homo sapiens OX=9606 GN=IGKV1D-39 PE=3 SV=2;sp|P01597|KV139_HUMAN Immunoglobulin kappa var	3	2	2	0	2	2	2	2	2	2	2	2	2	2	2	2	0	0	0	0	0	0	21.4	21.4	0	12.697	117	117;117;117	0	22.372	By MS/MS	By MS/MS	By MS/MS	By MS/MS	By MS/MS	By MS/MS	21.4	21.4	21.4	21.4	21.4	21.4
A0A140G945;P02489	A0A140G945;P02489	2;2	2;2	2;2	Alpha-crystallin A chain;Alpha-crystallin A(1-172);Alpha-crystallin A(1-168);Alpha-crystallin A(1-162)	CRYAA	sp|A0A140G945|CRYA2_HUMAN Alpha-crystallin A2 chain OS=Homo sapiens OX=9606 GN=CRYAA2 PE=1 SV=1;sp|P02489|CRYAA_HUMAN Alpha-crystallin A chain OS=Homo sapiens OX=9606 GN=CRYAA PE=1 SV=2	2	2	2	2	0	1	0	2	1	1	0	1	0	2	1	1	0	1	0	2	1	1	13.3	13.3	13.3	19.909	173	173;173	0	14.237		By MS/MS		By MS/MS	By MS/MS	By MS/MS	0	6.9	0	13.3	6.9	6.9
A0M8Q6	A0M8Q6	6	2	2	Ig lambda-7 chain C region	IGLC7	sp|A0M8Q6|IGLC7_HUMAN Immunoglobulin lambda constant 7 OS=Homo sapiens OX=9606 GN=IGLC7 PE=1 SV=3	1	6	2	2	5	6	6	6	6	6	2	2	2	2	2	2	2	2	2	2	2	2	60.4	18.9	18.9	11.253	106	106	0	34.25	By MS/MS	By MS/MS	By MS/MS	By MS/MS	By MS/MS	By MS/MS	57.5	60.4	60.4	60.4	60.4	60.4
A0PJK1	A0PJK1	2	2	2	Sodium/glucose cotransporter 5	SLC5A10	sp|A0PJK1|SC5AA_HUMAN Sodium/glucose cotransporter 5 OS=Homo sapiens OX=9606 GN=SLC5A10 PE=1 SV=2	1	2	2	2	1	1	2	1	2	2	1	1	2	1	2	2	1	1	2	1	2	2	4.2	4.2	4.2	64.342	596	596	0	13.565	By MS/MS	By MS/MS	By MS/MS	By MS/MS	By MS/MS	By MS/MS	1.7	1.7	4.2	1.7	4.2	4.2
A2NJV5;A0A075B6S2;A0A0A0MRZ7	A2NJV5;A0A075B6S2;A0A0A0MRZ7	6;5;3	6;5;3	4;3;1		IGKV A18;IGKV2D-29;IGKV2D-26	sp|A2NJV5|KV229_HUMAN Immunoglobulin kappa variable 2-29 OS=Homo sapiens OX=9606 GN=IGKV2-29 PE=3 SV=2;sp|A0A075B6S2|KVD29_HUMAN Immunoglobulin kappa variable 2D-29 OS=Homo sapiens OX=9606 GN=IGKV2D-29 PE=3 SV=1;sp|A0A0A0MRZ7|KVD26_HUMAN Immunoglobulin kap	3	6	6	4	5	6	5	6	6	6	5	6	5	6	6	6	4	4	4	4	4	4	45.8	45.8	45.8	13.085	120	120;120;120	0	147.59	By MS/MS	By MS/MS	By MS/MS	By MS/MS	By MS/MS	By MS/MS	45.8	45.8	45.8	45.8	45.8	45.8
A6ND91	A6ND91	3	3	3	Putative L-aspartate dehydrogenase	ASPDH	sp|A6ND91|ASPD_HUMAN Putative L-aspartate dehydrogenase OS=Homo sapiens OX=9606 GN=ASPDH PE=1 SV=2	1	3	3	3	1	0	0	1	0	0	1	0	0	1	0	0	1	0	0	1	0	0	11	11	11	29.946	283	283	0	16.356	By MS/MS			By MS/MS			2.8	0	0	3.9	0	0
P30046;A6NHG4	P30046;A6NHG4	2;2	2;2	2;2	D-dopachrome decarboxylase;D-dopachrome decarboxylase-like protein	DDT;DDTL	sp|P30046|DOPD_HUMAN D-dopachrome decarboxylase OS=Homo sapiens OX=9606 GN=DDT PE=1 SV=3;sp|A6NHG4|DDTL_HUMAN D-dopachrome decarboxylase-like protein OS=Homo sapiens OX=9606 GN=DDTL PE=2 SV=1	2	2	2	2	1	1	1	1	1	1	1	1	1	1	1	1	1	1	1	1	1	1	27.1	27.1	27.1	12.712	118	118;134	0	32.877	By MS/MS	By MS/MS	By MS/MS	By MS/MS	By MS/MS	By MS/MS	16.9	16.9	16.9	16.9	10.2	16.9
O60309;A6NMS7;A6NM11;Q96QE4	O60309;A6NMS7;A6NM11	6;6;6;1	6;6;6;1	6;6;6;1	Leucine-rich repeat-containing protein 37A3;Leucine-rich repeat-containing protein 37A;Leucine-rich repeat-containing protein 37A2	LRRC37A3;LRRC37A;LRRC37A2	sp|O60309|L37A3_HUMAN Leucine-rich repeat-containing protein 37A3 OS=Homo sapiens OX=9606 GN=LRRC37A3 PE=2 SV=2;sp|A6NMS7|L37A1_HUMAN Leucine-rich repeat-containing protein 37A OS=Homo sapiens OX=9606 GN=LRRC37A PE=2 SV=3;sp|A6NM11|L37A2_HUMAN Leucine-rich	4	6	6	6	0	0	0	4	3	4	0	0	0	4	3	4	0	0	0	4	3	4	4.3	4.3	4.3	180.62	1634	1634;1700;1700;947	0	59.895				By MS/MS	By MS/MS	By MS/MS	0	0	0	2.6	2.1	2.7
A8K2U0	A8K2U0	53	53	53	Alpha-2-macroglobulin-like protein 1	A2ML1	sp|A8K2U0|A2ML1_HUMAN Alpha-2-macroglobulin-like protein 1 OS=Homo sapiens OX=9606 GN=A2ML1 PE=1 SV=3	1	53	53	53	47	45	45	34	40	36	47	45	45	34	40	36	47	45	45	34	40	36	46.6	46.6	46.6	161.1	1454	1454	0	323.31	By MS/MS	By MS/MS	By MS/MS	By MS/MS	By MS/MS	By MS/MS	39.3	37.8	35.9	27.9	34.3	30.7
B2RPK0;P09429;P23497	B2RPK0;P09429;P23497	3;3;2	3;3;2	3;3;2	Putative high mobility group protein B1-like 1;High mobility group protein B1;Nuclear autoantigen Sp-100	HMGB1P1;HMGB1;SP100	sp|B2RPK0|HGB1A_HUMAN Putative high mobility group protein B1-like 1 OS=Homo sapiens OX=9606 GN=HMGB1P1 PE=5 SV=1;sp|P09429|HMGB1_HUMAN High mobility group protein B1 OS=Homo sapiens OX=9606 GN=HMGB1 PE=1 SV=3;sp|P23497|SP100_HUMAN Nuclear autoantigen Sp-1	3	3	3	3	0	2	1	0	0	1	0	2	1	0	0	1	0	2	1	0	0	1	14.7	14.7	14.7	24.238	211	211;215;879	0	17.193		By MS/MS	By MS/MS			By MS/MS	0	7.6	3.8	0	0	7.1
O00115	O00115	11	11	11	Deoxyribonuclease-2-alpha	DNASE2	sp|O00115|DNS2A_HUMAN Deoxyribonuclease-2-alpha OS=Homo sapiens OX=9606 GN=DNASE2 PE=1 SV=2	1	11	11	11	7	8	7	10	10	9	7	8	7	10	10	9	7	8	7	10	10	9	28.1	28.1	28.1	39.58	360	360	0	102.89	By MS/MS	By MS/MS	By MS/MS	By MS/MS	By MS/MS	By MS/MS	16.1	19.7	19.7	28.1	28.1	28.1
O00161	O00161	3	3	3	Synaptosomal-associated protein 23	SNAP23	sp|O00161|SNP23_HUMAN Synaptosomal-associated protein 23 OS=Homo sapiens OX=9606 GN=SNAP23 PE=1 SV=1	1	3	3	3	2	1	1	1	2	2	2	1	1	1	2	2	2	1	1	1	2	2	25.1	25.1	25.1	23.354	211	211	0	19.453	By MS/MS	By matching	By matching	By MS/MS	By MS/MS	By MS/MS	13.3	6.6	6.6	6.6	13.3	18.5
O00182;Q6DKI2;Q3B8N2	O00182	4;1;1	4;1;1	4;1;1	Galectin-9	LGALS9	sp|O00182|LEG9_HUMAN Galectin-9 OS=Homo sapiens OX=9606 GN=LGALS9 PE=1 SV=2	3	4	4	4	2	2	2	4	4	3	2	2	2	4	4	3	2	2	2	4	4	3	11.5	11.5	11.5	39.518	355	355;356;356	0	37.291	By MS/MS	By MS/MS	By MS/MS	By MS/MS	By MS/MS	By MS/MS	5.4	5.4	5.4	11.5	11.5	11.3
O00187	O00187	12	12	12	Mannan-binding lectin serine protease 2;Mannan-binding lectin serine protease 2 A chain;Mannan-binding lectin serine protease 2 B chain	MASP2	sp|O00187|MASP2_HUMAN Mannan-binding lectin serine protease 2 OS=Homo sapiens OX=9606 GN=MASP2 PE=1 SV=4	1	12	12	12	10	9	9	12	11	12	10	9	9	12	11	12	10	9	9	12	11	12	14.3	14.3	14.3	75.702	686	686	0	323.31	By MS/MS	By MS/MS	By MS/MS	By MS/MS	By MS/MS	By MS/MS	14	11.1	11.1	14.3	14.3	14.3
O00194	O00194	3	2	2	Ras-related protein Rab-27B	RAB27B	sp|O00194|RB27B_HUMAN Ras-related protein Rab-27B OS=Homo sapiens OX=9606 GN=RAB27B PE=1 SV=4	1	3	2	2	0	0	0	2	3	1	0	0	0	1	2	1	0	0	0	1	2	1	13.3	8.7	8.7	24.608	218	218	0.0014535	12.107				By MS/MS	By MS/MS	By MS/MS	0	0	0	9.6	13.3	5
O00231	O00231	3	3	3	26S proteasome non-ATPase regulatory subunit 11	PSMD11	sp|O00231|PSD11_HUMAN 26S proteasome non-ATPase regulatory subunit 11 OS=Homo sapiens OX=9606 GN=PSMD11 PE=1 SV=3	1	3	3	3	1	0	0	1	1	2	1	0	0	1	1	2	1	0	0	1	1	2	7.8	7.8	7.8	47.463	422	422	0	16.544	By MS/MS			By MS/MS	By matching	By MS/MS	2.4	0	0	2.4	2.4	4.7
O00292;O75610	O00292;O75610	2;1	2;1	2;1	Left-right determination factor 2;Left-right determination factor 1	LEFTY2;LEFTY1	sp|O00292|LFTY2_HUMAN Left-right determination factor 2 OS=Homo sapiens OX=9606 GN=LEFTY2 PE=1 SV=2;sp|O75610|LFTY1_HUMAN Left-right determination factor 1 OS=Homo sapiens OX=9606 GN=LEFTY1 PE=2 SV=1	2	2	2	2	1	1	1	1	2	1	1	1	1	1	2	1	1	1	1	1	2	1	8.2	8.2	8.2	40.92	366	366;366	0	12.508	By MS/MS	By MS/MS	By MS/MS	By MS/MS	By MS/MS	By MS/MS	3.3	3.3	3.3	3.3	8.2	3.3
O00299	O00299	11	11	11	Chloride intracellular channel protein 1	CLIC1	sp|O00299|CLIC1_HUMAN Chloride intracellular channel protein 1 OS=Homo sapiens OX=9606 GN=CLIC1 PE=1 SV=4	1	11	11	11	8	9	8	10	10	9	8	9	8	10	10	9	8	9	8	10	10	9	61.4	61.4	61.4	26.922	241	241	0	139.49	By MS/MS	By MS/MS	By MS/MS	By MS/MS	By MS/MS	By MS/MS	45.6	57.3	44.8	56.4	49	54.4
O00338	O00338	2	2	2	Sulfotransferase 1C2	SULT1C2	sp|O00338|ST1C2_HUMAN Sulfotransferase 1C2 OS=Homo sapiens OX=9606 GN=SULT1C2 PE=1 SV=1	1	2	2	2	0	0	0	1	0	1	0	0	0	1	0	1	0	0	0	1	0	1	7.1	7.1	7.1	34.88	296	296	0	13.123				By MS/MS		By MS/MS	0	0	0	3	0	4.1
O00391	O00391	42	42	42	Sulfhydryl oxidase 1	QSOX1	sp|O00391|QSOX1_HUMAN Sulfhydryl oxidase 1 OS=Homo sapiens OX=9606 GN=QSOX1 PE=1 SV=3	1	42	42	42	33	35	29	37	36	36	33	35	29	37	36	36	33	35	29	37	36	36	50.2	50.2	50.2	82.577	747	747	0	323.31	By MS/MS	By MS/MS	By MS/MS	By MS/MS	By MS/MS	By MS/MS	43.5	47.7	41.4	45.6	49.3	46.9
O00410	O00410	3	3	3	Importin-5	IPO5	sp|O00410|IPO5_HUMAN Importin-5 OS=Homo sapiens OX=9606 GN=IPO5 PE=1 SV=4	1	3	3	3	0	0	0	0	1	2	0	0	0	0	1	2	0	0	0	0	1	2	5.2	5.2	5.2	123.63	1097	1097	0	24.873					By matching	By MS/MS	0	0	0	0	1.8	3.4
O00462	O00462	7	7	7	Beta-mannosidase	MANBA	sp|O00462|MANBA_HUMAN Beta-mannosidase OS=Homo sapiens OX=9606 GN=MANBA PE=1 SV=3	1	7	7	7	3	1	2	4	4	4	3	1	2	4	4	4	3	1	2	4	4	4	8	8	8	100.89	879	879	0	44.893	By MS/MS	By MS/MS	By MS/MS	By MS/MS	By MS/MS	By MS/MS	3.4	1.5	2.3	4.4	4.3	4.6
O00468	O00468	52	52	52	Agrin;Agrin N-terminal 110 kDa subunit;Agrin C-terminal 110 kDa subunit;Agrin C-terminal 90 kDa fragment;Agrin C-terminal 22 kDa fragment	AGRN	sp|O00468|AGRIN_HUMAN Agrin OS=Homo sapiens OX=9606 GN=AGRN PE=1 SV=6	1	52	52	52	42	41	36	26	31	24	42	41	36	26	31	24	42	41	36	26	31	24	39.9	39.9	39.9	217.32	2068	2068	0	323.31	By MS/MS	By MS/MS	By MS/MS	By MS/MS	By MS/MS	By MS/MS	33.2	29.9	26.1	17	20.5	15.3
O00499	O00499	4	4	4	Myc box-dependent-interacting protein 1	BIN1	sp|O00499|BIN1_HUMAN Myc box-dependent-interacting protein 1 OS=Homo sapiens OX=9606 GN=BIN1 PE=1 SV=1	1	4	4	4	1	1	1	3	3	2	1	1	1	3	3	2	1	1	1	3	3	2	10.8	10.8	10.8	64.699	593	593	0	41.53	By matching	By MS/MS	By matching	By MS/MS	By MS/MS	By MS/MS	1.7	3.4	1.7	7.4	8.4	5.1
O00526	O00526	2	2	2	Uroplakin-2	UPK2	sp|O00526|UPK2_HUMAN Uroplakin-2 OS=Homo sapiens OX=9606 GN=UPK2 PE=1 SV=2	1	2	2	2	2	2	2	2	1	1	2	2	2	2	1	1	2	2	2	2	1	1	16.3	16.3	16.3	19.438	184	184	0	12.833	By MS/MS	By MS/MS	By MS/MS	By MS/MS	By MS/MS	By MS/MS	16.3	16.3	16.3	16.3	7.6	7.6
O00533	O00533	22	22	22	Neural cell adhesion molecule L1-like protein;Processed neural cell adhesion molecule L1-like protein	CHL1	sp|O00533|NCHL1_HUMAN Neural cell adhesion molecule L1-like protein OS=Homo sapiens OX=9606 GN=CHL1 PE=1 SV=4	1	22	22	22	17	19	16	10	14	15	17	19	16	10	14	15	17	19	16	10	14	15	23.3	23.3	23.3	135.07	1208	1208	0	174.07	By MS/MS	By MS/MS	By MS/MS	By MS/MS	By MS/MS	By MS/MS	16.6	20.2	16.2	8.9	13.8	14.6
O00560	O00560	16	16	16	Syntenin-1	SDCBP	sp|O00560|SDCB1_HUMAN Syntenin-1 OS=Homo sapiens OX=9606 GN=SDCBP PE=1 SV=1	1	16	16	16	15	15	16	15	15	15	15	15	16	15	15	15	15	15	16	15	15	15	73.5	73.5	73.5	32.444	298	298	0	323.31	By MS/MS	By MS/MS	By MS/MS	By MS/MS	By MS/MS	By MS/MS	73.2	73.2	73.5	73.2	73.2	73.2
O00584	O00584	17	17	17	Ribonuclease T2	RNASET2	sp|O00584|RNT2_HUMAN Ribonuclease T2 OS=Homo sapiens OX=9606 GN=RNASET2 PE=1 SV=2	1	17	17	17	14	12	12	17	17	15	14	12	12	17	17	15	14	12	12	17	17	15	60.5	60.5	60.5	29.48	256	256	0	323.31	By MS/MS	By MS/MS	By MS/MS	By MS/MS	By MS/MS	By MS/MS	46.5	35.9	45.3	60.5	60.5	52.3
O00592	O00592	12	12	12	Podocalyxin	PODXL	sp|O00592|PODXL_HUMAN Podocalyxin OS=Homo sapiens OX=9606 GN=PODXL PE=1 SV=2	1	12	12	12	11	11	10	10	7	10	11	11	10	10	7	10	11	11	10	10	7	10	23.3	23.3	23.3	58.635	558	558	0	95.919	By MS/MS	By MS/MS	By MS/MS	By MS/MS	By MS/MS	By MS/MS	23.3	23.3	17.9	23.3	15.2	23.3
O00754	O00754	31	31	31	Lysosomal alpha-mannosidase;Lysosomal alpha-mannosidase A peptide;Lysosomal alpha-mannosidase B peptide;Lysosomal alpha-mannosidase C peptide;Lysosomal alpha-mannosidase D peptide;Lysosomal alpha-mannosidase E peptide	MAN2B1	sp|O00754|MA2B1_HUMAN Lysosomal alpha-mannosidase OS=Homo sapiens OX=9606 GN=MAN2B1 PE=1 SV=3	1	31	31	31	27	22	22	20	20	20	27	22	22	20	20	20	27	22	22	20	20	20	36.9	36.9	36.9	113.74	1011	1011	0	323.31	By MS/MS	By MS/MS	By MS/MS	By MS/MS	By MS/MS	By MS/MS	29.1	25.7	27.6	20.6	26.5	25.6
O00764	O00764	6	6	6	Pyridoxal kinase	PDXK	sp|O00764|PDXK_HUMAN Pyridoxal kinase OS=Homo sapiens OX=9606 GN=PDXK PE=1 SV=1	1	6	6	6	4	3	3	2	4	2	4	3	3	2	4	2	4	3	3	2	4	2	26.6	26.6	26.6	35.102	312	312	0	47.897	By MS/MS	By MS/MS	By MS/MS	By MS/MS	By MS/MS	By MS/MS	21.2	19.9	19.9	14.4	21.5	10.3
O14498	O14498	10	10	10	Immunoglobulin superfamily containing leucine-rich repeat protein	ISLR	sp|O14498|ISLR_HUMAN Immunoglobulin superfamily containing leucine-rich repeat protein OS=Homo sapiens OX=9606 GN=ISLR PE=2 SV=1	1	10	10	10	8	9	8	10	9	8	8	9	8	10	9	8	8	9	8	10	9	8	38.3	38.3	38.3	45.997	428	428	0	323.31	By MS/MS	By MS/MS	By MS/MS	By MS/MS	By MS/MS	By MS/MS	23.8	32	23.8	38.3	37.4	31.1
O14638	O14638	6	6	6	Ectonucleotide pyrophosphatase/phosphodiesterase family member 3;Alkaline phosphodiesterase I;Nucleotide pyrophosphatase	ENPP3	sp|O14638|ENPP3_HUMAN Ectonucleotide pyrophosphatase/phosphodiesterase family member 3 OS=Homo sapiens OX=9606 GN=ENPP3 PE=1 SV=2	1	6	6	6	2	3	2	3	3	4	2	3	2	3	3	4	2	3	2	3	3	4	9.5	9.5	9.5	100.12	875	875	0	42.093	By MS/MS	By MS/MS	By MS/MS	By MS/MS	By MS/MS	By MS/MS	2.7	4.3	2.4	4.3	4.9	5.9
O14732	O14732	2	2	2	Inositol monophosphatase 2	IMPA2	sp|O14732|IMPA2_HUMAN Inositol monophosphatase 2 OS=Homo sapiens OX=9606 GN=IMPA2 PE=1 SV=1	1	2	2	2	2	0	1	1	1	1	2	0	1	1	1	1	2	0	1	1	1	1	6.6	6.6	6.6	31.321	288	288	0.0014599	12.329	By MS/MS		By MS/MS	By MS/MS	By MS/MS	By MS/MS	6.6	0	4.2	4.2	4.2	4.2
O14745	O14745	17	17	17	Na(+)/H(+) exchange regulatory cofactor NHE-RF1	SLC9A3R1	sp|O14745|NHRF1_HUMAN Na(+)/H(+) exchange regulatory cofactor NHE-RF1 OS=Homo sapiens OX=9606 GN=SLC9A3R1 PE=1 SV=4	1	17	17	17	12	13	10	13	16	14	12	13	10	13	16	14	12	13	10	13	16	14	56.4	56.4	56.4	38.868	358	358	0	162.09	By MS/MS	By MS/MS	By MS/MS	By MS/MS	By MS/MS	By MS/MS	40.2	40.8	31.6	42.7	48	48.3
O14773	O14773	13	13	13	Tripeptidyl-peptidase 1	TPP1	sp|O14773|TPP1_HUMAN Tripeptidyl-peptidase 1 OS=Homo sapiens OX=9606 GN=TPP1 PE=1 SV=2	1	13	13	13	12	13	12	11	11	10	12	13	12	11	11	10	12	13	12	11	11	10	38.9	38.9	38.9	61.247	563	563	0	322.26	By MS/MS	By MS/MS	By MS/MS	By MS/MS	By MS/MS	By MS/MS	34.6	38.9	34.6	32.9	32.9	29.5
O14786	O14786	7	7	7	Neuropilin-1	NRP1	sp|O14786|NRP1_HUMAN Neuropilin-1 OS=Homo sapiens OX=9606 GN=NRP1 PE=1 SV=3	1	7	7	7	4	2	3	5	6	5	4	2	3	5	6	5	4	2	3	5	6	5	10.2	10.2	10.2	103.13	923	923	0	56.186	By MS/MS	By MS/MS	By MS/MS	By MS/MS	By MS/MS	By MS/MS	5.6	2.9	3.9	6.5	8.7	7
O14818;Q8TAA3	O14818	11;5	11;5	11;5	Proteasome subunit alpha type-7	PSMA7	sp|O14818|PSA7_HUMAN Proteasome subunit alpha type-7 OS=Homo sapiens OX=9606 GN=PSMA7 PE=1 SV=1	2	11	11	11	4	7	6	8	10	5	4	7	6	8	10	5	4	7	6	8	10	5	49.2	49.2	49.2	27.887	248	248;256	0	114.02	By MS/MS	By MS/MS	By MS/MS	By MS/MS	By MS/MS	By MS/MS	18.5	35.9	33.1	39.9	48.8	23.4
P19105;P24844;O14950	P19105;P24844;O14950	2;2;2	2;2;2	2;2;2	Myosin regulatory light chain 12A;Myosin regulatory light polypeptide 9;Myosin regulatory light chain 12B	MYL12A;MYL9;MYL12B	sp|P19105|ML12A_HUMAN Myosin regulatory light chain 12A OS=Homo sapiens OX=9606 GN=MYL12A PE=1 SV=2;sp|P24844|MYL9_HUMAN Myosin regulatory light polypeptide 9 OS=Homo sapiens OX=9606 GN=MYL9 PE=1 SV=4;sp|O14950|ML12B_HUMAN Myosin regulatory light chain 12B	3	2	2	2	2	2	0	2	0	2	2	2	0	2	0	2	2	2	0	2	0	2	26.9	26.9	26.9	19.794	171	171;172;172	0	38.23	By MS/MS	By MS/MS		By MS/MS		By MS/MS	26.9	26.9	0	26.9	0	26.9
O14966	O14966	4	4	4	Ras-related protein Rab-7L1	RAB29	sp|O14966|RAB7L_HUMAN Ras-related protein Rab-7L1 OS=Homo sapiens OX=9606 GN=RAB29 PE=1 SV=1	1	4	4	4	2	1	1	3	1	4	2	1	1	3	1	4	2	1	1	3	1	4	19.7	19.7	19.7	23.155	203	203	0	22.531	By MS/MS	By MS/MS	By MS/MS	By MS/MS	By MS/MS	By MS/MS	10.3	6.4	6.4	15.8	6.4	19.7
O15031	O15031	6	6	6	Plexin-B2	PLXNB2	sp|O15031|PLXB2_HUMAN Plexin-B2 OS=Homo sapiens OX=9606 GN=PLXNB2 PE=1 SV=3	1	6	6	6	1	4	2	3	1	2	1	4	2	3	1	2	1	4	2	3	1	2	6.5	6.5	6.5	205.12	1838	1838	0	63.388	By MS/MS	By MS/MS	By MS/MS	By MS/MS	By MS/MS	By MS/MS	0.7	4.6	2.4	2.8	0.7	2.2
O15143	O15143	2	2	2	Actin-related protein 2/3 complex subunit 1B	ARPC1B	sp|O15143|ARC1B_HUMAN Actin-related protein 2/3 complex subunit 1B OS=Homo sapiens OX=9606 GN=ARPC1B PE=1 SV=3	1	2	2	2	2	1	1	1	1	1	2	1	1	1	1	1	2	1	1	1	1	1	8.6	8.6	8.6	40.949	372	372	0	15.719	By MS/MS	By MS/MS	By MS/MS	By MS/MS	By matching	By MS/MS	8.6	5.1	5.1	5.1	5.1	5.1
O15144	O15144	14	14	14	Actin-related protein 2/3 complex subunit 2	ARPC2	sp|O15144|ARPC2_HUMAN Actin-related protein 2/3 complex subunit 2 OS=Homo sapiens OX=9606 GN=ARPC2 PE=1 SV=1	1	14	14	14	7	8	7	7	9	8	7	8	7	7	9	8	7	8	7	7	9	8	59.3	59.3	59.3	34.333	300	300	0	129.23	By MS/MS	By MS/MS	By MS/MS	By MS/MS	By MS/MS	By MS/MS	25.7	29.3	29.3	32.3	36	33
O15145	O15145	6	6	6	Actin-related protein 2/3 complex subunit 3	ARPC3	sp|O15145|ARPC3_HUMAN Actin-related protein 2/3 complex subunit 3 OS=Homo sapiens OX=9606 GN=ARPC3 PE=1 SV=3	1	6	6	6	6	5	5	6	6	6	6	5	5	6	6	6	6	5	5	6	6	6	47.8	47.8	47.8	20.546	178	178	0	64.84	By MS/MS	By MS/MS	By MS/MS	By MS/MS	By MS/MS	By MS/MS	47.8	33.1	33.1	47.8	47.8	47.8
O15162	O15162	3	3	3	Phospholipid scramblase 1	PLSCR1	sp|O15162|PLS1_HUMAN Phospholipid scramblase 1 OS=Homo sapiens OX=9606 GN=PLSCR1 PE=1 SV=1	1	3	3	3	2	2	2	3	2	2	2	2	2	3	2	2	2	2	2	3	2	2	9.4	9.4	9.4	35.049	318	318	0	23.391	By MS/MS	By MS/MS	By MS/MS	By MS/MS	By MS/MS	By MS/MS	7.2	7.2	7.2	9.4	7.2	7.2
O15197	O15197	12	12	12	Ephrin type-B receptor 6	EPHB6	sp|O15197|EPHB6_HUMAN Ephrin type-B receptor 6 OS=Homo sapiens OX=9606 GN=EPHB6 PE=1 SV=4	1	12	12	12	7	9	9	7	4	8	7	9	9	7	4	8	7	9	9	7	4	8	19.1	19.1	19.1	110.7	1021	1021	0	127.54	By MS/MS	By MS/MS	By MS/MS	By MS/MS	By MS/MS	By MS/MS	11.7	12.6	13.7	9.5	5.5	11.2
O15230	O15230	3	3	3	Laminin subunit alpha-5	LAMA5	sp|O15230|LAMA5_HUMAN Laminin subunit alpha-5 OS=Homo sapiens OX=9606 GN=LAMA5 PE=1 SV=8	1	3	3	3	0	1	0	1	2	1	0	1	0	1	2	1	0	1	0	1	2	1	1	1	1	399.73	3695	3695	0	23.008		By MS/MS		By MS/MS	By MS/MS	By MS/MS	0	0.3	0	0.4	0.7	0.4
O15393	O15393	12	12	12	Transmembrane protease serine 2;Transmembrane protease serine 2 non-catalytic chain;Transmembrane protease serine 2 catalytic chain	TMPRSS2	sp|O15393|TMPS2_HUMAN Transmembrane protease serine 2 OS=Homo sapiens OX=9606 GN=TMPRSS2 PE=1 SV=3	1	12	12	12	9	11	8	11	11	8	9	11	8	11	11	8	9	11	8	11	11	8	28.5	28.5	28.5	53.859	492	492	0	178.02	By MS/MS	By MS/MS	By MS/MS	By MS/MS	By MS/MS	By MS/MS	20.9	25.2	17.3	25.2	24.4	14.2
O15400	O15400	5	5	5	Syntaxin-7	STX7	sp|O15400|STX7_HUMAN Syntaxin-7 OS=Homo sapiens OX=9606 GN=STX7 PE=1 SV=4	1	5	5	5	0	2	1	3	4	2	0	2	1	3	4	2	0	2	1	3	4	2	34.9	34.9	34.9	29.815	261	261	0	99.494		By MS/MS	By MS/MS	By MS/MS	By MS/MS	By MS/MS	0	11.1	5.4	23	21.1	11.1
O15511	O15511	3	3	3	Actin-related protein 2/3 complex subunit 5	ARPC5	sp|O15511|ARPC5_HUMAN Actin-related protein 2/3 complex subunit 5 OS=Homo sapiens OX=9606 GN=ARPC5 PE=1 SV=3	1	3	3	3	3	3	3	3	3	3	3	3	3	3	3	3	3	3	3	3	3	3	27.2	27.2	27.2	16.32	151	151	0	28.805	By MS/MS	By MS/MS	By MS/MS	By MS/MS	By MS/MS	By MS/MS	27.2	27.2	27.2	27.2	27.2	27.2
O43155	O43155	8	8	8	Leucine-rich repeat transmembrane protein FLRT2	FLRT2	sp|O43155|FLRT2_HUMAN Leucine-rich repeat transmembrane protein FLRT2 OS=Homo sapiens OX=9606 GN=FLRT2 PE=1 SV=1	1	8	8	8	8	7	7	7	8	7	8	7	7	7	8	7	8	7	7	7	8	7	15.6	15.6	15.6	74.048	660	660	0	87.945	By MS/MS	By MS/MS	By MS/MS	By MS/MS	By MS/MS	By MS/MS	15.6	14.4	14.4	14.4	15.6	13.6
O43175	O43175	9	9	9	D-3-phosphoglycerate dehydrogenase	PHGDH	sp|O43175|SERA_HUMAN D-3-phosphoglycerate dehydrogenase OS=Homo sapiens OX=9606 GN=PHGDH PE=1 SV=4	1	9	9	9	7	7	7	8	8	5	7	7	7	8	8	5	7	7	7	8	8	5	21.4	21.4	21.4	56.65	533	533	0	62.773	By MS/MS	By MS/MS	By MS/MS	By MS/MS	By MS/MS	By MS/MS	16.1	14.8	15.8	18.4	17.8	9.6
O43240	O43240	5	5	5	Kallikrein-10	KLK10	sp|O43240|KLK10_HUMAN Kallikrein-10 OS=Homo sapiens OX=9606 GN=KLK10 PE=1 SV=3	1	5	5	5	5	4	4	0	0	1	5	4	4	0	0	1	5	4	4	0	0	1	18.5	18.5	18.5	30.17	276	276	0	34.149	By MS/MS	By MS/MS	By MS/MS			By matching	18.5	18.5	18.1	0	0	5.8
O43280	O43280	2	2	2	Trehalase	TREH	sp|O43280|TREA_HUMAN Trehalase OS=Homo sapiens OX=9606 GN=TREH PE=1 SV=2	1	2	2	2	0	0	1	1	0	0	0	0	1	1	0	0	0	0	1	1	0	0	5.8	5.8	5.8	66.567	583	583	0	15.353			By matching	By MS/MS			0	0	2.4	3.4	0	0
O43451;Q2M2H8	O43451	51;2	51;2	51;2	Maltase-glucoamylase, intestinal;Maltase;Glucoamylase	MGAM	sp|O43451|MGA_HUMAN Maltase-glucoamylase, intestinal OS=Homo sapiens OX=9606 GN=MGAM PE=1 SV=5	2	51	51	51	38	35	39	45	46	44	38	35	39	45	46	44	38	35	39	45	46	44	30.2	30.2	30.2	209.85	1857	1857;2515	0	323.31	By MS/MS	By MS/MS	By MS/MS	By MS/MS	By MS/MS	By MS/MS	26.5	24.2	26.2	28.7	28.5	28.3
O43488	O43488	10	9	7	Aflatoxin B1 aldehyde reductase member 2	AKR7A2	sp|O43488|ARK72_HUMAN Aflatoxin B1 aldehyde reductase member 2 OS=Homo sapiens OX=9606 GN=AKR7A2 PE=1 SV=3	1	10	9	7	7	5	5	5	8	7	6	4	4	5	7	7	4	2	2	3	5	5	35.1	32	25.6	39.589	359	359	0	65.454	By MS/MS	By MS/MS	By MS/MS	By MS/MS	By MS/MS	By MS/MS	26.7	21.2	21.2	15	26.7	18.4
O43490	O43490	23	23	23	Prominin-1	PROM1	sp|O43490|PROM1_HUMAN Prominin-1 OS=Homo sapiens OX=9606 GN=PROM1 PE=1 SV=1	1	23	23	23	16	20	20	19	19	20	16	20	20	19	19	20	16	20	20	19	19	20	33.9	33.9	33.9	97.201	865	865	0	323.31	By MS/MS	By MS/MS	By MS/MS	By MS/MS	By MS/MS	By MS/MS	27.2	30.9	31	31.1	26.2	29.7
O43493	O43493	7	7	7	Trans-Golgi network integral membrane protein 2	TGOLN2	sp|O43493|TGON2_HUMAN Trans-Golgi network integral membrane protein 2 OS=Homo sapiens OX=9606 GN=TGOLN2 PE=1 SV=4	1	7	7	7	6	6	6	3	1	3	6	6	6	3	1	3	6	6	6	3	1	3	18.1	18.1	18.1	45.879	437	437	0	93.773	By MS/MS	By MS/MS	By MS/MS	By MS/MS	By MS/MS	By MS/MS	18.1	15.1	15.1	7.3	2.1	7.3
O43505	O43505	16	16	16	Beta-1,4-glucuronyltransferase 1	B4GAT1	sp|O43505|B4GA1_HUMAN Beta-1,4-glucuronyltransferase 1 OS=Homo sapiens OX=9606 GN=B4GAT1 PE=1 SV=1	1	16	16	16	15	15	13	14	11	12	15	15	13	14	11	12	15	15	13	14	11	12	41.2	41.2	41.2	47.119	415	415	0	323.31	By MS/MS	By MS/MS	By MS/MS	By MS/MS	By MS/MS	By MS/MS	36.1	36.1	36.1	39.5	30.6	33.7
O43567	O43567	4	4	4	E3 ubiquitin-protein ligase RNF13	RNF13	sp|O43567|RNF13_HUMAN E3 ubiquitin-protein ligase RNF13 OS=Homo sapiens OX=9606 GN=RNF13 PE=1 SV=1	1	4	4	4	3	3	4	3	3	3	3	3	4	3	3	3	3	3	4	3	3	3	18.1	18.1	18.1	42.813	381	381	0	49.099	By MS/MS	By MS/MS	By MS/MS	By MS/MS	By MS/MS	By MS/MS	11.5	15.2	18.1	11.5	11.5	15.2
O43570	O43570	3	3	3	Carbonic anhydrase 12	CA12	sp|O43570|CAH12_HUMAN Carbonic anhydrase 12 OS=Homo sapiens OX=9606 GN=CA12 PE=1 SV=1	1	3	3	3	1	3	2	2	2	2	1	3	2	2	2	2	1	3	2	2	2	2	11.9	11.9	11.9	39.45	354	354	0	23.754	By MS/MS	By MS/MS	By MS/MS	By MS/MS	By MS/MS	By MS/MS	2.5	11.9	6.8	6.8	7.6	6.8
O43598	O43598	6	6	6	2-deoxynucleoside 5-phosphate N-hydrolase 1	DNPH1	sp|O43598|DNPH1_HUMAN 2-deoxynucleoside 5-phosphate N-hydrolase 1 OS=Homo sapiens OX=9606 GN=DNPH1 PE=1 SV=1	1	6	6	6	2	2	2	5	6	3	2	2	2	5	6	3	2	2	2	5	6	3	52.3	52.3	52.3	19.108	174	174	0	60.223	By MS/MS	By MS/MS	By MS/MS	By MS/MS	By MS/MS	By MS/MS	13.8	10.3	12.1	52.3	52.3	38.5
O43633	O43633	15	15	15	Charged multivesicular body protein 2a	CHMP2A	sp|O43633|CHM2A_HUMAN Charged multivesicular body protein 2a OS=Homo sapiens OX=9606 GN=CHMP2A PE=1 SV=1	1	15	15	15	12	13	14	12	11	12	12	13	14	12	11	12	12	13	14	12	11	12	46.4	46.4	46.4	25.104	222	222	0	178.6	By MS/MS	By MS/MS	By MS/MS	By MS/MS	By MS/MS	By MS/MS	41.9	45.9	46.4	42.8	35.6	38.7
O43653	O43653	4	4	4	Prostate stem cell antigen	PSCA	sp|O43653|PSCA_HUMAN Prostate stem cell antigen OS=Homo sapiens OX=9606 GN=PSCA PE=1 SV=2	1	4	4	4	4	4	4	4	4	4	4	4	4	4	4	4	4	4	4	4	4	4	26.3	26.3	26.3	11.959	114	114	0	193.63	By MS/MS	By MS/MS	By MS/MS	By MS/MS	By MS/MS	By MS/MS	26.3	26.3	26.3	26.3	26.3	26.3
O43657	O43657	2	2	2	Tetraspanin-6	TSPAN6	sp|O43657|TSN6_HUMAN Tetraspanin-6 OS=Homo sapiens OX=9606 GN=TSPAN6 PE=1 SV=1	1	2	2	2	1	1	1	1	1	2	1	1	1	1	1	2	1	1	1	1	1	2	13.5	13.5	13.5	27.563	245	245	0	117.15	By MS/MS	By MS/MS	By MS/MS	By MS/MS	By MS/MS	By MS/MS	10.2	10.2	10.2	10.2	10.2	13.5
O43707;P35609;Q08043	O43707	57;8;7	57;8;7	37;0;0	Alpha-actinin-4	ACTN4	sp|O43707|ACTN4_HUMAN Alpha-actinin-4 OS=Homo sapiens OX=9606 GN=ACTN4 PE=1 SV=2	3	57	57	37	45	48	45	49	50	47	45	48	45	49	50	47	32	33	31	32	34	30	72.2	72.2	53.7	104.85	911	911;894;901	0	323.31	By MS/MS	By MS/MS	By MS/MS	By MS/MS	By MS/MS	By MS/MS	60.3	60.4	57.3	63.1	62.8	65.2
O43854	O43854	2	2	2	EGF-like repeat and discoidin I-like domain-containing protein 3	EDIL3	sp|O43854|EDIL3_HUMAN EGF-like repeat and discoidin I-like domain-containing protein 3 OS=Homo sapiens OX=9606 GN=EDIL3 PE=1 SV=1	1	2	2	2	1	0	0	1	1	2	1	0	0	1	1	2	1	0	0	1	1	2	4.8	4.8	4.8	53.764	480	480	0	14.319	By MS/MS			By matching	By MS/MS	By MS/MS	2.1	0	0	2.7	2.7	4.8
O43866	O43866	3	3	3	CD5 antigen-like	CD5L	sp|O43866|CD5L_HUMAN CD5 antigen-like OS=Homo sapiens OX=9606 GN=CD5L PE=1 SV=1	1	3	3	3	0	0	0	2	2	1	0	0	0	2	2	1	0	0	0	2	2	1	8.9	8.9	8.9	38.087	347	347	0	18.354				By MS/MS	By MS/MS	By matching	0	0	0	4	6.9	2
O43895	O43895	17	17	17	Xaa-Pro aminopeptidase 2	XPNPEP2	sp|O43895|XPP2_HUMAN Xaa-Pro aminopeptidase 2 OS=Homo sapiens OX=9606 GN=XPNPEP2 PE=1 SV=3	1	17	17	17	14	15	13	12	10	12	14	15	13	12	10	12	14	15	13	12	10	12	32.8	32.8	32.8	75.624	674	674	0	243.59	By MS/MS	By MS/MS	By MS/MS	By MS/MS	By MS/MS	By MS/MS	27.2	30	27	25.8	20.5	25.1
O60218	O60218	3	3	3	Aldo-keto reductase family 1 member B10	AKR1B10	sp|O60218|AK1BA_HUMAN Aldo-keto reductase family 1 member B10 OS=Homo sapiens OX=9606 GN=AKR1B10 PE=1 SV=2	1	3	3	3	1	1	1	1	1	0	1	1	1	1	1	0	1	1	1	1	1	0	9.5	9.5	9.5	36.019	316	316	0	17.549	By MS/MS	By MS/MS	By MS/MS	By MS/MS	By MS/MS		2.8	2.8	3.5	3.5	2.8	0
O60234	O60234	2	2	2	Glia maturation factor gamma	GMFG	sp|O60234|GMFG_HUMAN Glia maturation factor gamma OS=Homo sapiens OX=9606 GN=GMFG PE=1 SV=1	1	2	2	2	0	0	0	0	1	1	0	0	0	0	1	1	0	0	0	0	1	1	16.2	16.2	16.2	16.801	142	142	0	15.325					By MS/MS	By MS/MS	0	0	0	0	7	7
O60235	O60235	4	4	4	Transmembrane protease serine 11D;Transmembrane protease serine 11D non-catalytic chain;Transmembrane protease serine 11D catalytic chain	TMPRSS11D	sp|O60235|TM11D_HUMAN Transmembrane protease serine 11D OS=Homo sapiens OX=9606 GN=TMPRSS11D PE=1 SV=1	1	4	4	4	3	2	2	0	0	0	3	2	2	0	0	0	3	2	2	0	0	0	11.7	11.7	11.7	46.263	418	418	0	33.051	By MS/MS	By MS/MS	By MS/MS				11.7	9.6	9.6	0	0	0
O60271;Q9UPT6	O60271	14;2	14;2	14;2	C-Jun-amino-terminal kinase-interacting protein 4	SPAG9	sp|O60271|JIP4_HUMAN C-Jun-amino-terminal kinase-interacting protein 4 OS=Homo sapiens OX=9606 GN=SPAG9 PE=1 SV=4	2	14	14	14	4	4	8	8	8	4	4	4	8	8	8	4	4	4	8	8	8	4	14.8	14.8	14.8	146.2	1321	1321;1336	0	133.1	By MS/MS	By MS/MS	By MS/MS	By MS/MS	By MS/MS	By MS/MS	5	5	9.7	8.4	7.9	5.1
O60437	O60437	70	70	70	Periplakin	PPL	sp|O60437|PEPL_HUMAN Periplakin OS=Homo sapiens OX=9606 GN=PPL PE=1 SV=4	1	70	70	70	55	52	53	5	5	4	55	52	53	5	5	4	55	52	53	5	5	4	39.6	39.6	39.6	204.74	1756	1756	0	323.31	By MS/MS	By MS/MS	By MS/MS	By MS/MS	By MS/MS	By MS/MS	33	31.9	32.1	3.2	3	2.3
O60494	O60494	103	103	103	Cubilin	CUBN	sp|O60494|CUBN_HUMAN Cubilin OS=Homo sapiens OX=9606 GN=CUBN PE=1 SV=5	1	103	103	103	90	92	93	93	90	89	90	92	93	93	90	89	90	92	93	93	90	89	33.6	33.6	33.6	398.73	3623	3623	0	323.31	By MS/MS	By MS/MS	By MS/MS	By MS/MS	By MS/MS	By MS/MS	29.6	30.6	29.9	32.3	29.3	29.4
O60512	O60512	2	2	2	Beta-1,4-galactosyltransferase 3;N-acetyllactosamine synthase;Beta-N-acetylglucosaminylglycopeptide beta-1,4-galactosyltransferase;Beta-N-acetylglucosaminyl-glycolipid beta-1,4-galactosyltransferase	B4GALT3	sp|O60512|B4GT3_HUMAN Beta-1,4-galactosyltransferase 3 OS=Homo sapiens OX=9606 GN=B4GALT3 PE=1 SV=2	1	2	2	2	1	1	1	0	1	0	1	1	1	0	1	0	1	1	1	0	1	0	5.6	5.6	5.6	43.927	393	393	0.002849	11.273	By matching	By MS/MS	By MS/MS		By matching		3.6	2	3.6	0	3.6	0
O60568	O60568	5	5	5	Procollagen-lysine,2-oxoglutarate 5-dioxygenase 3	PLOD3	sp|O60568|PLOD3_HUMAN Multifunctional procollagen lysine hydroxylase and glycosyltransferase LH3 OS=Homo sapiens OX=9606 GN=PLOD3 PE=1 SV=1	1	5	5	5	5	3	3	2	1	0	5	3	3	2	1	0	5	3	3	2	1	0	6.4	6.4	6.4	84.784	738	738	0	32.382	By MS/MS	By MS/MS	By MS/MS	By MS/MS	By MS/MS		6.4	3.9	3.9	2.2	1.1	0
O60603	O60603	3	3	3	Toll-like receptor 2	TLR2	sp|O60603|TLR2_HUMAN Toll-like receptor 2 OS=Homo sapiens OX=9606 GN=TLR2 PE=1 SV=1	1	3	3	3	1	2	2	0	0	0	1	2	2	0	0	0	1	2	2	0	0	0	4.5	4.5	4.5	89.837	784	784	0	18.211	By MS/MS	By MS/MS	By MS/MS				1.4	2.8	3.1	0	0	0
O60635	O60635	2	2	2	Tetraspanin-1	TSPAN1	sp|O60635|TSN1_HUMAN Tetraspanin-1 OS=Homo sapiens OX=9606 GN=TSPAN1 PE=1 SV=2	1	2	2	2	2	2	2	2	2	2	2	2	2	2	2	2	2	2	2	2	2	2	7.5	7.5	7.5	26.301	241	241	0	138.38	By MS/MS	By MS/MS	By MS/MS	By MS/MS	By MS/MS	By MS/MS	7.5	7.5	7.5	7.5	7.5	7.5
O60637	O60637	2	2	2	Tetraspanin-3	TSPAN3	sp|O60637|TSN3_HUMAN Tetraspanin-3 OS=Homo sapiens OX=9606 GN=TSPAN3 PE=2 SV=1	1	2	2	2	1	1	1	2	1	1	1	1	1	2	1	1	1	1	1	2	1	1	9.1	9.1	9.1	28.017	253	253	0	15.423	By MS/MS	By MS/MS	By MS/MS	By MS/MS	By MS/MS	By MS/MS	2.8	2.8	2.8	9.1	2.8	2.8
O60664	O60664	5	5	5	Perilipin-3	PLIN3	sp|O60664|PLIN3_HUMAN Perilipin-3 OS=Homo sapiens OX=9606 GN=PLIN3 PE=1 SV=3	1	5	5	5	0	2	0	1	3	3	0	2	0	1	3	3	0	2	0	1	3	3	16.4	16.4	16.4	47.074	434	434	0	81.824		By MS/MS		By MS/MS	By MS/MS	By MS/MS	0	9.4	0	6.2	10.6	12.9
O60701	O60701	11	11	11	UDP-glucose 6-dehydrogenase	UGDH	sp|O60701|UGDH_HUMAN UDP-glucose 6-dehydrogenase OS=Homo sapiens OX=9606 GN=UGDH PE=1 SV=1	1	11	11	11	4	8	5	6	5	5	4	8	5	6	5	5	4	8	5	6	5	5	31	31	31	55.023	494	494	0	95.273	By MS/MS	By MS/MS	By MS/MS	By MS/MS	By MS/MS	By MS/MS	10.1	24.7	15.8	16.2	11.9	14.2
O60704	O60704	2	2	2	Protein-tyrosine sulfotransferase 2	TPST2	sp|O60704|TPST2_HUMAN Protein-tyrosine sulfotransferase 2 OS=Homo sapiens OX=9606 GN=TPST2 PE=1 SV=1	1	2	2	2	1	1	1	0	2	0	1	1	1	0	2	0	1	1	1	0	2	0	5.8	5.8	5.8	41.911	377	377	0	12.643	By MS/MS	By MS/MS	By MS/MS		By MS/MS		3.2	3.2	3.2	0	5.8	0
O60784	O60784	2	2	2	Target of Myb protein 1	TOM1	sp|O60784|TOM1_HUMAN Target of Myb protein 1 OS=Homo sapiens OX=9606 GN=TOM1 PE=1 SV=2	1	2	2	2	1	2	1	1	1	1	1	2	1	1	1	1	1	2	1	1	1	1	6.5	6.5	6.5	53.818	492	492	0	16.015	By MS/MS	By MS/MS	By MS/MS	By MS/MS	By MS/MS	By MS/MS	3.9	6.5	2.6	3.9	2.6	2.6
P58876;P62807;Q5QNW6;Q93079;Q99877;Q99879;O60814;P57053;Q99880;P23527;P06899;P33778;Q16778;Q8N257;Q6DRA6;Q6DN03;A0A2R8Y619	P58876;P62807;Q5QNW6;Q93079;Q99877;Q99879;O60814;P57053;Q99880;P23527;P06899;P33778;Q16778;Q8N257	9;9;9;9;9;9;9;8;8;7;7;7;7;5;3;3;1	9;9;9;9;9;9;9;8;8;7;7;7;7;5;3;3;1	6;6;6;6;6;6;6;5;5;4;4;4;4;3;3;3;0	Histone H2B type 1-D;Histone H2B type 1-C/E/F/G/I;Histone H2B type 2-F;Histone H2B type 1-H;Histone H2B type 1-N;Histone H2B type 1-M;Histone H2B type 1-K;Histone H2B type F-S;Histone H2B type 1-L;Histone H2B type 1-O;Histone H2B type 1-J;Histone H2B type 1-B;Histone H2B type 2-E;Histone H2B type 3-B	HIST1H2BD;HIST1H2BC;HIST2H2BF;HIST1H2BH;HIST1H2BN;HIST1H2BM;HIST1H2BK;H2BFS;HIST1H2BL;HIST1H2BO;HIST1H2BJ;HIST1H2BB;HIST2H2BE;HIST3H2BB	sp|P58876|H2B1D_HUMAN Histone H2B type 1-D OS=Homo sapiens OX=9606 GN=H2BC5 PE=1 SV=2;sp|P62807|H2B1C_HUMAN Histone H2B type 1-C/E/F/G/I OS=Homo sapiens OX=9606 GN=H2BC4 PE=1 SV=4;sp|Q5QNW6|H2B2F_HUMAN Histone H2B type 2-F OS=Homo sapiens OX=9606 GN=H2BC18	17	9	9	6	7	8	6	8	7	7	7	8	6	8	7	7	5	6	4	5	4	5	57.1	57.1	35.7	13.936	126	126;126;126;126;126;126;126;126;126;126;126;126;126;126;164;193;122	0	76.652	By MS/MS	By MS/MS	By MS/MS	By MS/MS	By MS/MS	By MS/MS	50.8	51.6	45.2	56.3	51.6	50.8
O60888	O60888	4	4	4	Protein CutA	CUTA	sp|O60888|CUTA_HUMAN Protein CutA OS=Homo sapiens OX=9606 GN=CUTA PE=1 SV=2	1	4	4	4	3	1	0	3	2	4	3	1	0	3	2	4	3	1	0	3	2	4	41.3	41.3	41.3	19.116	179	179	0	37.361	By MS/MS	By matching		By MS/MS	By MS/MS	By MS/MS	30.7	7.8	0	33.5	15.6	41.3
O75083	O75083	19	19	19	WD repeat-containing protein 1	WDR1	sp|O75083|WDR1_HUMAN WD repeat-containing protein 1 OS=Homo sapiens OX=9606 GN=WDR1 PE=1 SV=4	1	19	19	19	16	16	14	15	15	16	16	16	14	15	15	16	16	16	14	15	15	16	43.4	43.4	43.4	66.193	606	606	0	275.12	By MS/MS	By MS/MS	By MS/MS	By MS/MS	By MS/MS	By MS/MS	35	35.3	33	33.5	33.5	34
O75093	O75093	2	2	2	Slit homolog 1 protein	SLIT1	sp|O75093|SLIT1_HUMAN Slit homolog 1 protein OS=Homo sapiens OX=9606 GN=SLIT1 PE=1 SV=4	1	2	2	2	1	1	1	1	1	2	1	1	1	1	1	2	1	1	1	1	1	2	1	1	1	167.92	1534	1534	0.0028571	11.351	By MS/MS	By MS/MS	By MS/MS	By MS/MS	By MS/MS	By MS/MS	0.6	0.6	0.6	0.6	0.6	1
O75131	O75131	17	17	16	Copine-3	CPNE3	sp|O75131|CPNE3_HUMAN Copine-3 OS=Homo sapiens OX=9606 GN=CPNE3 PE=1 SV=1	1	17	17	16	12	11	11	13	14	12	12	11	11	13	14	12	12	11	11	12	13	11	41.2	41.2	39.5	60.13	537	537	0	126.95	By MS/MS	By MS/MS	By MS/MS	By MS/MS	By MS/MS	By MS/MS	26.4	20.9	23.5	30.5	31.3	28.9
O75264	O75264	6	6	6	Small integral membrane protein 24	SMIM24	sp|O75264|SIM24_HUMAN Small integral membrane protein 24 OS=Homo sapiens OX=9606 GN=SMIM24 PE=2 SV=2	1	6	6	6	6	5	6	6	5	4	6	5	6	6	5	4	6	5	6	6	5	4	38.5	38.5	38.5	14.964	130	130	0	130.21	By MS/MS	By MS/MS	By MS/MS	By MS/MS	By MS/MS	By MS/MS	38.5	36.9	38.5	38.5	36.9	35.4
O75309	O75309	10	10	10	Cadherin-16	CDH16	sp|O75309|CAD16_HUMAN Cadherin-16 OS=Homo sapiens OX=9606 GN=CDH16 PE=2 SV=1	1	10	10	10	9	9	10	4	5	5	9	9	10	4	5	5	9	9	10	4	5	5	19.1	19.1	19.1	89.922	829	829	0	91.496	By MS/MS	By MS/MS	By MS/MS	By MS/MS	By MS/MS	By MS/MS	17.2	17.5	19.1	7	9.3	9.3
O75340	O75340	11	11	11	Programmed cell death protein 6	PDCD6	sp|O75340|PDCD6_HUMAN Programmed cell death protein 6 OS=Homo sapiens OX=9606 GN=PDCD6 PE=1 SV=1	1	11	11	11	7	10	9	8	7	10	7	10	9	8	7	10	7	10	9	8	7	10	70.7	70.7	70.7	21.868	191	191	0	156.37	By MS/MS	By MS/MS	By MS/MS	By MS/MS	By MS/MS	By MS/MS	51.8	69.1	51.8	51.8	46.6	70.7
O75348;O95670	O75348;O95670	2;1	2;1	2;1	V-type proton ATPase subunit G 1;V-type proton ATPase subunit G 2	ATP6V1G1;ATP6V1G2	sp|O75348|VATG1_HUMAN V-type proton ATPase subunit G 1 OS=Homo sapiens OX=9606 GN=ATP6V1G1 PE=1 SV=3;sp|O95670|VATG2_HUMAN V-type proton ATPase subunit G 2 OS=Homo sapiens OX=9606 GN=ATP6V1G2 PE=1 SV=1	2	2	2	2	1	1	1	0	0	0	1	1	1	0	0	0	1	1	1	0	0	0	20.3	20.3	20.3	13.757	118	118;118	0	15.721	By MS/MS	By MS/MS	By MS/MS				7.6	7.6	12.7	0	0	0
O75351;Q6PIW4	O75351	29;1	29;1	22;0	Vacuolar protein sorting-associated protein 4B	VPS4B	sp|O75351|VPS4B_HUMAN Vacuolar protein sorting-associated protein 4B OS=Homo sapiens OX=9606 GN=VPS4B PE=1 SV=2	2	29	29	22	26	23	21	23	22	19	26	23	21	23	22	19	19	17	16	17	16	15	69.1	69.1	60.6	49.301	444	444;674	0	312.58	By MS/MS	By MS/MS	By MS/MS	By MS/MS	By MS/MS	By MS/MS	60.1	57	54.3	57.7	58.8	54.1
O75369	O75369	9	8	8	Filamin-B	FLNB	sp|O75369|FLNB_HUMAN Filamin-B OS=Homo sapiens OX=9606 GN=FLNB PE=1 SV=2	1	9	8	8	3	2	2	5	6	4	2	2	1	4	5	3	2	2	1	4	5	3	5	4.2	4.2	278.16	2602	2602	0	65.51	By MS/MS	By matching	By MS/MS	By MS/MS	By MS/MS	By MS/MS	1.9	1.4	1.3	2.7	3.6	2.2
O75390	O75390	2	2	2	Citrate synthase, mitochondrial	CS	sp|O75390|CISY_HUMAN Citrate synthase, mitochondrial OS=Homo sapiens OX=9606 GN=CS PE=1 SV=2	1	2	2	2	0	1	0	1	1	0	0	1	0	1	1	0	0	1	0	1	1	0	4.3	4.3	4.3	51.712	466	466	0.0076869	10.616		By MS/MS		By MS/MS	By MS/MS		0	2.4	0	1.9	2.4	0
O75445	O75445	2	2	2	Usherin	USH2A	sp|O75445|USH2A_HUMAN Usherin OS=Homo sapiens OX=9606 GN=USH2A PE=1 SV=3	1	2	2	2	1	1	1	1	2	1	1	1	1	1	2	1	1	1	1	1	2	1	0.3	0.3	0.3	575.59	5202	5202	0.0070323	10.788	By MS/MS	By MS/MS	By MS/MS	By MS/MS	By MS/MS	By MS/MS	0.2	0.2	0.2	0.2	0.3	0.2
O75487;Q9Y625	O75487	24;2	24;2	24;2	Glypican-4;Secreted glypican-4	GPC4	sp|O75487|GPC4_HUMAN Glypican-4 OS=Homo sapiens OX=9606 GN=GPC4 PE=1 SV=4	2	24	24	24	20	21	19	19	19	18	20	21	19	19	19	18	20	21	19	19	19	18	46	46	46	62.411	556	556;555	0	314.68	By MS/MS	By MS/MS	By MS/MS	By MS/MS	By MS/MS	By MS/MS	39.4	41.5	37.1	35.3	38.5	37.2
O75503	O75503	12	12	12	Ceroid-lipofuscinosis neuronal protein 5	CLN5	sp|O75503|CLN5_HUMAN Ceroid-lipofuscinosis neuronal protein 5 OS=Homo sapiens OX=9606 GN=CLN5 PE=1 SV=2	1	12	12	12	12	10	11	12	12	12	12	10	11	12	12	12	12	10	11	12	12	12	33.2	33.2	33.2	41.496	358	358	0	157.8	By MS/MS	By MS/MS	By MS/MS	By MS/MS	By MS/MS	By MS/MS	33.2	26.8	33.2	33.2	33.2	33.2
O75531	O75531	3	3	3	Barrier-to-autointegration factor;Barrier-to-autointegration factor, N-terminally processed	BANF1	sp|O75531|BAF_HUMAN Barrier-to-autointegration factor OS=Homo sapiens OX=9606 GN=BANF1 PE=1 SV=1	1	3	3	3	2	1	2	3	2	1	2	1	2	3	2	1	2	1	2	3	2	1	41.6	41.6	41.6	10.058	89	89	0	23.19	By MS/MS	By MS/MS	By MS/MS	By MS/MS	By MS/MS	By MS/MS	25.8	15.7	29.2	41.6	25.8	13.5
O75594	O75594	7	7	7	Peptidoglycan recognition protein 1	PGLYRP1	sp|O75594|PGRP1_HUMAN Peptidoglycan recognition protein 1 OS=Homo sapiens OX=9606 GN=PGLYRP1 PE=1 SV=1	1	7	7	7	6	6	6	7	7	6	6	6	6	7	7	6	6	6	6	7	7	6	54.1	54.1	54.1	21.731	196	196	0	323.31	By MS/MS	By MS/MS	By MS/MS	By MS/MS	By MS/MS	By MS/MS	42.3	42.3	42.3	54.1	54.1	42.3
O75608	O75608	8	8	8	Acyl-protein thioesterase 1	LYPLA1	sp|O75608|LYPA1_HUMAN Acyl-protein thioesterase 1 OS=Homo sapiens OX=9606 GN=LYPLA1 PE=1 SV=1	1	8	8	8	5	5	4	7	6	5	5	5	4	7	6	5	5	5	4	7	6	5	72.2	72.2	72.2	24.669	230	230	0	104.16	By MS/MS	By MS/MS	By MS/MS	By MS/MS	By MS/MS	By MS/MS	40	43.5	28.7	68.7	51.3	43.5
O75629	O75629	5	5	5	Protein CREG1	CREG1	sp|O75629|CREG1_HUMAN Protein CREG1 OS=Homo sapiens OX=9606 GN=CREG1 PE=1 SV=1	1	5	5	5	3	3	4	5	4	4	3	3	4	5	4	4	3	3	4	5	4	4	30	30	30	24.074	220	220	0	195.98	By MS/MS	By MS/MS	By MS/MS	By MS/MS	By MS/MS	By MS/MS	20	24.1	29.5	30	29.5	29.5
O75787	O75787	12	12	12	Renin receptor	ATP6AP2	sp|O75787|RENR_HUMAN Renin receptor OS=Homo sapiens OX=9606 GN=ATP6AP2 PE=1 SV=2	1	12	12	12	11	11	11	10	9	10	11	11	11	10	9	10	11	11	11	10	9	10	39.4	39.4	39.4	39.008	350	350	0	307.24	By MS/MS	By MS/MS	By MS/MS	By MS/MS	By MS/MS	By MS/MS	36.3	36.3	36.3	32	26.9	32
O75822	O75822	2	2	2	Eukaryotic translation initiation factor 3 subunit J	EIF3J	sp|O75822|EIF3J_HUMAN Eukaryotic translation initiation factor 3 subunit J OS=Homo sapiens OX=9606 GN=EIF3J PE=1 SV=2	1	2	2	2	1	0	1	1	1	1	1	0	1	1	1	1	1	0	1	1	1	1	8.9	8.9	8.9	29.062	258	258	0.0021583	11.658	By MS/MS		By matching	By MS/MS	By MS/MS	By matching	4.3	0	4.3	4.7	4.3	4.3
O75874	O75874	24	24	23	Isocitrate dehydrogenase [NADP] cytoplasmic	IDH1	sp|O75874|IDHC_HUMAN Isocitrate dehydrogenase [NADP] cytoplasmic OS=Homo sapiens OX=9606 GN=IDH1 PE=1 SV=2	1	24	24	23	18	19	18	22	22	22	18	19	18	22	22	22	17	18	17	21	21	21	60.1	60.1	58	46.659	414	414	0	308.54	By MS/MS	By MS/MS	By MS/MS	By MS/MS	By MS/MS	By MS/MS	47.3	53.4	47.8	60.1	55.3	60.1
O75882	O75882	24	24	24	Attractin	ATRN	sp|O75882|ATRN_HUMAN Attractin OS=Homo sapiens OX=9606 GN=ATRN PE=1 SV=2	1	24	24	24	21	18	18	17	18	16	21	18	18	17	18	16	21	18	18	17	18	16	19.7	19.7	19.7	158.54	1429	1429	0	323.31	By MS/MS	By MS/MS	By MS/MS	By MS/MS	By MS/MS	By MS/MS	16.6	16.3	16.9	14.7	14.1	14.7
O75884	O75884	3	3	3	Putative hydrolase RBBP9	RBBP9	sp|O75884|RBBP9_HUMAN Serine hydrolase RBBP9 OS=Homo sapiens OX=9606 GN=RBBP9 PE=1 SV=2	1	3	3	3	1	1	2	2	1	1	1	1	2	2	1	1	1	1	2	2	1	1	22	22	22	21	186	186	0	18.27	By MS/MS	By MS/MS	By MS/MS	By MS/MS	By MS/MS	By MS/MS	6.5	6.5	17.2	11.3	6.5	6.5
O75891;Q3SY69;Q643R3	O75891	42;2;1	42;2;1	42;2;1	Cytosolic 10-formyltetrahydrofolate dehydrogenase	ALDH1L1	sp|O75891|AL1L1_HUMAN Cytosolic 10-formyltetrahydrofolate dehydrogenase OS=Homo sapiens OX=9606 GN=ALDH1L1 PE=1 SV=2	3	42	42	42	32	29	30	33	35	30	32	29	30	33	35	30	32	29	30	33	35	30	63.1	63.1	63.1	98.828	902	902;923;524	0	323.31	By MS/MS	By MS/MS	By MS/MS	By MS/MS	By MS/MS	By MS/MS	46	40.6	43.7	50.7	53.5	40.8
O75936	O75936	17	17	17	Gamma-butyrobetaine dioxygenase	BBOX1	sp|O75936|BODG_HUMAN Gamma-butyrobetaine dioxygenase OS=Homo sapiens OX=9606 GN=BBOX1 PE=1 SV=1	1	17	17	17	9	13	10	16	17	16	9	13	10	16	17	16	9	13	10	16	17	16	50.9	50.9	50.9	44.714	387	387	0	282.53	By MS/MS	By MS/MS	By MS/MS	By MS/MS	By MS/MS	By MS/MS	25.6	38.8	31.8	43.7	50.9	43.7
O75947	O75947	4	4	4	ATP synthase subunit d, mitochondrial	ATP5H	sp|O75947|ATP5H_HUMAN ATP synthase subunit d, mitochondrial OS=Homo sapiens OX=9606 GN=ATP5PD PE=1 SV=3	1	4	4	4	0	0	1	2	2	2	0	0	1	2	2	2	0	0	1	2	2	2	27.3	27.3	27.3	18.491	161	161	0	31.293			By MS/MS	By MS/MS	By MS/MS	By MS/MS	0	0	6.2	16.1	16.1	11.8
O75955	O75955	11	11	11	Flotillin-1	FLOT1	sp|O75955|FLOT1_HUMAN Flotillin-1 OS=Homo sapiens OX=9606 GN=FLOT1 PE=1 SV=3	1	11	11	11	8	9	7	7	8	6	8	9	7	7	8	6	8	9	7	7	8	6	37	37	37	47.355	427	427	0	98.808	By MS/MS	By MS/MS	By MS/MS	By MS/MS	By MS/MS	By MS/MS	26.5	30.9	23.9	21.5	27.4	18.5
O94760	O94760	17	16	16	N(G),N(G)-dimethylarginine dimethylaminohydrolase 1	DDAH1	sp|O94760|DDAH1_HUMAN N(G),N(G)-dimethylarginine dimethylaminohydrolase 1 OS=Homo sapiens OX=9606 GN=DDAH1 PE=1 SV=3	1	17	16	16	15	15	13	17	16	14	14	14	12	16	15	13	14	14	12	16	15	13	75.1	72.3	72.3	31.121	285	285	0	187.18	By MS/MS	By MS/MS	By MS/MS	By MS/MS	By MS/MS	By MS/MS	60.7	60.7	51.6	75.1	70.2	67.4
O94903	O94903	2	2	2	Proline synthase co-transcribed bacterial homolog protein	PROSC	sp|O94903|PLPHP_HUMAN Pyridoxal phosphate homeostasis protein OS=Homo sapiens OX=9606 GN=PLPBP PE=1 SV=1	1	2	2	2	1	1	0	1	1	0	1	1	0	1	1	0	1	1	0	1	1	0	9.5	9.5	9.5	30.344	275	275	0	13.99	By MS/MS	By MS/MS		By MS/MS	By MS/MS		6.2	6.2	0	6.2	3.3	0
O94910	O94910	8	8	8	Latrophilin-1	LPHN1	sp|O94910|AGRL1_HUMAN Adhesion G protein-coupled receptor L1 OS=Homo sapiens OX=9606 GN=ADGRL1 PE=1 SV=1	1	8	8	8	4	4	4	3	3	2	4	4	4	3	3	2	4	4	4	3	3	2	7	7	7	162.71	1474	1474	0	94.853	By MS/MS	By MS/MS	By MS/MS	By MS/MS	By MS/MS	By MS/MS	3.4	4	4	2.6	3.2	1.9
O94919	O94919	4	4	4	Endonuclease domain-containing 1 protein	ENDOD1	sp|O94919|ENDD1_HUMAN Endonuclease domain-containing 1 protein OS=Homo sapiens OX=9606 GN=ENDOD1 PE=1 SV=2	1	4	4	4	0	0	1	2	2	1	0	0	1	2	2	1	0	0	1	2	2	1	11.8	11.8	11.8	55.016	500	500	0	30.471			By MS/MS	By MS/MS	By MS/MS	By MS/MS	0	0	2.6	6.4	5.4	2.8
O94985	O94985	4	4	4	Calsyntenin-1;Soluble Alc-alpha;CTF1-alpha	CLSTN1	sp|O94985|CSTN1_HUMAN Calsyntenin-1 OS=Homo sapiens OX=9606 GN=CLSTN1 PE=1 SV=1	1	4	4	4	1	2	1	2	3	1	1	2	1	2	3	1	1	2	1	2	3	1	4.8	4.8	4.8	109.79	981	981	0	25.213	By MS/MS	By MS/MS	By MS/MS	By MS/MS	By MS/MS	By MS/MS	1.8	2	1.1	3	3	1.1
Q9H156;O94991	Q9H156;O94991	2;2	2;2	2;2	SLIT and NTRK-like protein 2;SLIT and NTRK-like protein 5	SLITRK2;SLITRK5	sp|Q9H156|SLIK2_HUMAN SLIT and NTRK-like protein 2 OS=Homo sapiens OX=9606 GN=SLITRK2 PE=1 SV=1;sp|O94991|SLIK5_HUMAN SLIT and NTRK-like protein 5 OS=Homo sapiens OX=9606 GN=SLITRK5 PE=1 SV=2	2	2	2	2	2	2	2	2	2	2	2	2	2	2	2	2	2	2	2	2	2	2	0.9	0.9	0.9	95.403	845	845;958	0	13.175	By MS/MS	By MS/MS	By MS/MS	By MS/MS	By MS/MS	By MS/MS	0.9	0.9	0.9	0.9	0.9	0.9
O95154	O95154	15	15	8	Aflatoxin B1 aldehyde reductase member 3	AKR7A3	sp|O95154|ARK73_HUMAN Aflatoxin B1 aldehyde reductase member 3 OS=Homo sapiens OX=9606 GN=AKR7A3 PE=1 SV=2	1	15	15	8	13	11	12	12	14	12	13	11	12	12	14	12	7	6	7	7	8	7	52.6	52.6	34.7	37.206	331	331	0	286.48	By MS/MS	By MS/MS	By MS/MS	By MS/MS	By MS/MS	By MS/MS	46.8	46.5	52.3	43.2	52.6	43.5
O95166;Q9H0R8	O95166;Q9H0R8	2;1	2;1	2;1	Gamma-aminobutyric acid receptor-associated protein;Gamma-aminobutyric acid receptor-associated protein-like 1	GABARAP;GABARAPL1	sp|O95166|GBRAP_HUMAN Gamma-aminobutyric acid receptor-associated protein OS=Homo sapiens OX=9606 GN=GABARAP PE=1 SV=1;sp|Q9H0R8|GBRL1_HUMAN Gamma-aminobutyric acid receptor-associated protein-like 1 OS=Homo sapiens OX=9606 GN=GABARAPL1 PE=1 SV=1	2	2	2	2	0	0	1	1	2	1	0	0	1	1	2	1	0	0	1	1	2	1	19.7	19.7	19.7	13.918	117	117;117	0.00073046	12.339			By MS/MS	By MS/MS	By MS/MS	By MS/MS	0	0	10.3	9.4	19.7	9.4
O95171	O95171	10	10	10	Sciellin	SCEL	sp|O95171|SCEL_HUMAN Sciellin OS=Homo sapiens OX=9606 GN=SCEL PE=1 SV=2	1	10	10	10	6	8	7	0	0	0	6	8	7	0	0	0	6	8	7	0	0	0	17.2	17.2	17.2	77.551	688	688	0	63.348	By MS/MS	By MS/MS	By MS/MS				10.2	13.8	12.1	0	0	0
O95336	O95336	20	20	20	6-phosphogluconolactonase	PGLS	sp|O95336|6PGL_HUMAN 6-phosphogluconolactonase OS=Homo sapiens OX=9606 GN=PGLS PE=1 SV=2	1	20	20	20	18	17	18	20	17	17	18	17	18	20	17	17	18	17	18	20	17	17	81.8	81.8	81.8	27.547	258	258	0	323.31	By MS/MS	By MS/MS	By MS/MS	By MS/MS	By MS/MS	By MS/MS	80.2	74.8	81	81.8	77.5	77.5
O95372	O95372	2	2	2	Acyl-protein thioesterase 2	LYPLA2	sp|O95372|LYPA2_HUMAN Acyl-protein thioesterase 2 OS=Homo sapiens OX=9606 GN=LYPLA2 PE=1 SV=1	1	2	2	2	1	1	0	0	0	1	1	1	0	0	0	1	1	1	0	0	0	1	14.3	14.3	14.3	24.737	231	231	0	12.687	By MS/MS	By MS/MS				By MS/MS	10.8	3.5	0	0	0	10.8
O95445	O95445	2	2	2	Apolipoprotein M	APOM	sp|O95445|APOM_HUMAN Apolipoprotein M OS=Homo sapiens OX=9606 GN=APOM PE=1 SV=2	1	2	2	2	0	0	2	0	0	1	0	0	2	0	0	1	0	0	2	0	0	1	18.6	18.6	18.6	21.253	188	188	0	14.732			By MS/MS			By MS/MS	0	0	18.6	0	0	14.9
O95490	O95490	9	9	9	Latrophilin-2	LPHN2	sp|O95490|AGRL2_HUMAN Adhesion G protein-coupled receptor L2 OS=Homo sapiens OX=9606 GN=ADGRL2 PE=1 SV=2	1	9	9	9	6	4	2	7	7	5	6	4	2	7	7	5	6	4	2	7	7	5	9.4	9.4	9.4	163.35	1459	1459	0	90.692	By MS/MS	By MS/MS	By MS/MS	By MS/MS	By MS/MS	By MS/MS	6.8	3.7	1.5	7.5	7.3	4.5
O95497;Q9NY84	O95497	7;1	7;1	7;1	Pantetheinase	VNN1	sp|O95497|VNN1_HUMAN Pantetheinase OS=Homo sapiens OX=9606 GN=VNN1 PE=1 SV=2	2	7	7	7	5	6	4	3	4	4	5	6	4	3	4	4	5	6	4	3	4	4	23.6	23.6	23.6	57.011	513	513;501	0	54.664	By MS/MS	By MS/MS	By MS/MS	By MS/MS	By MS/MS	By MS/MS	14.6	17	9.6	10.7	12.5	9.6
O95711	O95711	4	4	4	Lymphocyte antigen 86	LY86	sp|O95711|LY86_HUMAN Lymphocyte antigen 86 OS=Homo sapiens OX=9606 GN=LY86 PE=1 SV=1	1	4	4	4	2	2	1	3	3	3	2	2	1	3	3	3	2	2	1	3	3	3	50.6	50.6	50.6	17.905	162	162	0	53.402	By MS/MS	By MS/MS	By MS/MS	By MS/MS	By MS/MS	By MS/MS	25.9	25.9	6.2	46.3	46.3	46.3
O95715	O95715	3	3	3	C-X-C motif chemokine 14	CXCL14	sp|O95715|CXL14_HUMAN C-X-C motif chemokine 14 OS=Homo sapiens OX=9606 GN=CXCL14 PE=1 SV=2	1	3	3	3	2	3	3	3	2	3	2	3	3	3	2	3	2	3	3	3	2	3	16.2	16.2	16.2	13.077	111	111	0	18.055	By MS/MS	By MS/MS	By MS/MS	By MS/MS	By MS/MS	By MS/MS	9.9	16.2	16.2	16.2	14.4	16.2
O95831	O95831	2	2	2	Apoptosis-inducing factor 1, mitochondrial	AIFM1	sp|O95831|AIFM1_HUMAN Apoptosis-inducing factor 1, mitochondrial OS=Homo sapiens OX=9606 GN=AIFM1 PE=1 SV=1	1	2	2	2	1	1	1	2	2	2	1	1	1	2	2	2	1	1	1	2	2	2	4.2	4.2	4.2	66.9	613	613	0	14.345	By matching	By matching	By matching	By MS/MS	By MS/MS	By MS/MS	2.1	2.1	2.1	4.2	4.2	4.2
O95841	O95841	4	3	3	Angiopoietin-related protein 1	ANGPTL1	sp|O95841|ANGL1_HUMAN Angiopoietin-related protein 1 OS=Homo sapiens OX=9606 GN=ANGPTL1 PE=2 SV=1	1	4	3	3	3	2	2	0	2	0	3	2	2	0	1	0	3	2	2	0	1	0	10.2	6.3	6.3	56.719	491	491	0	18.223	By MS/MS	By MS/MS	By MS/MS		By MS/MS		6.3	4.5	4.3	0	6.3	0
O95861	O95861	5	5	5	3(2),5-bisphosphate nucleotidase 1	BPNT1	sp|O95861|BPNT1_HUMAN 3(2),5-bisphosphate nucleotidase 1 OS=Homo sapiens OX=9606 GN=BPNT1 PE=1 SV=1	1	5	5	5	1	2	1	5	4	4	1	2	1	5	4	4	1	2	1	5	4	4	26	26	26	33.392	308	308	0	45.02	By MS/MS	By MS/MS	By matching	By MS/MS	By MS/MS	By MS/MS	5.2	7.8	5.2	26	20.5	17.5
O95865	O95865	18	18	17	N(G),N(G)-dimethylarginine dimethylaminohydrolase 2	DDAH2	sp|O95865|DDAH2_HUMAN N(G),N(G)-dimethylarginine dimethylaminohydrolase 2 OS=Homo sapiens OX=9606 GN=DDAH2 PE=1 SV=1	1	18	18	17	16	14	17	18	18	18	16	14	17	18	18	18	15	13	16	17	17	17	72.3	72.3	72.3	29.644	285	285	0	323.31	By MS/MS	By MS/MS	By MS/MS	By MS/MS	By MS/MS	By MS/MS	72.3	72.3	72.3	72.3	72.3	72.3
O95954	O95954	20	20	20	Formimidoyltransferase-cyclodeaminase;Glutamate formimidoyltransferase;Formimidoyltetrahydrofolate cyclodeaminase	FTCD	sp|O95954|FTCD_HUMAN Formimidoyltransferase-cyclodeaminase OS=Homo sapiens OX=9606 GN=FTCD PE=1 SV=2	1	20	20	20	15	15	13	16	17	10	15	15	13	16	17	10	15	15	13	16	17	10	59.5	59.5	59.5	58.926	541	541	0	236.35	By MS/MS	By MS/MS	By MS/MS	By MS/MS	By MS/MS	By MS/MS	45.3	41.6	36.4	46.6	50.3	27.7
O95967	O95967	6	6	6	EGF-containing fibulin-like extracellular matrix protein 2	EFEMP2	sp|O95967|FBLN4_HUMAN EGF-containing fibulin-like extracellular matrix protein 2 OS=Homo sapiens OX=9606 GN=EFEMP2 PE=1 SV=3	1	6	6	6	2	1	1	3	3	4	2	1	1	3	3	4	2	1	1	3	3	4	17.4	17.4	17.4	49.405	443	443	0	36.378	By MS/MS	By MS/MS	By MS/MS	By MS/MS	By MS/MS	By MS/MS	4.5	1.8	1.8	8.4	8.4	10.8
O95980	O95980	8	8	8	Reversion-inducing cysteine-rich protein with Kazal motifs	RECK	sp|O95980|RECK_HUMAN Reversion-inducing cysteine-rich protein with Kazal motifs OS=Homo sapiens OX=9606 GN=RECK PE=1 SV=1	1	8	8	8	7	7	5	4	5	5	7	7	5	4	5	5	7	7	5	4	5	5	9.6	9.6	9.6	106.46	971	971	0	80.573	By MS/MS	By MS/MS	By MS/MS	By MS/MS	By MS/MS	By MS/MS	8.7	7.7	4.9	4.8	6.7	4.9
O95994;Q8TD06	O95994	3;1	3;1	3;1	Anterior gradient protein 2 homolog	AGR2	sp|O95994|AGR2_HUMAN Anterior gradient protein 2 homolog OS=Homo sapiens OX=9606 GN=AGR2 PE=1 SV=1	2	3	3	3	0	1	0	3	3	0	0	1	0	3	3	0	0	1	0	3	3	0	16.6	16.6	16.6	19.979	175	175;166	0	17.442		By MS/MS		By MS/MS	By MS/MS		0	6.3	0	16.6	16.6	0
O96009	O96009	12	12	12	Napsin-A	NAPSA	sp|O96009|NAPSA_HUMAN Napsin-A OS=Homo sapiens OX=9606 GN=NAPSA PE=1 SV=1	1	12	12	12	9	9	10	12	11	12	9	9	10	12	11	12	9	9	10	12	11	12	27.9	27.9	27.9	45.386	420	420	0	323.31	By MS/MS	By MS/MS	By MS/MS	By MS/MS	By MS/MS	By MS/MS	17.9	17.9	23.8	27.9	23.3	27.9
O96033	O96033	2	2	2	Molybdopterin synthase sulfur carrier subunit	MOCS2	sp|O96033|MOC2A_HUMAN Molybdopterin synthase sulfur carrier subunit OS=Homo sapiens OX=9606 GN=MOCS2 PE=1 SV=1	1	2	2	2	1	0	0	1	1	2	1	0	0	1	1	2	1	0	0	1	1	2	37.5	37.5	37.5	9.7552	88	88	0	13.138	By matching			By MS/MS	By matching	By MS/MS	15.9	0	0	15.9	15.9	37.5
P00167	P00167	2	2	2	Cytochrome b5	CYB5A	sp|P00167|CYB5_HUMAN Cytochrome b5 OS=Homo sapiens OX=9606 GN=CYB5A PE=1 SV=2	1	2	2	2	0	0	0	2	2	1	0	0	0	2	2	1	0	0	0	2	2	1	13.4	13.4	13.4	15.33	134	134	0.0028551	11.284				By MS/MS	By MS/MS	By MS/MS	0	0	0	13.4	13.4	6.7
P00338;Q6ZMR3	P00338	23;2	21;1	21;1	L-lactate dehydrogenase A chain	LDHA	sp|P00338|LDHA_HUMAN L-lactate dehydrogenase A chain OS=Homo sapiens OX=9606 GN=LDHA PE=1 SV=2	2	23	21	21	18	17	16	19	20	20	16	15	14	17	18	18	16	15	14	17	18	18	78	74.1	74.1	36.688	332	332;332	0	230.04	By MS/MS	By MS/MS	By MS/MS	By MS/MS	By MS/MS	By MS/MS	59.6	59.6	53	60.2	70.2	64.8
P00352;P47895;P30837;O94788	P00352	31;2;2;2	31;2;2;2	28;0;0;0	Retinal dehydrogenase 1	ALDH1A1	sp|P00352|AL1A1_HUMAN Retinal dehydrogenase 1 OS=Homo sapiens OX=9606 GN=ALDH1A1 PE=1 SV=2	4	31	31	28	27	28	26	30	30	29	27	28	26	30	30	29	25	26	25	27	27	26	68.1	68.1	66.3	54.861	501	501;512;517;518	0	323.31	By MS/MS	By MS/MS	By MS/MS	By MS/MS	By MS/MS	By MS/MS	53.7	66.1	66.1	68.1	61.9	68.1
P00367;P49448	P00367;P49448	3;2	3;2	3;2	Glutamate dehydrogenase 1, mitochondrial;Glutamate dehydrogenase 2, mitochondrial	GLUD1;GLUD2	sp|P00367|DHE3_HUMAN Glutamate dehydrogenase 1, mitochondrial OS=Homo sapiens OX=9606 GN=GLUD1 PE=1 SV=2;sp|P49448|DHE4_HUMAN Glutamate dehydrogenase 2, mitochondrial OS=Homo sapiens OX=9606 GN=GLUD2 PE=1 SV=2	2	3	3	3	2	0	1	1	3	3	2	0	1	1	3	3	2	0	1	1	3	3	5	5	5	61.397	558	558;558	0	19.204	By matching		By MS/MS	By MS/MS	By MS/MS	By MS/MS	3.6	0	2	2	5	5
P00390	P00390	10	10	10	Glutathione reductase, mitochondrial	GSR	sp|P00390|GSHR_HUMAN Glutathione reductase, mitochondrial OS=Homo sapiens OX=9606 GN=GSR PE=1 SV=2	1	10	10	10	6	4	4	7	9	10	6	4	4	7	9	10	6	4	4	7	9	10	21.1	21.1	21.1	56.256	522	522	0	65.407	By MS/MS	By MS/MS	By MS/MS	By MS/MS	By MS/MS	By MS/MS	14.6	8.2	10.7	15.9	17	21.1
P00403	P00403	2	2	2	Cytochrome c oxidase subunit 2	MT-CO2	sp|P00403|COX2_HUMAN Cytochrome c oxidase subunit 2 OS=Homo sapiens OX=9606 GN=MT-CO2 PE=1 SV=1	1	2	2	2	0	0	0	2	1	1	0	0	0	2	1	1	0	0	0	2	1	1	16.3	16.3	16.3	25.565	227	227	0	13.208				By MS/MS	By matching	By matching	0	0	0	16.3	8.8	8.8
P00439	P00439	4	4	4	Phenylalanine-4-hydroxylase	PAH	sp|P00439|PH4H_HUMAN Phenylalanine-4-hydroxylase OS=Homo sapiens OX=9606 GN=PAH PE=1 SV=1	1	4	4	4	1	0	0	2	4	1	1	0	0	2	4	1	1	0	0	2	4	1	18.1	18.1	18.1	51.861	452	452	0	47.935	By matching			By matching	By MS/MS	By MS/MS	7.1	0	0	5.5	18.1	1.5
P00441	P00441	3	3	3	Superoxide dismutase [Cu-Zn]	SOD1	sp|P00441|SODC_HUMAN Superoxide dismutase [Cu-Zn] OS=Homo sapiens OX=9606 GN=SOD1 PE=1 SV=2	1	3	3	3	1	1	1	2	2	2	1	1	1	2	2	2	1	1	1	2	2	2	34.4	34.4	34.4	15.936	154	154	0	31.741	By MS/MS	By MS/MS	By MS/MS	By MS/MS	By MS/MS	By MS/MS	4.5	4.5	4.5	12.3	26.6	12.3
P00450;CON__ENSEMBL:ENSBTAP00000031900	P00450	76;9	76;9	76;9	Ceruloplasmin	CP	sp|P00450|CERU_HUMAN Ceruloplasmin OS=Homo sapiens OX=9606 GN=CP PE=1 SV=1	2	76	76	76	66	66	64	71	72	72	66	66	64	71	72	72	66	66	64	71	72	72	80.6	80.6	80.6	122.2	1065	1065;1064	0	323.31	By MS/MS	By MS/MS	By MS/MS	By MS/MS	By MS/MS	By MS/MS	69.2	67.3	67	75	78.3	77.7
P00491	P00491	13	13	13	Purine nucleoside phosphorylase	PNP	sp|P00491|PNPH_HUMAN Purine nucleoside phosphorylase OS=Homo sapiens OX=9606 GN=PNP PE=1 SV=2	1	13	13	13	11	10	11	13	11	11	11	10	11	13	11	11	11	10	11	13	11	11	65.4	65.4	65.4	32.118	289	289	0	273.97	By MS/MS	By MS/MS	By MS/MS	By MS/MS	By MS/MS	By MS/MS	62.3	54.7	57.8	65.4	57.8	50.5
P00492	P00492	7	7	7	Hypoxanthine-guanine phosphoribosyltransferase	HPRT1	sp|P00492|HPRT_HUMAN Hypoxanthine-guanine phosphoribosyltransferase OS=Homo sapiens OX=9606 GN=HPRT1 PE=1 SV=2	1	7	7	7	3	2	2	4	3	4	3	2	2	4	3	4	3	2	2	4	3	4	40.4	40.4	40.4	24.579	218	218	0	50.874	By MS/MS	By MS/MS	By MS/MS	By MS/MS	By MS/MS	By MS/MS	16.1	10.6	10.6	22.5	17.9	20.6
P00505	P00505	9	9	9	Aspartate aminotransferase, mitochondrial	GOT2	sp|P00505|AATM_HUMAN Aspartate aminotransferase, mitochondrial OS=Homo sapiens OX=9606 GN=GOT2 PE=1 SV=3	1	9	9	9	6	5	3	8	7	6	6	5	3	8	7	6	6	5	3	8	7	6	25.3	25.3	25.3	47.517	430	430	0	62.534	By MS/MS	By MS/MS	By MS/MS	By MS/MS	By MS/MS	By MS/MS	17.9	16.3	7.4	21.9	20.5	17.9
P00558	P00558	33	33	28	Phosphoglycerate kinase 1	PGK1	sp|P00558|PGK1_HUMAN Phosphoglycerate kinase 1 OS=Homo sapiens OX=9606 GN=PGK1 PE=1 SV=3	1	33	33	28	31	32	31	32	30	30	31	32	31	32	30	30	26	27	26	27	26	26	84.2	84.2	73.1	44.614	417	417	0	323.31	By MS/MS	By MS/MS	By MS/MS	By MS/MS	By MS/MS	By MS/MS	82	83.2	82	83.2	82	81.3
P00568	P00568	3	3	3	Adenylate kinase isoenzyme 1	AK1	sp|P00568|KAD1_HUMAN Adenylate kinase isoenzyme 1 OS=Homo sapiens OX=9606 GN=AK1 PE=1 SV=3	1	3	3	3	1	2	1	2	2	1	1	2	1	2	2	1	1	2	1	2	2	1	19.1	19.1	19.1	21.635	194	194	0	18.792	By MS/MS	By MS/MS	By MS/MS	By MS/MS	By MS/MS	By MS/MS	6.2	11.9	6.2	13.4	13.4	6.2
P00734;CON__P00735	P00734	19;2	19;2	19;2	Prothrombin;Activation peptide fragment 1;Activation peptide fragment 2;Thrombin light chain;Thrombin heavy chain	F2	sp|P00734|THRB_HUMAN Prothrombin OS=Homo sapiens OX=9606 GN=F2 PE=1 SV=2	2	19	19	19	15	12	14	11	15	12	15	12	14	11	15	12	15	12	14	11	15	12	41.2	41.2	41.2	70.036	622	622;625	0	238.2	By MS/MS	By MS/MS	By MS/MS	By MS/MS	By MS/MS	By MS/MS	37.6	31	34.2	25.7	32.8	29.1
P00736	P00736	15	14	14	Complement C1r subcomponent;Complement C1r subcomponent heavy chain;Complement C1r subcomponent light chain	C1R	sp|P00736|C1R_HUMAN Complement C1r subcomponent OS=Homo sapiens OX=9606 GN=C1R PE=1 SV=2	1	15	14	14	9	9	8	11	11	10	8	8	7	10	10	9	8	8	7	10	10	9	28.1	28.1	28.1	80.118	705	705	0	209.84	By MS/MS	By MS/MS	By MS/MS	By MS/MS	By MS/MS	By MS/MS	14.8	14.8	13.6	18.2	18.4	16.3
P00738;P00739	P00738;P00739	26;13	26;13	26;13	Haptoglobin;Haptoglobin alpha chain;Haptoglobin beta chain;Haptoglobin-related protein	HP;HPR	sp|P00738|HPT_HUMAN Haptoglobin OS=Homo sapiens OX=9606 GN=HP PE=1 SV=1;sp|P00739|HPTR_HUMAN Haptoglobin-related protein OS=Homo sapiens OX=9606 GN=HPR PE=2 SV=2	2	26	26	26	21	19	20	25	24	26	21	19	20	25	24	26	21	19	20	25	24	26	65.3	65.3	65.3	45.205	406	406;348	0	323.31	By MS/MS	By MS/MS	By MS/MS	By MS/MS	By MS/MS	By MS/MS	60.8	48.5	50.5	65.3	65.3	65.3
P00746	P00746	14	14	14	Complement factor D	CFD	sp|P00746|CFAD_HUMAN Complement factor D OS=Homo sapiens OX=9606 GN=CFD PE=1 SV=5	1	14	14	14	13	13	13	14	12	11	13	13	13	14	12	11	13	13	13	14	12	11	66.4	66.4	66.4	27.033	253	253	0	234.22	By MS/MS	By MS/MS	By MS/MS	By MS/MS	By MS/MS	By MS/MS	56.9	56.9	56.9	66.4	55.3	49.4
P00747;CON__P06868;Q02325;Q15195	P00747	62;7;3;2	62;7;3;2	62;7;3;2	Plasminogen;Plasmin heavy chain A;Activation peptide;Angiostatin;Plasmin heavy chain A, short form;Plasmin light chain B	PLG	sp|P00747|PLMN_HUMAN Plasminogen OS=Homo sapiens OX=9606 GN=PLG PE=1 SV=2	4	62	62	62	55	54	51	47	45	50	55	54	51	47	45	50	55	54	51	47	45	50	82.8	82.8	82.8	90.568	810	810;812;96;96	0	323.31	By MS/MS	By MS/MS	By MS/MS	By MS/MS	By MS/MS	By MS/MS	77	74	73.3	72.6	67.3	71.9
P00749	P00749	34	34	34	Urokinase-type plasminogen activator;Urokinase-type plasminogen activator long chain A;Urokinase-type plasminogen activator short chain A;Urokinase-type plasminogen activator chain B	PLAU	sp|P00749|UROK_HUMAN Urokinase-type plasminogen activator OS=Homo sapiens OX=9606 GN=PLAU PE=1 SV=2	1	34	34	34	32	33	34	28	28	28	32	33	34	28	28	28	32	33	34	28	28	28	69.4	69.4	69.4	48.507	431	431	0	323.31	By MS/MS	By MS/MS	By MS/MS	By MS/MS	By MS/MS	By MS/MS	67.5	68.2	69.4	61.5	59.6	59.6
P00751;CON__Q3KUS7	P00751	33;2	33;2	33;2	Complement factor B;Complement factor B Ba fragment;Complement factor B Bb fragment	CFB	sp|P00751|CFAB_HUMAN Complement factor B OS=Homo sapiens OX=9606 GN=CFB PE=1 SV=2	2	33	33	33	22	23	19	27	25	25	22	23	19	27	25	25	22	23	19	27	25	25	52.7	52.7	52.7	85.532	764	764;760	0	323.31	By MS/MS	By MS/MS	By MS/MS	By MS/MS	By MS/MS	By MS/MS	33.1	30.8	29.7	42.3	43.3	36.6
P00915	P00915	16	16	16	Carbonic anhydrase 1	CA1	sp|P00915|CAH1_HUMAN Carbonic anhydrase 1 OS=Homo sapiens OX=9606 GN=CA1 PE=1 SV=2	1	16	16	16	14	13	13	15	15	14	14	13	13	15	15	14	14	13	13	15	15	14	67	67	67	28.87	261	261	0	323.31	By MS/MS	By MS/MS	By MS/MS	By MS/MS	By MS/MS	By MS/MS	64.4	64.4	64.4	67	64.4	67
P00918	P00918	18	18	18	Carbonic anhydrase 2	CA2	sp|P00918|CAH2_HUMAN Carbonic anhydrase 2 OS=Homo sapiens OX=9606 GN=CA2 PE=1 SV=2	1	18	18	18	17	17	17	17	16	16	17	17	17	17	16	16	17	17	17	17	16	16	75.4	75.4	75.4	29.246	260	260	0	315.43	By MS/MS	By MS/MS	By MS/MS	By MS/MS	By MS/MS	By MS/MS	71.9	71.9	71.9	71.9	73.8	70.8
P00966	P00966	32	32	32	Argininosuccinate synthase	ASS1	sp|P00966|ASSY_HUMAN Argininosuccinate synthase OS=Homo sapiens OX=9606 GN=ASS1 PE=1 SV=2	1	32	32	32	26	25	26	31	29	30	26	25	26	31	29	30	26	25	26	31	29	30	68.2	68.2	68.2	46.53	412	412	0	323.31	By MS/MS	By MS/MS	By MS/MS	By MS/MS	By MS/MS	By MS/MS	64.1	63.6	64.1	67.7	64.6	67.7
P01008;CON__P41361	P01008	32;5	32;5	32;5	Antithrombin-III	SERPINC1	sp|P01008|ANT3_HUMAN Antithrombin-III OS=Homo sapiens OX=9606 GN=SERPINC1 PE=1 SV=1	2	32	32	32	28	27	29	29	29	31	28	27	29	29	29	31	28	27	29	29	29	31	61.6	61.6	61.6	52.602	464	464;465	0	323.31	By MS/MS	By MS/MS	By MS/MS	By MS/MS	By MS/MS	By MS/MS	59.9	59.9	60.6	60.3	60.3	61.2
P01009	P01009	34	34	34	Alpha-1-antitrypsin;Short peptide from AAT	SERPINA1	sp|P01009|A1AT_HUMAN Alpha-1-antitrypsin OS=Homo sapiens OX=9606 GN=SERPINA1 PE=1 SV=3	1	34	34	34	34	33	33	34	34	34	34	33	33	34	34	34	34	33	33	34	34	34	67.7	67.7	67.7	46.736	418	418	0	323.31	By MS/MS	By MS/MS	By MS/MS	By MS/MS	By MS/MS	By MS/MS	67.7	65.1	65.1	67.7	67.7	67.7
P01011	P01011	32	32	32	Alpha-1-antichymotrypsin;Alpha-1-antichymotrypsin His-Pro-less	SERPINA3	sp|P01011|AACT_HUMAN Alpha-1-antichymotrypsin OS=Homo sapiens OX=9606 GN=SERPINA3 PE=1 SV=2	1	32	32	32	29	30	27	31	31	31	29	30	27	31	31	31	29	30	27	31	31	31	64.3	64.3	64.3	47.65	423	423	0	323.31	By MS/MS	By MS/MS	By MS/MS	By MS/MS	By MS/MS	By MS/MS	58.6	59.8	51.1	64.3	64.3	64.3
P01019	P01019	20	20	20	Angiotensinogen;Angiotensin-1;Angiotensin-2;Angiotensin-3;Angiotensin-4;Angiotensin 1-9;Angiotensin 1-7;Angiotensin 1-5;Angiotensin 1-4	AGT	sp|P01019|ANGT_HUMAN Angiotensinogen OS=Homo sapiens OX=9606 GN=AGT PE=1 SV=1	1	20	20	20	14	15	15	20	17	16	14	15	15	20	17	16	14	15	15	20	17	16	49.3	49.3	49.3	53.154	485	485	0	323.31	By MS/MS	By MS/MS	By MS/MS	By MS/MS	By MS/MS	By MS/MS	29.9	30.9	30.9	49.3	46	37.9
P01023;P20742	P01023	68;7	68;7	61;5	Alpha-2-macroglobulin	A2M	sp|P01023|A2MG_HUMAN Alpha-2-macroglobulin OS=Homo sapiens OX=9606 GN=A2M PE=1 SV=3	2	68	68	61	43	43	36	63	60	58	43	43	36	63	60	58	36	38	32	56	53	51	57	57	54.3	163.29	1474	1474;1482	0	323.31	By MS/MS	By MS/MS	By MS/MS	By MS/MS	By MS/MS	By MS/MS	38.7	38.1	31.8	53.5	50.3	48.1
P01024;CON__Q2UVX4	P01024	109;7	109;7	109;7	Complement C3;Complement C3 beta chain;C3-beta-c;Complement C3 alpha chain;C3a anaphylatoxin;Acylation stimulating protein;Complement C3b alpha chain;Complement C3c alpha chain fragment 1;Complement C3dg fragment;Complement C3g fragment;Complement C3d fragment;Complement C3f fragment;Complement C3c alpha chain fragment 2	C3	sp|P01024|CO3_HUMAN Complement C3 OS=Homo sapiens OX=9606 GN=C3 PE=1 SV=2	2	109	109	109	87	90	79	95	92	92	87	90	79	95	92	92	87	90	79	95	92	92	70.5	70.5	70.5	187.15	1663	1663;1662	0	323.31	By MS/MS	By MS/MS	By MS/MS	By MS/MS	By MS/MS	By MS/MS	60	58.4	58.9	62.8	58.9	61.5
P01031	P01031	2	2	2	Complement C5;Complement C5 beta chain;Complement C5 alpha chain;C5a anaphylatoxin;Complement C5 alpha chain	C5	sp|P01031|CO5_HUMAN Complement C5 OS=Homo sapiens OX=9606 GN=C5 PE=1 SV=4	1	2	2	2	1	2	1	0	0	2	1	2	1	0	0	2	1	2	1	0	0	2	1.5	1.5	1.5	188.3	1676	1676	0	18.793	By MS/MS	By MS/MS	By MS/MS			By MS/MS	0.5	1.5	1	0	0	1.5
P01033	P01033	6	6	6	Metalloproteinase inhibitor 1	TIMP1	sp|P01033|TIMP1_HUMAN Metalloproteinase inhibitor 1 OS=Homo sapiens OX=9606 GN=TIMP1 PE=1 SV=1	1	6	6	6	0	0	0	5	4	4	0	0	0	5	4	4	0	0	0	5	4	4	44	44	44	23.171	207	207	0	200.64				By MS/MS	By MS/MS	By MS/MS	0	0	0	38.2	29.5	34.8
P01034	P01034	10	10	10	Cystatin-C	CST3	sp|P01034|CYTC_HUMAN Cystatin-C OS=Homo sapiens OX=9606 GN=CST3 PE=1 SV=1	1	10	10	10	7	7	7	10	10	9	7	7	7	10	10	9	7	7	7	10	10	9	65.8	65.8	65.8	15.799	146	146	0	209.09	By MS/MS	By MS/MS	By MS/MS	By MS/MS	By MS/MS	By MS/MS	50.7	50.7	50.7	65.8	65.8	65.8
P01040	P01040	4	4	4	Cystatin-A;Cystatin-A, N-terminally processed	CSTA	sp|P01040|CYTA_HUMAN Cystatin-A OS=Homo sapiens OX=9606 GN=CSTA PE=1 SV=1	1	4	4	4	4	1	1	3	4	4	4	1	1	3	4	4	4	1	1	3	4	4	57.1	57.1	57.1	11.006	98	98	0	41.853	By MS/MS	By MS/MS	By MS/MS	By MS/MS	By MS/MS	By MS/MS	57.1	12.2	12.2	44.9	57.1	57.1
P01042;CON__Q2KJ62;CON__P01044-1	P01042	52;1;1	52;1;1	51;0;0	Kininogen-1;Kininogen-1 heavy chain;T-kinin;Bradykinin;Lysyl-bradykinin;Kininogen-1 light chain;Low molecular weight growth-promoting factor	KNG1	sp|P01042|KNG1_HUMAN Kininogen-1 OS=Homo sapiens OX=9606 GN=KNG1 PE=1 SV=2	3	52	52	51	49	49	49	44	44	42	49	49	49	44	44	42	48	48	48	43	43	41	52.2	52.2	50.8	71.957	644	644;621;621	0	323.31	By MS/MS	By MS/MS	By MS/MS	By MS/MS	By MS/MS	By MS/MS	49.2	47.5	47.5	46.9	48.8	47.4
P01111;P01112	P01111;P01112	4;3	4;3	1;1	GTPase NRas;GTPase HRas;GTPase HRas, N-terminally processed	NRAS;HRAS	sp|P01111|RASN_HUMAN GTPase NRas OS=Homo sapiens OX=9606 GN=NRAS PE=1 SV=1;sp|P01112|RASH_HUMAN GTPase HRas OS=Homo sapiens OX=9606 GN=HRAS PE=1 SV=1	2	4	4	1	1	2	1	1	1	2	1	2	1	1	1	2	0	0	0	0	0	0	32.8	32.8	6.9	21.229	189	189;189	0	91.179	By MS/MS	By MS/MS	By MS/MS	By MS/MS	By MS/MS	By MS/MS	5.8	19.6	5.8	5.8	5.8	19.6
P01133	P01133	83	83	83	Pro-epidermal growth factor;Epidermal growth factor	EGF	sp|P01133|EGF_HUMAN Pro-epidermal growth factor OS=Homo sapiens OX=9606 GN=EGF PE=1 SV=2	1	83	83	83	80	77	78	73	76	74	80	77	78	73	76	74	80	77	78	73	76	74	59.2	59.2	59.2	133.99	1207	1207	0	323.31	By MS/MS	By MS/MS	By MS/MS	By MS/MS	By MS/MS	By MS/MS	56.5	53.8	54.7	56.3	56.3	51.7
P01591	P01591	12	12	12	Immunoglobulin J chain	IGJ	sp|P01591|IGJ_HUMAN Immunoglobulin J chain OS=Homo sapiens OX=9606 GN=JCHAIN PE=1 SV=4	1	12	12	12	12	12	11	9	12	10	12	12	11	9	12	10	12	12	11	9	12	10	68.6	68.6	68.6	18.098	159	159	0	320.21	By MS/MS	By MS/MS	By MS/MS	By MS/MS	By MS/MS	By MS/MS	68.6	68.6	68.6	66.7	68.6	66.7
P01602	P01602	4	3	3	Ig kappa chain V-I region HK102	IGKV1-5	sp|P01602|KV105_HUMAN Immunoglobulin kappa variable 1-5 OS=Homo sapiens OX=9606 GN=IGKV1-5 PE=1 SV=2	1	4	3	3	4	3	3	4	4	4	3	2	2	3	3	3	3	2	2	3	3	3	27.4	17.9	17.9	12.781	117	117	0	73.568	By MS/MS	By MS/MS	By MS/MS	By MS/MS	By MS/MS	By MS/MS	27.4	24.8	24.8	27.4	27.4	27.4
P01619	P01619	6	6	3	Ig kappa chain V-III region B6		sp|P01619|KV320_HUMAN Immunoglobulin kappa variable 3-20 OS=Homo sapiens OX=9606 GN=IGKV3-20 PE=1 SV=2	1	6	6	3	5	5	5	6	6	6	5	5	5	6	6	6	2	2	2	3	3	3	46.6	46.6	26.7	12.557	116	116	0	106.51	By MS/MS	By MS/MS	By MS/MS	By MS/MS	By MS/MS	By MS/MS	41.4	41.4	41.4	46.6	46.6	46.6
P01624;A0A0C4DH55;A0A075B6H7	P01624;A0A0C4DH55	4;2;1	3;1;1	1;1;1	Ig kappa chain V-III region POM	IGKV3D-7	sp|P01624|KV315_HUMAN Immunoglobulin kappa variable 3-15 OS=Homo sapiens OX=9606 GN=IGKV3-15 PE=1 SV=2;sp|A0A0C4DH55|KVD07_HUMAN Immunoglobulin kappa variable 3D-7 OS=Homo sapiens OX=9606 GN=IGKV3D-7 PE=3 SV=5	3	4	3	1	4	4	4	4	4	4	3	3	3	3	3	3	1	1	1	1	1	1	32.2	26.1	7.8	12.496	115	115;119;116	0	81.577	By MS/MS	By MS/MS	By MS/MS	By MS/MS	By MS/MS	By MS/MS	32.2	32.2	32.2	32.2	32.2	32.2
P01700;P01699	P01700	3;1	3;1	3;1	Ig lambda chain V-I region HA		sp|P01700|LV147_HUMAN Immunoglobulin lambda variable 1-47 OS=Homo sapiens OX=9606 GN=IGLV1-47 PE=1 SV=2	2	3	3	3	3	3	2	3	2	2	3	3	2	3	2	2	3	3	2	3	2	2	53.8	53.8	53.8	12.283	117	117;117	0	23.544	By MS/MS	By MS/MS	By MS/MS	By MS/MS	By MS/MS	By MS/MS	53.8	53.8	29.1	53.8	29.1	29.1
P01701	P01701	5	5	5	Ig lambda chain V-I region NEW		sp|P01701|LV151_HUMAN Immunoglobulin lambda variable 1-51 OS=Homo sapiens OX=9606 GN=IGLV1-51 PE=1 SV=2	1	5	5	5	2	4	4	5	5	4	2	4	4	5	5	4	2	4	4	5	5	4	42.7	42.7	42.7	12.249	117	117	0	45.77	By MS/MS	By MS/MS	By MS/MS	By MS/MS	By MS/MS	By MS/MS	17.9	42.7	42.7	42.7	42.7	42.7
P01703	P01703	2	2	2	Ig lambda chain V-I region NEWM		sp|P01703|LV140_HUMAN Immunoglobulin lambda variable 1-40 OS=Homo sapiens OX=9606 GN=IGLV1-40 PE=1 SV=2	1	2	2	2	1	1	2	2	2	2	1	1	2	2	2	2	1	1	2	2	2	2	43.2	43.2	43.2	12.301	118	118	0	53.941	By MS/MS	By MS/MS	By MS/MS	By MS/MS	By MS/MS	By MS/MS	17.8	17.8	43.2	43.2	43.2	43.2
P01704	P01704	2	2	2	Ig lambda chain V-II region TOG		sp|P01704|LV214_HUMAN Immunoglobulin lambda variable 2-14 OS=Homo sapiens OX=9606 GN=IGLV2-14 PE=1 SV=2	1	2	2	2	1	1	0	1	1	1	1	1	0	1	1	1	1	1	0	1	1	1	17.5	17.5	17.5	12.597	120	120	0.00073099	12.344	By MS/MS	By MS/MS		By MS/MS	By MS/MS	By MS/MS	13.3	13.3	0	13.3	13.3	13.3
P01705	P01705	3	3	3	Ig lambda chain V-II region NEI		sp|P01705|LV223_HUMAN Immunoglobulin lambda variable 2-23 OS=Homo sapiens OX=9606 GN=IGLV2-23 PE=1 SV=2	1	3	3	3	3	3	2	2	2	3	3	3	2	2	2	3	3	3	2	2	2	3	18.6	18.6	18.6	11.893	113	113	0	19.235	By MS/MS	By MS/MS	By MS/MS	By MS/MS	By MS/MS	By MS/MS	18.6	18.6	11.5	11.5	11.5	18.6
P01706	P01706	4	2	2	Ig lambda chain V-II region BOH		sp|P01706|LV211_HUMAN Immunoglobulin lambda variable 2-11 OS=Homo sapiens OX=9606 GN=IGLV2-11 PE=1 SV=2	1	4	2	2	4	4	4	3	4	3	2	2	2	1	2	1	2	2	2	1	2	1	47.9	37	37	12.644	119	119	0	22.123	By MS/MS	By MS/MS	By MS/MS	By MS/MS	By MS/MS	By MS/MS	47.9	47.9	47.9	17.6	47.9	17.6
P01714	P01714	3	3	3	Ig lambda chain V-III region SH		sp|P01714|LV319_HUMAN Immunoglobulin lambda variable 3-19 OS=Homo sapiens OX=9606 GN=IGLV3-19 PE=1 SV=2	1	3	3	3	2	2	2	2	2	2	2	2	2	2	2	2	2	2	2	2	2	2	27.7	27.7	27.7	12.042	112	112	0	20.987	By MS/MS	By MS/MS	By MS/MS	By MS/MS	By MS/MS	By MS/MS	18.8	18.8	18.8	18.8	18.8	18.8
P01717;P01718	P01717;P01718	4;2	4;2	2;1	Ig lambda chain V-IV region Hil;Ig lambda chain V-IV region Kern		sp|P01717|LV325_HUMAN Immunoglobulin lambda variable 3-25 OS=Homo sapiens OX=9606 GN=IGLV3-25 PE=1 SV=2;sp|P01718|LV327_HUMAN Immunoglobulin lambda variable 3-27 OS=Homo sapiens OX=9606 GN=IGLV3-27 PE=1 SV=2	2	4	4	2	3	2	3	3	3	3	3	2	3	3	3	3	1	0	1	1	1	1	36.6	36.6	17.9	12.011	112	112;113	0	27.626	By MS/MS	By MS/MS	By MS/MS	By MS/MS	By MS/MS	By MS/MS	28.6	18.8	28.6	26.8	28.6	28.6
P01743	P01743	2	2	1	Ig heavy chain V-I region HG3		sp|P01743|HV146_HUMAN Immunoglobulin heavy variable 1-46 OS=Homo sapiens OX=9606 GN=IGHV1-46 PE=1 SV=2	1	2	2	1	1	1	1	2	1	1	1	1	1	2	1	1	0	0	0	1	0	0	22.2	22.2	12.8	12.933	117	117	0	41.122	By MS/MS	By MS/MS	By MS/MS	By MS/MS	By MS/MS	By MS/MS	9.4	9.4	9.4	22.2	9.4	9.4
P01766	P01766	4	2	2	Ig heavy chain V-III region BRO		sp|P01766|HV313_HUMAN Immunoglobulin heavy variable 3-13 OS=Homo sapiens OX=9606 GN=IGHV3-13 PE=1 SV=2	1	4	2	2	3	4	4	4	4	4	1	2	2	2	2	2	1	2	2	2	2	2	28.4	19	19	12.506	116	116	0	14.123	By MS/MS	By MS/MS	By MS/MS	By MS/MS	By MS/MS	By MS/MS	25	28.4	28.4	28.4	28.4	28.4
P0DP03;P01768	P0DP03;P01768	9;9	7;7	0;0	Ig heavy chain V-III region CAM		sp|P0DP03|HVC05_HUMAN Immunoglobulin heavy variable 3-30-5 OS=Homo sapiens OX=9606 GN=IGHV3-30-5 PE=3 SV=1;sp|P01768|HV330_HUMAN Immunoglobulin heavy variable 3-30 OS=Homo sapiens OX=9606 GN=IGHV3-30 PE=1 SV=2	2	9	7	0	9	8	9	8	8	8	7	6	7	6	6	6	0	0	0	0	0	0	63.2	63.2	0	12.947	117	117;117	0	74.09	By MS/MS	By MS/MS	By MS/MS	By MS/MS	By MS/MS	By MS/MS	63.2	50.4	63.2	47	50.4	50.4
P01780;A0A0B4J1V1;P01763;P01762;A0A0C4DH32	P01780;A0A0B4J1V1;P01763;P01762;A0A0C4DH32	7;6;6;6;4	2;1;1;1;0	2;1;1;1;0	Ig heavy chain V-III region JON;Ig heavy chain V-III region WEA;Ig heavy chain V-III region TRO	IGHV3-21;IGHV3-20	sp|P01780|HV307_HUMAN Immunoglobulin heavy variable 3-7 OS=Homo sapiens OX=9606 GN=IGHV3-7 PE=1 SV=2;sp|A0A0B4J1V1|HV321_HUMAN Immunoglobulin heavy variable 3-21 OS=Homo sapiens OX=9606 GN=IGHV3-21 PE=1 SV=1;sp|P01763|HV348_HUMAN Immunoglobulin heavy varia	5	7	2	2	7	7	7	7	7	7	2	2	2	2	2	2	2	2	2	2	2	2	35.9	26.5	26.5	12.943	117	117;117;117;117;117	0	56.604	By MS/MS	By MS/MS	By MS/MS	By MS/MS	By MS/MS	By MS/MS	35.9	35.9	35.9	35.9	35.9	35.9
P01782	P01782	8	5	1	Ig heavy chain V-III region DOB		sp|P01782|HV309_HUMAN Immunoglobulin heavy variable 3-9 OS=Homo sapiens OX=9606 GN=IGHV3-9 PE=1 SV=2	1	8	5	1	6	6	6	6	6	6	3	3	3	3	3	3	0	0	0	0	0	0	62.7	53.4	18.6	12.945	118	118	0	159.04	By MS/MS	By MS/MS	By MS/MS	By MS/MS	By MS/MS	By MS/MS	44.1	44.1	44.1	44.1	44.1	44.1
P01814	P01814	2	2	1	Ig heavy chain V-II region OU		sp|P01814|HV270_HUMAN Immunoglobulin heavy variable 2-70 OS=Homo sapiens OX=9606 GN=IGHV2-70 PE=1 SV=2	1	2	2	1	1	1	1	1	2	1	1	1	1	1	2	1	0	0	0	0	1	0	17.6	17.6	11.8	13.26	119	119	0	13.608	By MS/MS	By MS/MS	By MS/MS	By MS/MS	By MS/MS	By MS/MS	5.9	5.9	5.9	5.9	17.6	5.9
P01833	P01833	49	49	49	Polymeric immunoglobulin receptor;Secretory component	PIGR	sp|P01833|PIGR_HUMAN Polymeric immunoglobulin receptor OS=Homo sapiens OX=9606 GN=PIGR PE=1 SV=4	1	49	49	49	43	44	44	45	45	44	43	44	44	45	45	44	43	44	44	45	45	44	58.9	58.9	58.9	83.283	764	764	0	323.31	By MS/MS	By MS/MS	By MS/MS	By MS/MS	By MS/MS	By MS/MS	47.1	49.9	53.8	52.7	49.9	49.9
P01834	P01834	12	2	2	Ig kappa chain C region	IGKC	sp|P01834|IGKC_HUMAN Immunoglobulin kappa constant OS=Homo sapiens OX=9606 GN=IGKC PE=1 SV=2	1	12	2	2	11	11	11	11	11	12	2	2	2	2	2	2	2	2	2	2	2	2	98.1	17.8	17.8	11.765	107	107	0	112.53	By MS/MS	By MS/MS	By MS/MS	By MS/MS	By MS/MS	By MS/MS	98.1	94.4	94.4	94.4	94.4	98.1
P01859	P01859	19	10	8	Ig gamma-2 chain C region	IGHG2	sp|P01859|IGHG2_HUMAN Immunoglobulin heavy constant gamma 2 OS=Homo sapiens OX=9606 GN=IGHG2 PE=1 SV=2	1	19	10	8	16	18	16	19	18	18	9	10	9	10	9	9	7	8	7	8	7	7	70.9	49.4	41.4	35.9	326	326	0	323.31	By MS/MS	By MS/MS	By MS/MS	By MS/MS	By MS/MS	By MS/MS	64.4	68.4	64.4	70.9	64.1	64.1
P01860	P01860	19	12	9	Ig gamma-3 chain C region	IGHG3	sp|P01860|IGHG3_HUMAN Immunoglobulin heavy constant gamma 3 OS=Homo sapiens OX=9606 GN=IGHG3 PE=1 SV=2	1	19	12	9	14	15	14	19	18	19	9	9	9	12	11	12	6	6	6	9	8	9	67.4	50.7	42.2	41.287	377	377	0	323.31	By MS/MS	By MS/MS	By MS/MS	By MS/MS	By MS/MS	By MS/MS	53.8	53.8	53.8	67.4	57	67.4
P01861	P01861	18	10	10	Ig gamma-4 chain C region	IGHG4	sp|P01861|IGHG4_HUMAN Immunoglobulin heavy constant gamma 4 OS=Homo sapiens OX=9606 GN=IGHG4 PE=1 SV=1	1	18	10	10	16	16	16	17	17	17	9	8	9	9	9	9	9	8	9	9	9	9	71.3	46.5	46.5	35.94	327	327	0	193.84	By MS/MS	By MS/MS	By MS/MS	By MS/MS	By MS/MS	By MS/MS	61.2	55	61.2	71.3	61.2	61.2
P01871	P01871	21	21	3	Ig mu chain C region	IGHM	sp|P01871|IGHM_HUMAN Immunoglobulin heavy constant mu OS=Homo sapiens OX=9606 GN=IGHM PE=1 SV=4	1	21	21	3	15	16	12	20	17	18	15	16	12	20	17	18	2	3	2	3	3	3	58.3	58.3	12.6	49.439	453	453	0	323.31	By MS/MS	By MS/MS	By MS/MS	By MS/MS	By MS/MS	By MS/MS	35.5	43.5	30.5	53.4	44.8	51.7
P01876	P01876	27	27	15	Ig alpha-1 chain C region	IGHA1	sp|P01876|IGHA1_HUMAN Immunoglobulin heavy constant alpha 1 OS=Homo sapiens OX=9606 GN=IGHA1 PE=1 SV=2	1	27	27	15	25	25	24	26	26	23	25	25	24	26	26	23	14	14	14	15	15	13	73.4	73.4	49.9	37.654	353	353	0	323.31	By MS/MS	By MS/MS	By MS/MS	By MS/MS	By MS/MS	By MS/MS	65.7	65.7	63.7	65.7	71.4	65.7
P01903;P01906	P01903	7;1	7;1	7;1	HLA class II histocompatibility antigen, DR alpha chain	HLA-DRA	sp|P01903|DRA_HUMAN HLA class II histocompatibility antigen, DR alpha chain OS=Homo sapiens OX=9606 GN=HLA-DRA PE=1 SV=1	2	7	7	7	2	2	1	5	6	7	2	2	1	5	6	7	2	2	1	5	6	7	28.7	28.7	28.7	28.607	254	254;255	0	78.703	By MS/MS	By MS/MS	By MS/MS	By MS/MS	By MS/MS	By MS/MS	11	11	6.7	26	28.7	28.7
P02042;P02100	P02042	13;1	6;0	6;0	Hemoglobin subunit delta	HBD	sp|P02042|HBD_HUMAN Hemoglobin subunit delta OS=Homo sapiens OX=9606 GN=HBD PE=1 SV=2	2	13	6	6	13	13	13	9	11	9	6	6	6	2	4	2	6	6	6	2	4	2	92.5	53.1	53.1	16.055	147	147;147	0	86.571	By MS/MS	By MS/MS	By MS/MS	By MS/MS	By MS/MS	By MS/MS	92.5	92.5	92.5	55.8	70.7	53.7
P02144	P02144	10	10	10	Myoglobin	MB	sp|P02144|MYG_HUMAN Myoglobin OS=Homo sapiens OX=9606 GN=MB PE=1 SV=2	1	10	10	10	4	4	2	9	9	8	4	4	2	9	9	8	4	4	2	9	9	8	55.8	55.8	55.8	17.184	154	154	0	134.7	By MS/MS	By MS/MS	By MS/MS	By MS/MS	By MS/MS	By MS/MS	26	25.3	15.6	45.5	46.1	44.8
P02462	P02462	5	3	3	Collagen alpha-1(IV) chain;Arresten	COL4A1	sp|P02462|CO4A1_HUMAN Collagen alpha-1(IV) chain OS=Homo sapiens OX=9606 GN=COL4A1 PE=1 SV=4	1	5	3	3	4	5	4	4	3	3	2	3	3	2	1	1	2	3	3	2	1	1	3.4	2.8	2.8	160.61	1669	1669	0	50.573	By MS/MS	By MS/MS	By MS/MS	By MS/MS	By MS/MS	By MS/MS	3.3	3.4	3.4	3.3	2.4	2.3
P02511	P02511	18	18	18	Alpha-crystallin B chain	CRYAB	sp|P02511|CRYAB_HUMAN Alpha-crystallin B chain OS=Homo sapiens OX=9606 GN=CRYAB PE=1 SV=2	1	18	18	18	11	12	11	17	14	16	11	12	11	17	14	16	11	12	11	17	14	16	76.6	76.6	76.6	20.159	175	175	0	270.88	By MS/MS	By MS/MS	By MS/MS	By MS/MS	By MS/MS	By MS/MS	53.7	58.3	54.3	76.6	70.3	72
P02545	P02545	30	30	30	Prelamin-A/C;Lamin-A/C	LMNA	sp|P02545|LMNA_HUMAN Prelamin-A/C OS=Homo sapiens OX=9606 GN=LMNA PE=1 SV=1	1	30	30	30	26	26	23	17	20	22	26	26	23	17	20	22	26	26	23	17	20	22	47.4	47.4	47.4	74.139	664	664	0	234.75	By MS/MS	By MS/MS	By MS/MS	By MS/MS	By MS/MS	By MS/MS	42.6	42.6	36.7	27	32.5	35.5
P02647;CON__P15497	P02647	33;1	33;1	33;1	Apolipoprotein A-I;Proapolipoprotein A-I;Truncated apolipoprotein A-I	APOA1	sp|P02647|APOA1_HUMAN Apolipoprotein A-I OS=Homo sapiens OX=9606 GN=APOA1 PE=1 SV=1	2	33	33	33	30	30	28	30	29	28	30	30	28	30	29	28	30	30	28	30	29	28	80.1	80.1	80.1	30.777	267	267;265	0	323.31	By MS/MS	By MS/MS	By MS/MS	By MS/MS	By MS/MS	By MS/MS	80.1	79.4	79.4	79.4	77.9	77.2
P02649;CON__Q03247	P02649	44;5	44;5	44;5	Apolipoprotein E	APOE	sp|P02649|APOE_HUMAN Apolipoprotein E OS=Homo sapiens OX=9606 GN=APOE PE=1 SV=1	2	44	44	44	40	40	40	36	37	36	40	40	40	36	37	36	40	40	40	36	37	36	72.2	72.2	72.2	36.154	317	317;316	0	323.31	By MS/MS	By MS/MS	By MS/MS	By MS/MS	By MS/MS	By MS/MS	71.6	72.2	72.2	71	71	71
P02652	P02652	7	7	7	Apolipoprotein A-II;Proapolipoprotein A-II;Truncated apolipoprotein A-II	APOA2	sp|P02652|APOA2_HUMAN Apolipoprotein A-II OS=Homo sapiens OX=9606 GN=APOA2 PE=1 SV=1	1	7	7	7	6	6	5	7	7	7	6	6	5	7	7	7	6	6	5	7	7	7	64	64	64	11.175	100	100	0	237.01	By MS/MS	By MS/MS	By MS/MS	By MS/MS	By MS/MS	By MS/MS	42	42	40	64	64	64
P02654	P02654	3	3	3	Apolipoprotein C-I;Truncated apolipoprotein C-I	APOC1	sp|P02654|APOC1_HUMAN Apolipoprotein C-I OS=Homo sapiens OX=9606 GN=APOC1 PE=1 SV=1	1	3	3	3	3	3	3	3	3	3	3	3	3	3	3	3	3	3	3	3	3	3	34.9	34.9	34.9	9.3318	83	83	0	21.261	By MS/MS	By MS/MS	By MS/MS	By MS/MS	By MS/MS	By MS/MS	34.9	34.9	34.9	34.9	34.9	34.9
P02656	P02656	2	2	2	Apolipoprotein C-III	APOC3	sp|P02656|APOC3_HUMAN Apolipoprotein C-III OS=Homo sapiens OX=9606 GN=APOC3 PE=1 SV=1	1	2	2	2	2	2	2	1	1	1	2	2	2	1	1	1	2	2	2	1	1	1	27.3	27.3	27.3	10.852	99	99	0	53.7	By MS/MS	By MS/MS	By MS/MS	By MS/MS	By MS/MS	By MS/MS	27.3	27.3	27.3	11.1	11.1	11.1
P02671	P02671	32	32	32	Fibrinogen alpha chain;Fibrinopeptide A;Fibrinogen alpha chain	FGA	sp|P02671|FIBA_HUMAN Fibrinogen alpha chain OS=Homo sapiens OX=9606 GN=FGA PE=1 SV=2	1	32	32	32	23	21	22	27	29	28	23	21	22	27	29	28	23	21	22	27	29	28	44	44	44	94.972	866	866	0	323.31	By MS/MS	By MS/MS	By MS/MS	By MS/MS	By MS/MS	By MS/MS	33.4	27.6	28.3	36.4	39.4	36.8
P02675;CON__P02676	P02675	26;3	26;3	26;3	Fibrinogen beta chain;Fibrinopeptide B;Fibrinogen beta chain	FGB	sp|P02675|FIBB_HUMAN Fibrinogen beta chain OS=Homo sapiens OX=9606 GN=FGB PE=1 SV=2	2	26	26	26	15	16	13	23	23	22	15	16	13	23	23	22	15	16	13	23	23	22	66.6	66.6	66.6	55.928	491	491;495	0	323.31	By MS/MS	By MS/MS	By MS/MS	By MS/MS	By MS/MS	By MS/MS	43.6	49.3	33.8	64	58.2	55.4
P02679	P02679	21	21	21	Fibrinogen gamma chain	FGG	sp|P02679|FIBG_HUMAN Fibrinogen gamma chain OS=Homo sapiens OX=9606 GN=FGG PE=1 SV=3	1	21	21	21	14	11	11	20	19	18	14	11	11	20	19	18	14	11	11	20	19	18	62.7	62.7	62.7	51.511	453	453	0	323.31	By MS/MS	By MS/MS	By MS/MS	By MS/MS	By MS/MS	By MS/MS	39.1	32.2	33.1	56.7	58.1	57.6
P02730	P02730	2	2	2	Band 3 anion transport protein	SLC4A1	sp|P02730|B3AT_HUMAN Band 3 anion transport protein OS=Homo sapiens OX=9606 GN=SLC4A1 PE=1 SV=3	1	2	2	2	1	0	1	0	0	0	1	0	1	0	0	0	1	0	1	0	0	0	3.2	3.2	3.2	101.79	911	911	0.0021598	11.751	By MS/MS		By MS/MS				1	0	2.2	0	0	0
P02741	P02741	2	2	2	C-reactive protein;C-reactive protein(1-205)	CRP	sp|P02741|CRP_HUMAN C-reactive protein OS=Homo sapiens OX=9606 GN=CRP PE=1 SV=1	1	2	2	2	1	1	1	2	2	2	1	1	1	2	2	2	1	1	1	2	2	2	11.2	11.2	11.2	25.038	224	224	0	15.909	By MS/MS	By matching	By MS/MS	By MS/MS	By MS/MS	By MS/MS	4.5	6.7	4.5	11.2	11.2	11.2
P02743	P02743	11	11	11	Serum amyloid P-component;Serum amyloid P-component(1-203)	APCS	sp|P02743|SAMP_HUMAN Serum amyloid P-component OS=Homo sapiens OX=9606 GN=APCS PE=1 SV=2	1	11	11	11	10	10	10	8	8	9	10	10	10	8	8	9	10	10	10	8	8	9	41.7	41.7	41.7	25.387	223	223	0	265.61	By MS/MS	By MS/MS	By MS/MS	By MS/MS	By MS/MS	By MS/MS	36.8	36.8	38.6	33.6	33.6	33.6
P02748;CON__Q3MHN2	P02748	22;4	22;4	22;4	Complement component C9;Complement component C9a;Complement component C9b	C9	sp|P02748|CO9_HUMAN Complement component C9 OS=Homo sapiens OX=9606 GN=C9 PE=1 SV=2	2	22	22	22	16	13	15	16	14	19	16	13	15	16	14	19	16	13	15	16	14	19	44.7	44.7	44.7	63.173	559	559;548	0	282.8	By MS/MS	By MS/MS	By MS/MS	By MS/MS	By MS/MS	By MS/MS	32	24.5	28.3	36.5	29.3	42.8
P02749;CON__P17690	P02749	20;2	20;2	20;2	Beta-2-glycoprotein 1	APOH	sp|P02749|APOH_HUMAN Beta-2-glycoprotein 1 OS=Homo sapiens OX=9606 GN=APOH PE=1 SV=3	2	20	20	20	19	19	18	17	17	17	19	19	18	17	17	17	19	19	18	17	17	17	65.5	65.5	65.5	38.298	345	345;345	0	323.31	By MS/MS	By MS/MS	By MS/MS	By MS/MS	By MS/MS	By MS/MS	57.7	65.5	57.7	48.7	48.7	48.7
P02750	P02750	23	23	23	Leucine-rich alpha-2-glycoprotein	LRG1	sp|P02750|A2GL_HUMAN Leucine-rich alpha-2-glycoprotein OS=Homo sapiens OX=9606 GN=LRG1 PE=1 SV=2	1	23	23	23	19	20	20	23	22	23	19	20	20	23	22	23	19	20	20	23	22	23	65.7	65.7	65.7	38.177	347	347	0	323.31	By MS/MS	By MS/MS	By MS/MS	By MS/MS	By MS/MS	By MS/MS	51	52.7	53.3	65.7	65.7	65.7
P02751	P02751	119	119	119	Fibronectin;Anastellin;Ugl-Y1;Ugl-Y2;Ugl-Y3	FN1	sp|P02751|FINC_HUMAN Fibronectin OS=Homo sapiens OX=9606 GN=FN1 PE=1 SV=5	1	119	119	119	32	34	35	110	114	113	32	34	35	110	114	113	32	34	35	110	114	113	56.4	56.4	56.4	272.32	2477	2477	0	323.31	By MS/MS	By MS/MS	By MS/MS	By MS/MS	By MS/MS	By MS/MS	16.1	18.1	18.6	52.5	53.9	56.3
P02753	P02753	9	9	9	Retinol-binding protein 4;Plasma retinol-binding protein(1-182);Plasma retinol-binding protein(1-181);Plasma retinol-binding protein(1-179);Plasma retinol-binding protein(1-176)	RBP4	sp|P02753|RET4_HUMAN Retinol-binding protein 4 OS=Homo sapiens OX=9606 GN=RBP4 PE=1 SV=3	1	9	9	9	8	8	6	8	4	7	8	8	6	8	4	7	8	8	6	8	4	7	72.6	72.6	72.6	23.01	201	201	0	161.97	By MS/MS	By MS/MS	By MS/MS	By MS/MS	By MS/MS	By MS/MS	58.2	67.2	38.3	58.2	30.3	47.3
P02760;CON__P00978	P02760	24;1	24;1	24;1	Protein AMBP;Alpha-1-microglobulin;Inter-alpha-trypsin inhibitor light chain;Trypstatin	AMBP	sp|P02760|AMBP_HUMAN Protein AMBP OS=Homo sapiens OX=9606 GN=AMBP PE=1 SV=1	2	24	24	24	19	20	17	23	22	24	19	20	17	23	22	24	19	20	17	23	22	24	58.2	58.2	58.2	38.999	352	352;352	0	323.31	By MS/MS	By MS/MS	By MS/MS	By MS/MS	By MS/MS	By MS/MS	57.7	53.7	49.4	54	54	58.2
P02763	P02763	8	8	7	Alpha-1-acid glycoprotein 1	ORM1	sp|P02763|A1AG1_HUMAN Alpha-1-acid glycoprotein 1 OS=Homo sapiens OX=9606 GN=ORM1 PE=1 SV=1	1	8	8	7	3	2	1	6	8	5	3	2	1	6	8	5	3	2	1	5	7	5	39.8	39.8	35.8	23.511	201	201	0	93.245	By MS/MS	By MS/MS	By MS/MS	By MS/MS	By MS/MS	By MS/MS	21.9	13.4	6	38.3	39.8	32.8
P02765	P02765	12	12	10	Alpha-2-HS-glycoprotein;Alpha-2-HS-glycoprotein chain A;Alpha-2-HS-glycoprotein chain B	AHSG	sp|P02765|FETUA_HUMAN Alpha-2-HS-glycoprotein OS=Homo sapiens OX=9606 GN=AHSG PE=1 SV=2	1	12	12	10	11	11	10	12	11	11	11	11	10	12	11	11	9	9	8	10	9	9	50.4	50.4	46.9	39.34	367	367	0	323.31	By MS/MS	By MS/MS	By MS/MS	By MS/MS	By MS/MS	By MS/MS	48.5	42.5	42.2	50.4	42.5	48.5
P02766	P02766	12	12	12	Transthyretin	TTR	sp|P02766|TTHY_HUMAN Transthyretin OS=Homo sapiens OX=9606 GN=TTR PE=1 SV=1	1	12	12	12	11	9	11	9	8	9	11	9	11	9	8	9	11	9	11	9	8	9	73.5	73.5	73.5	15.887	147	147	0	323.31	By MS/MS	By MS/MS	By MS/MS	By MS/MS	By MS/MS	By MS/MS	73.5	73.5	73.5	73.5	72.8	73.5
P02774;CON__Q3MHN5;CON__ENSEMBL:ENSBTAP00000018229	P02774	15;3;3	15;3;3	15;3;3	Vitamin D-binding protein	GC	sp|P02774|VTDB_HUMAN Vitamin D-binding protein OS=Homo sapiens OX=9606 GN=GC PE=1 SV=2	3	15	15	15	11	10	11	10	10	10	11	10	11	10	10	10	11	10	11	10	10	10	37.6	37.6	37.6	52.917	474	474;474;475	0	170.71	By MS/MS	By MS/MS	By MS/MS	By MS/MS	By MS/MS	By MS/MS	26.8	24.5	28.1	26.4	23	23.6
P02787;CON__Q2HJF0	P02787	69;1	69;1	67;1	Serotransferrin	TF	sp|P02787|TRFE_HUMAN Serotransferrin OS=Homo sapiens OX=9606 GN=TF PE=1 SV=3	2	69	69	67	62	65	64	62	61	60	62	65	64	62	61	60	60	63	62	60	60	59	75.2	75.2	73.9	77.063	698	698;622	0	323.31	By MS/MS	By MS/MS	By MS/MS	By MS/MS	By MS/MS	By MS/MS	72.6	74.9	74.2	73.6	73.5	72.6
P02788	P02788	58	58	55	Lactotransferrin;Lactoferricin-H;Kaliocin-1;Lactoferroxin-A;Lactoferroxin-B;Lactoferroxin-C	LTF	sp|P02788|TRFL_HUMAN Lactotransferrin OS=Homo sapiens OX=9606 GN=LTF PE=1 SV=6	1	58	58	55	27	28	24	54	53	54	27	28	24	54	53	54	25	26	22	52	50	52	73.9	73.9	69.9	78.181	710	710	0	323.31	By MS/MS	By MS/MS	By MS/MS	By MS/MS	By MS/MS	By MS/MS	47.6	46.5	39	69.9	72.5	69
P02790	P02790	23	23	23	Hemopexin	HPX	sp|P02790|HEMO_HUMAN Hemopexin OS=Homo sapiens OX=9606 GN=HPX PE=1 SV=2	1	23	23	23	19	17	19	20	19	17	19	17	19	20	19	17	19	17	19	20	19	17	61.7	61.7	61.7	51.676	462	462	0	323.31	By MS/MS	By MS/MS	By MS/MS	By MS/MS	By MS/MS	By MS/MS	45.2	47.6	52.8	52.8	48.3	43.1
P02792	P02792	9	9	9	Ferritin light chain	FTL	sp|P02792|FRIL_HUMAN Ferritin light chain OS=Homo sapiens OX=9606 GN=FTL PE=1 SV=2	1	9	9	9	8	8	8	9	9	9	8	8	8	9	9	9	8	8	8	9	9	9	48	48	48	20.019	175	175	0	186.98	By MS/MS	By MS/MS	By MS/MS	By MS/MS	By MS/MS	By MS/MS	44	44	44	48	48	48
P02794	P02794	9	9	9	Ferritin heavy chain;Ferritin heavy chain, N-terminally processed	FTH1	sp|P02794|FRIH_HUMAN Ferritin heavy chain OS=Homo sapiens OX=9606 GN=FTH1 PE=1 SV=2	1	9	9	9	5	5	4	9	9	7	5	5	4	9	9	7	5	5	4	9	9	7	57.4	57.4	57.4	21.225	183	183	0	118.87	By MS/MS	By MS/MS	By MS/MS	By MS/MS	By MS/MS	By MS/MS	32.2	32.2	26.2	57.4	57.4	44.3
P80297;P02795;P13640;Q8N339;P04731	P80297;P02795;P13640;Q8N339;P04731	2;2;2;1;1	2;2;2;1;1	0;0;0;0;0	Metallothionein-1X;Metallothionein-2;Metallothionein-1G;Metallothionein-1M;Metallothionein-1A	MT1X;MT2A;MT1G;MT1M;MT1A	sp|P80297|MT1X_HUMAN Metallothionein-1X OS=Homo sapiens OX=9606 GN=MT1X PE=1 SV=1;sp|P02795|MT2_HUMAN Metallothionein-2 OS=Homo sapiens OX=9606 GN=MT2A PE=1 SV=1;sp|P13640|MT1G_HUMAN Metallothionein-1G OS=Homo sapiens OX=9606 GN=MT1G PE=1 SV=2;sp|Q8N339|MT	5	2	2	0	2	2	2	2	2	2	2	2	2	2	2	2	0	0	0	0	0	0	32.8	32.8	0	6.0683	61	61;61;62;61;61	0	21.194	By MS/MS	By MS/MS	By MS/MS	By MS/MS	By MS/MS	By MS/MS	32.8	32.8	32.8	32.8	32.8	32.8
P02814	P02814	2	2	2	Submaxillary gland androgen-regulated protein 3B;Peptide P-A;Peptide D1A	SMR3B	sp|P02814|SMR3B_HUMAN Submaxillary gland androgen-regulated protein 3B OS=Homo sapiens OX=9606 GN=SMR3B PE=1 SV=2	1	2	2	2	1	2	2	0	0	1	1	2	2	0	0	1	1	2	2	0	0	1	65.8	65.8	65.8	8.1875	79	79	0	16.494	By MS/MS	By MS/MS	By MS/MS			By MS/MS	39.2	65.8	65.8	0	0	26.6
P03950	P03950	2	2	2	Angiogenin	ANG	sp|P03950|ANGI_HUMAN Angiogenin OS=Homo sapiens OX=9606 GN=ANG PE=1 SV=1	1	2	2	2	2	2	2	2	2	1	2	2	2	2	2	1	2	2	2	2	2	1	12.9	12.9	12.9	16.55	147	147	0	13.356	By MS/MS	By MS/MS	By MS/MS	By MS/MS	By MS/MS	By MS/MS	12.9	12.9	12.9	12.9	12.9	6.1
P03951	P03951	11	11	10	Coagulation factor XI;Coagulation factor XIa heavy chain;Coagulation factor XIa light chain	F11	sp|P03951|FA11_HUMAN Coagulation factor XI OS=Homo sapiens OX=9606 GN=F11 PE=1 SV=1	1	11	11	10	8	5	6	4	7	3	8	5	6	4	7	3	8	5	6	3	6	2	21.8	21.8	20.6	70.108	625	625	0	90.503	By MS/MS	By MS/MS	By MS/MS	By MS/MS	By MS/MS	By MS/MS	13.1	9.3	10.7	5.9	15	4
P03973	P03973	13	13	13	Antileukoproteinase	SLPI	sp|P03973|SLPI_HUMAN Antileukoproteinase OS=Homo sapiens OX=9606 GN=SLPI PE=1 SV=2	1	13	13	13	7	8	6	12	12	12	7	8	6	12	12	12	7	8	6	12	12	12	65.9	65.9	65.9	14.326	132	132	0	232.94	By MS/MS	By MS/MS	By MS/MS	By MS/MS	By MS/MS	By MS/MS	38.6	40.9	33.3	47.7	65.9	47.7
P04004;CON__Q3ZBS7	P04004	16;3	16;3	16;3	Vitronectin;Vitronectin V65 subunit;Vitronectin V10 subunit;Somatomedin-B	VTN	sp|P04004|VTNC_HUMAN Vitronectin OS=Homo sapiens OX=9606 GN=VTN PE=1 SV=1	2	16	16	16	13	16	15	12	11	11	13	16	15	12	11	11	13	16	15	12	11	11	29.9	29.9	29.9	54.305	478	478;484	0	131.53	By MS/MS	By MS/MS	By MS/MS	By MS/MS	By MS/MS	By MS/MS	28.2	29.9	28.7	25.7	25.7	25.7
P04040	P04040	23	23	23	Catalase	CAT	sp|P04040|CATA_HUMAN Catalase OS=Homo sapiens OX=9606 GN=CAT PE=1 SV=3	1	23	23	23	18	17	17	17	21	19	18	17	17	17	21	19	18	17	17	17	21	19	53.9	53.9	53.9	59.755	527	527	0	223.77	By MS/MS	By MS/MS	By MS/MS	By MS/MS	By MS/MS	By MS/MS	40.4	38.3	40.4	38.5	47.2	48.6
P04062	P04062	20	20	20	Glucosylceramidase	GBA	sp|P04062|GLCM_HUMAN Lysosomal acid glucosylceramidase OS=Homo sapiens OX=9606 GN=GBA PE=1 SV=3	1	20	20	20	11	12	9	13	13	13	11	12	9	13	13	13	11	12	9	13	13	13	51.7	51.7	51.7	59.716	536	536	0	177.64	By MS/MS	By MS/MS	By MS/MS	By MS/MS	By MS/MS	By MS/MS	36.4	33.6	23.9	41	37.1	35.4
P04066	P04066	20	20	20	Tissue alpha-L-fucosidase	FUCA1	sp|P04066|FUCO_HUMAN Tissue alpha-L-fucosidase OS=Homo sapiens OX=9606 GN=FUCA1 PE=1 SV=4	1	20	20	20	10	12	12	19	16	16	10	12	12	19	16	16	10	12	12	19	16	16	52.4	52.4	52.4	53.688	466	466	0	206.82	By MS/MS	By MS/MS	By MS/MS	By MS/MS	By MS/MS	By MS/MS	29.6	34.8	30	46.1	45.7	44.4
P04075	P04075	30	29	23	Fructose-bisphosphate aldolase A	ALDOA	sp|P04075|ALDOA_HUMAN Fructose-bisphosphate aldolase A OS=Homo sapiens OX=9606 GN=ALDOA PE=1 SV=2	1	30	29	23	24	24	23	25	26	27	23	23	22	24	25	26	19	18	18	20	20	20	89.6	87.6	73.1	39.42	364	364	0	323.31	By MS/MS	By MS/MS	By MS/MS	By MS/MS	By MS/MS	By MS/MS	76.1	75.3	83.2	79.1	87.4	78.3
P04080	P04080	6	6	6	Cystatin-B	CSTB	sp|P04080|CYTB_HUMAN Cystatin-B OS=Homo sapiens OX=9606 GN=CSTB PE=1 SV=2	1	6	6	6	5	5	5	3	3	3	5	5	5	3	3	3	5	5	5	3	3	3	70.4	70.4	70.4	11.139	98	98	0	69.612	By MS/MS	By MS/MS	By MS/MS	By MS/MS	By MS/MS	By MS/MS	70.4	70.4	70.4	45.9	45.9	45.9
P04083	P04083	41	41	41	Annexin A1	ANXA1	sp|P04083|ANXA1_HUMAN Annexin A1 OS=Homo sapiens OX=9606 GN=ANXA1 PE=1 SV=2	1	41	41	41	38	38	38	33	35	34	38	38	38	33	35	34	38	38	38	33	35	34	83.2	83.2	83.2	38.714	346	346	0	323.31	By MS/MS	By MS/MS	By MS/MS	By MS/MS	By MS/MS	By MS/MS	82.1	82.1	83.2	80.1	79.8	78.6
P04179	P04179	5	5	5	Superoxide dismutase [Mn], mitochondrial	SOD2	sp|P04179|SODM_HUMAN Superoxide dismutase [Mn], mitochondrial OS=Homo sapiens OX=9606 GN=SOD2 PE=1 SV=3	1	5	5	5	3	3	2	5	5	4	3	3	2	5	5	4	3	3	2	5	5	4	31.5	31.5	31.5	24.75	222	222	0	102.17	By MS/MS	By MS/MS	By MS/MS	By MS/MS	By MS/MS	By MS/MS	22.1	16.2	13.1	31.5	31.5	22.5
P04180	P04180	14	14	14	Phosphatidylcholine-sterol acyltransferase	LCAT	sp|P04180|LCAT_HUMAN Phosphatidylcholine-sterol acyltransferase OS=Homo sapiens OX=9606 GN=LCAT PE=1 SV=1	1	14	14	14	11	11	12	9	10	8	11	11	12	9	10	8	11	11	12	9	10	8	40.2	40.2	40.2	49.577	440	440	0	220.05	By MS/MS	By MS/MS	By MS/MS	By MS/MS	By MS/MS	By MS/MS	34.3	31.4	35.9	23.4	23.4	23.2
P04196	P04196	14	14	14	Histidine-rich glycoprotein	HRG	sp|P04196|HRG_HUMAN Histidine-rich glycoprotein OS=Homo sapiens OX=9606 GN=HRG PE=1 SV=1	1	14	14	14	14	12	14	11	10	9	14	12	14	11	10	9	14	12	14	11	10	9	24.2	24.2	24.2	59.578	525	525	0	119.68	By MS/MS	By MS/MS	By MS/MS	By MS/MS	By MS/MS	By MS/MS	24.2	21.1	24.2	23.6	22.3	22.3
P04216	P04216	4	4	4	Thy-1 membrane glycoprotein	THY1	sp|P04216|THY1_HUMAN Thy-1 membrane glycoprotein OS=Homo sapiens OX=9606 GN=THY1 PE=1 SV=2	1	4	4	4	4	3	4	4	4	4	4	3	4	4	4	4	4	3	4	4	4	4	24.8	24.8	24.8	17.935	161	161	0	51.482	By MS/MS	By MS/MS	By MS/MS	By MS/MS	By MS/MS	By MS/MS	24.8	16.1	24.8	24.8	24.8	24.8
P04217;CON__Q2KJF1	P04217	31;1	31;1	31;1	Alpha-1B-glycoprotein	A1BG	sp|P04217|A1BG_HUMAN Alpha-1B-glycoprotein OS=Homo sapiens OX=9606 GN=A1BG PE=1 SV=4	2	31	31	31	30	31	29	24	27	25	30	31	29	24	27	25	30	31	29	24	27	25	65.9	65.9	65.9	54.253	495	495;503	0	323.31	By MS/MS	By MS/MS	By MS/MS	By MS/MS	By MS/MS	By MS/MS	65.5	65.9	64.8	61	64.8	64
P04264;CON__P04264	P04264;CON__P04264	51;50	47;46	32;31	Keratin, type II cytoskeletal 1	KRT1	sp|P04264|K2C1_HUMAN Keratin, type II cytoskeletal 1 OS=Homo sapiens OX=9606 GN=KRT1 PE=1 SV=6;	2	51	47	32	46	46	47	41	43	41	43	43	44	39	41	39	28	28	29	25	26	26	53.7	53.7	39.8	66.038	644	644;644	0	323.31	By MS/MS	By MS/MS	By MS/MS	By MS/MS	By MS/MS	By MS/MS	53.7	53.7	53.7	43.6	46.6	50.6
P04275	P04275	2	2	2	von Willebrand factor;von Willebrand antigen 2	VWF	sp|P04275|VWF_HUMAN von Willebrand factor OS=Homo sapiens OX=9606 GN=VWF PE=1 SV=4	1	2	2	2	0	0	0	2	2	2	0	0	0	2	2	2	0	0	0	2	2	2	0.9	0.9	0.9	309.26	2813	2813	0	12.609				By MS/MS	By MS/MS	By MS/MS	0	0	0	0.9	0.9	0.9
P04278	P04278	11	11	11	Sex hormone-binding globulin	SHBG	sp|P04278|SHBG_HUMAN Sex hormone-binding globulin OS=Homo sapiens OX=9606 GN=SHBG PE=1 SV=2	1	11	11	11	6	6	5	9	9	9	6	6	5	9	9	9	6	6	5	9	9	9	48	48	48	43.779	402	402	0	133.24	By MS/MS	By MS/MS	By MS/MS	By MS/MS	By MS/MS	By MS/MS	29.4	28.4	18.4	42.5	35.3	36.8
P04279	P04279	47	42	42	Semenogelin-1;Alpha-inhibin-92;Alpha-inhibin-31;Seminal basic protein	SEMG1	sp|P04279|SEMG1_HUMAN Semenogelin-1 OS=Homo sapiens OX=9606 GN=SEMG1 PE=1 SV=2	1	47	42	42	1	1	1	47	45	45	0	0	0	42	40	40	0	0	0	42	40	40	76	71.2	71.2	52.13	462	462	0	323.31	By matching	By MS/MS	By MS/MS	By MS/MS	By MS/MS	By MS/MS	4.8	4.8	4.8	76	75.3	75.3
P04406	P04406	28	28	27	Glyceraldehyde-3-phosphate dehydrogenase	GAPDH	sp|P04406|G3P_HUMAN Glyceraldehyde-3-phosphate dehydrogenase OS=Homo sapiens OX=9606 GN=GAPDH PE=1 SV=3	1	28	28	27	25	25	24	26	26	26	25	25	24	26	26	26	24	24	23	25	25	25	86	86	86	36.053	335	335	0	323.31	By MS/MS	By MS/MS	By MS/MS	By MS/MS	By MS/MS	By MS/MS	75.2	75.2	73.1	86	86	83.6
P04424	P04424	11	11	11	Argininosuccinate lyase	ASL	sp|P04424|ARLY_HUMAN Argininosuccinate lyase OS=Homo sapiens OX=9606 GN=ASL PE=1 SV=4	1	11	11	11	4	3	5	6	7	7	4	3	5	6	7	7	4	3	5	6	7	7	27.6	27.6	27.6	51.657	464	464	0	79.412	By MS/MS	By MS/MS	By MS/MS	By MS/MS	By MS/MS	By MS/MS	10.3	7.3	10.6	16.2	17.9	16.4
P04430	P04430	3	3	3	Ig kappa chain V-I region BAN		sp|P04430|KV116_HUMAN Immunoglobulin kappa variable 1-16 OS=Homo sapiens OX=9606 GN=IGKV1-16 PE=1 SV=2	1	3	3	3	2	2	2	2	2	2	2	2	2	2	2	2	2	2	2	2	2	2	29.1	29.1	29.1	12.618	117	117	0	52.227	By MS/MS	By MS/MS	By MS/MS	By MS/MS	By MS/MS	By MS/MS	26.5	26.5	26.5	26.5	26.5	26.5
P04433;A0A0A0MRZ8	P04433;A0A0A0MRZ8	5;4	5;4	4;3	Ig kappa chain V-III region VG	IGKV3D-11	sp|P04433|KV311_HUMAN Immunoglobulin kappa variable 3-11 OS=Homo sapiens OX=9606 GN=IGKV3-11 PE=1 SV=1;sp|A0A0A0MRZ8|KVD11_HUMAN Immunoglobulin kappa variable 3D-11 OS=Homo sapiens OX=9606 GN=IGKV3D-11 PE=3 SV=6	2	5	5	4	4	4	4	5	5	5	4	4	4	5	5	5	3	3	3	4	4	4	58.3	58.3	52.2	12.575	115	115;115	0	79.706	By MS/MS	By MS/MS	By MS/MS	By MS/MS	By MS/MS	By MS/MS	32.2	32.2	32.2	58.3	58.3	58.3
P04439;P01893	P04439;P01893	3;2	2;1	2;1	HLA class I histocompatibility antigen, A-3 alpha chain;Putative HLA class I histocompatibility antigen, alpha chain H	HLA-A;HLA-H	sp|P04439|HLAA_HUMAN HLA class I histocompatibility antigen, A alpha chain OS=Homo sapiens OX=9606 GN=HLA-A PE=1 SV=2;sp|P01893|HLAH_HUMAN Putative HLA class I histocompatibility antigen, alpha chain H OS=Homo sapiens OX=9606 GN=HLA-H PE=5 SV=3	2	3	2	2	1	2	2	3	2	1	0	1	1	2	1	1	0	1	1	2	1	1	14	7.4	7.4	40.84	365	365;362	0	13.729	By MS/MS	By MS/MS	By MS/MS	By MS/MS	By MS/MS	By MS/MS	6.6	10.4	10.4	14	10.4	3.8
P04632;Q96L46	P04632	8;2	8;2	8;2	Calpain small subunit 1	CAPNS1	sp|P04632|CPNS1_HUMAN Calpain small subunit 1 OS=Homo sapiens OX=9606 GN=CAPNS1 PE=1 SV=1	2	8	8	8	6	6	6	4	5	4	6	6	6	4	5	4	6	6	6	4	5	4	34	34	34	28.315	268	268;248	0	51.835	By MS/MS	By MS/MS	By MS/MS	By MS/MS	By MS/MS	By MS/MS	20.5	20.5	20.5	12.3	16	11.2
P04745	P04745	40	5	5	Alpha-amylase 1	AMY1A	sp|P04745|AMY1_HUMAN Alpha-amylase 1 OS=Homo sapiens OX=9606 GN=AMY1A PE=1 SV=2	1	40	5	5	38	37	37	37	39	35	5	5	5	5	5	4	5	5	5	5	5	4	76.3	11.7	11.7	57.767	511	511	0	105.71	By MS/MS	By MS/MS	By MS/MS	By MS/MS	By MS/MS	By MS/MS	76.3	76.3	76.3	70.8	75.7	70.8
P04746	P04746	41	41	6	Pancreatic alpha-amylase	AMY2A	sp|P04746|AMYP_HUMAN Pancreatic alpha-amylase OS=Homo sapiens OX=9606 GN=AMY2A PE=1 SV=2	1	41	41	6	39	38	38	37	39	36	39	38	38	37	39	36	6	6	6	5	5	5	74.2	74.2	14.9	57.706	511	511	0	323.31	By MS/MS	By MS/MS	By MS/MS	By MS/MS	By MS/MS	By MS/MS	74.2	74.2	74.2	68.7	73.6	68.7
P04792	P04792	20	20	20	Heat shock protein beta-1	HSPB1	sp|P04792|HSPB1_HUMAN Heat shock protein beta-1 OS=Homo sapiens OX=9606 GN=HSPB1 PE=1 SV=2	1	20	20	20	17	17	17	15	15	16	17	17	17	15	15	16	17	17	17	15	15	16	94.1	94.1	94.1	22.782	205	205	0	323.31	By MS/MS	By MS/MS	By MS/MS	By MS/MS	By MS/MS	By MS/MS	85.9	90.7	67.3	67.3	85.4	85.9
P04899	P04899	12	12	5	Guanine nucleotide-binding protein G(i) subunit alpha-2	GNAI2	sp|P04899|GNAI2_HUMAN Guanine nucleotide-binding protein G(i) subunit alpha-2 OS=Homo sapiens OX=9606 GN=GNAI2 PE=1 SV=3	1	12	12	5	8	10	8	8	8	8	8	10	8	8	8	8	3	4	2	2	3	3	42.5	42.5	21.1	40.45	355	355	0	133.66	By MS/MS	By MS/MS	By MS/MS	By MS/MS	By MS/MS	By MS/MS	28.7	35.2	25.9	27.6	27.3	27.3
Q99878;Q96KK5;Q9BTM1;Q16777;Q93077;Q7L7L0;Q6FI13;P20671;P0C0S8;P04908;Q96QV6;P16104	Q99878;Q96KK5;Q9BTM1;Q16777;Q93077;Q7L7L0;Q6FI13;P20671;P0C0S8;P04908;Q96QV6;P16104	4;4;4;4;4;4;4;4;4;4;3;3	4;4;4;4;4;4;4;4;4;4;3;3	2;2;2;2;2;2;2;2;2;2;1;1	Histone H2A type 1-J;Histone H2A type 1-H;Histone H2A.J;Histone H2A type 2-C;Histone H2A type 1-C;Histone H2A type 3;Histone H2A type 2-A;Histone H2A type 1-D;Histone H2A type 1;Histone H2A type 1-B/E;Histone H2A type 1-A;Histone H2AX	HIST1H2AJ;HIST1H2AH;H2AFJ;HIST2H2AC;HIST1H2AC;HIST3H2A;HIST2H2AA3;HIST1H2AD;HIST1H2AG;HIST1H2AB;HIST1H2AA;H2AFX	sp|Q99878|H2A1J_HUMAN Histone H2A type 1-J OS=Homo sapiens OX=9606 GN=H2AC14 PE=1 SV=3;sp|Q96KK5|H2A1H_HUMAN Histone H2A type 1-H OS=Homo sapiens OX=9606 GN=H2AC12 PE=1 SV=3;sp|Q9BTM1|H2AJ_HUMAN Histone H2A.J OS=Homo sapiens OX=9606 GN=H2AJ PE=1 SV=1;sp|Q1	12	4	4	2	4	4	4	3	4	4	4	4	4	3	4	4	2	2	2	2	2	2	32.8	32.8	25.8	13.936	128	128;128;129;129;130;130;130;130;130;130;131;143	0	78.732	By MS/MS	By MS/MS	By MS/MS	By MS/MS	By MS/MS	By MS/MS	32.8	32.8	32.8	25.8	32.8	32.8
P04920	P04920	2	2	2	Anion exchange protein 2	SLC4A2	sp|P04920|B3A2_HUMAN Anion exchange protein 2 OS=Homo sapiens OX=9606 GN=SLC4A2 PE=1 SV=4	1	2	2	2	1	1	1	2	2	1	1	1	1	2	2	1	1	1	1	2	2	1	2.9	2.9	2.9	137.01	1241	1241	0.0077031	10.74	By MS/MS	By MS/MS	By MS/MS	By MS/MS	By MS/MS	By MS/MS	0.9	0.9	0.9	2.9	2.9	0.9
P05023;P13637;P50993;Q13733;P20648;P54707	P05023	28;11;10;6;3;3	28;11;10;6;3;3	28;11;10;6;3;3	Sodium/potassium-transporting ATPase subunit alpha-1	ATP1A1	sp|P05023|AT1A1_HUMAN Sodium/potassium-transporting ATPase subunit alpha-1 OS=Homo sapiens OX=9606 GN=ATP1A1 PE=1 SV=1	6	28	28	28	20	17	15	21	19	23	20	17	15	21	19	23	20	17	15	21	19	23	33.4	33.4	33.4	112.89	1023	1023;1013;1020;1029;1035;1039	0	323.31	By MS/MS	By MS/MS	By MS/MS	By MS/MS	By MS/MS	By MS/MS	23.8	19.5	16.6	23.8	23.3	27.5
P05026	P05026	13	13	13	Sodium/potassium-transporting ATPase subunit beta-1	ATP1B1	sp|P05026|AT1B1_HUMAN Sodium/potassium-transporting ATPase subunit beta-1 OS=Homo sapiens OX=9606 GN=ATP1B1 PE=1 SV=1	1	13	13	13	11	9	10	11	10	12	11	9	10	11	10	12	11	9	10	11	10	12	50.8	50.8	50.8	35.061	303	303	0	140.96	By MS/MS	By MS/MS	By MS/MS	By MS/MS	By MS/MS	By MS/MS	46.9	40.6	39.9	46.9	39.6	47.9
P05062	P05062	34	34	32	Fructose-bisphosphate aldolase B	ALDOB	sp|P05062|ALDOB_HUMAN Fructose-bisphosphate aldolase B OS=Homo sapiens OX=9606 GN=ALDOB PE=1 SV=2	1	34	34	32	32	31	29	33	32	33	32	31	29	33	32	33	30	29	27	31	30	31	93.7	93.7	89.8	39.473	364	364	0	323.31	By MS/MS	By MS/MS	By MS/MS	By MS/MS	By MS/MS	By MS/MS	92.9	92.9	85.4	92.9	92.9	93.7
P05067	P05067	25	25	23	Amyloid beta A4 protein;N-APP;Soluble APP-alpha;Soluble APP-beta;C99;Beta-amyloid protein 42;Beta-amyloid protein 40;C83;P3(42);P3(40);C80;Gamma-secretase C-terminal fragment 59;Gamma-secretase C-terminal fragment 57;Gamma-secretase C-terminal fragment 50;C31	APP	sp|P05067|A4_HUMAN Amyloid-beta precursor protein OS=Homo sapiens OX=9606 GN=APP PE=1 SV=3	1	25	25	23	21	23	23	18	19	16	21	23	23	18	19	16	20	22	22	17	17	15	34.4	34.4	33.2	86.942	770	770	0	323.31	By MS/MS	By MS/MS	By MS/MS	By MS/MS	By MS/MS	By MS/MS	34.2	34.4	34.4	27.9	29.6	26.1
P05089	P05089	3	3	3	Arginase-1	ARG1	sp|P05089|ARGI1_HUMAN Arginase-1 OS=Homo sapiens OX=9606 GN=ARG1 PE=1 SV=2	1	3	3	3	0	1	0	1	2	1	0	1	0	1	2	1	0	1	0	1	2	1	18	18	18	34.735	322	322	0	31.753		By MS/MS		By MS/MS	By MS/MS	By MS/MS	0	6.5	0	5.6	12.4	6.5
P05090	P05090	15	15	15	Apolipoprotein D	APOD	sp|P05090|APOD_HUMAN Apolipoprotein D OS=Homo sapiens OX=9606 GN=APOD PE=1 SV=1	1	15	15	15	14	13	14	15	15	14	14	13	14	15	15	14	14	13	14	15	15	14	49.2	49.2	49.2	21.275	189	189	0	323.31	By MS/MS	By MS/MS	By MS/MS	By MS/MS	By MS/MS	By MS/MS	49.2	49.2	49.2	49.2	49.2	49.2
P05091	P05091	5	2	2	Aldehyde dehydrogenase, mitochondrial	ALDH2	sp|P05091|ALDH2_HUMAN Aldehyde dehydrogenase, mitochondrial OS=Homo sapiens OX=9606 GN=ALDH2 PE=1 SV=2	1	5	2	2	3	4	2	4	4	3	1	2	1	1	1	0	1	2	1	1	1	0	11.8	8.3	8.3	56.381	517	517	0	16.238	By MS/MS	By MS/MS	By MS/MS	By MS/MS	By MS/MS	By MS/MS	5	10.1	5	8.5	6.8	3.5
P05107	P05107	4	4	4	Integrin beta-2	ITGB2	sp|P05107|ITB2_HUMAN Integrin beta-2 OS=Homo sapiens OX=9606 GN=ITGB2 PE=1 SV=2	1	4	4	4	1	0	0	3	3	2	1	0	0	3	3	2	1	0	0	3	3	2	5.3	5.3	5.3	84.781	769	769	0	24.438	By matching			By MS/MS	By MS/MS	By MS/MS	1.2	0	0	3.5	3.5	2.3
P05109	P05109	19	19	19	Protein S100-A8;Protein S100-A8, N-terminally processed	S100A8	sp|P05109|S10A8_HUMAN Protein S100-A8 OS=Homo sapiens OX=9606 GN=S100A8 PE=1 SV=1	1	19	19	19	18	17	17	18	19	19	18	17	17	18	19	19	18	17	17	18	19	19	91.4	91.4	91.4	10.834	93	93	0	323.31	By MS/MS	By MS/MS	By MS/MS	By MS/MS	By MS/MS	By MS/MS	91.4	91.4	91.4	91.4	91.4	91.4
P05120	P05120	5	5	5	Plasminogen activator inhibitor 2	SERPINB2	sp|P05120|PAI2_HUMAN Plasminogen activator inhibitor 2 OS=Homo sapiens OX=9606 GN=SERPINB2 PE=1 SV=2	1	5	5	5	5	5	3	3	1	1	5	5	3	3	1	1	5	5	3	3	1	1	13	13	13	46.596	415	415	0	30.975	By MS/MS	By MS/MS	By MS/MS	By MS/MS	By matching	By matching	13	13	7.2	7	2.4	2.4
P12236;P12235;P05141	P12236;P12235;P05141	3;3;3	3;3;3	3;3;3	ADP/ATP translocase 3;ADP/ATP translocase 3, N-terminally processed;ADP/ATP translocase 1;ADP/ATP translocase 2;ADP/ATP translocase 2, N-terminally processed	SLC25A6;SLC25A4;SLC25A5	sp|P12236|ADT3_HUMAN ADP/ATP translocase 3 OS=Homo sapiens OX=9606 GN=SLC25A6 PE=1 SV=4;sp|P12235|ADT1_HUMAN ADP/ATP translocase 1 OS=Homo sapiens OX=9606 GN=SLC25A4 PE=1 SV=4;sp|P05141|ADT2_HUMAN ADP/ATP translocase 2 OS=Homo sapiens OX=9606 GN=SLC25A5 PE	3	3	3	3	2	2	1	3	2	2	2	2	1	3	2	2	2	2	1	3	2	2	6	6	6	32.866	298	298;298;298	0	21.085	By MS/MS	By MS/MS	By MS/MS	By MS/MS	By MS/MS	By MS/MS	5.7	5.7	3.4	6	5.7	5.7
P05154	P05154	31	31	31	Plasma serine protease inhibitor	SERPINA5	sp|P05154|IPSP_HUMAN Plasma serine protease inhibitor OS=Homo sapiens OX=9606 GN=SERPINA5 PE=1 SV=3	1	31	31	31	27	27	27	27	28	28	27	27	27	27	28	28	27	27	27	27	28	28	75.1	75.1	75.1	45.674	406	406	0	323.31	By MS/MS	By MS/MS	By MS/MS	By MS/MS	By MS/MS	By MS/MS	68.7	64.5	64.5	70	70.9	74.1
P05155;CON__P50448	P05155	31;3	31;3	31;3	Plasma protease C1 inhibitor	SERPING1	sp|P05155|IC1_HUMAN Plasma protease C1 inhibitor OS=Homo sapiens OX=9606 GN=SERPING1 PE=1 SV=2	2	31	31	31	28	29	27	29	29	29	28	29	27	29	29	29	28	29	27	29	29	29	44.8	44.8	44.8	55.154	500	500;468	0	323.31	By MS/MS	By MS/MS	By MS/MS	By MS/MS	By MS/MS	By MS/MS	38.8	44.4	34.6	44.4	44.8	44.4
P05156;CON__Q32PI4	P05156	25;2	25;2	25;2	Complement factor I;Complement factor I heavy chain;Complement factor I light chain	CFI	sp|P05156|CFAI_HUMAN Complement factor I OS=Homo sapiens OX=9606 GN=CFI PE=1 SV=2	2	25	25	25	23	22	22	24	23	21	23	22	22	24	23	21	23	22	22	24	23	21	49.7	49.7	49.7	65.75	583	583;618	0	323.31	By MS/MS	By MS/MS	By MS/MS	By MS/MS	By MS/MS	By MS/MS	42.7	41.2	41.2	48.2	44.9	40.8
P05164;P11678	P05164	26;3	26;3	26;3	Myeloperoxidase;Myeloperoxidase;89 kDa myeloperoxidase;84 kDa myeloperoxidase;Myeloperoxidase light chain;Myeloperoxidase heavy chain	MPO	sp|P05164|PERM_HUMAN Myeloperoxidase OS=Homo sapiens OX=9606 GN=MPO PE=1 SV=1	2	26	26	26	18	14	15	22	20	22	18	14	15	22	20	22	18	14	15	22	20	22	44	44	44	83.868	745	745;715	0	305.13	By MS/MS	By MS/MS	By MS/MS	By MS/MS	By MS/MS	By MS/MS	31.7	22.3	22.1	37.2	32.6	38.3
P05186	P05186	4	4	4	Alkaline phosphatase, tissue-nonspecific isozyme	ALPL	sp|P05186|PPBT_HUMAN Alkaline phosphatase, tissue-nonspecific isozyme OS=Homo sapiens OX=9606 GN=ALPL PE=1 SV=4	1	4	4	4	0	1	0	1	2	1	0	1	0	1	2	1	0	1	0	1	2	1	7.6	7.6	7.6	57.304	524	524	0	24.39		By MS/MS		By MS/MS	By MS/MS	By MS/MS	0	2.7	0	1.3	4.6	1.7
P05204;O00479;Q15651	P05204	3;1;1	3;1;1	3;1;1	Non-histone chromosomal protein HMG-17	HMGN2	sp|P05204|HMGN2_HUMAN Non-histone chromosomal protein HMG-17 OS=Homo sapiens OX=9606 GN=HMGN2 PE=1 SV=3	3	3	3	3	2	3	3	3	3	3	2	3	3	3	3	3	2	3	3	3	3	3	21.1	21.1	21.1	9.3926	90	90;90;99	0	20.206	By MS/MS	By MS/MS	By MS/MS	By MS/MS	By MS/MS	By MS/MS	21.1	21.1	21.1	21.1	21.1	21.1
P05386	P05386	2	2	2	60S acidic ribosomal protein P1	RPLP1	sp|P05386|RLA1_HUMAN 60S acidic ribosomal protein P1 OS=Homo sapiens OX=9606 GN=RPLP1 PE=1 SV=1	1	2	2	2	2	1	1	2	2	2	2	1	1	2	2	2	2	1	1	2	2	2	36.8	36.8	36.8	11.514	114	114	0	55.213	By MS/MS	By MS/MS	By MS/MS	By MS/MS	By MS/MS	By MS/MS	36.8	14	14	36.8	36.8	36.8
P05452;CON__Q2KIS7	P05452	12;4	12;4	12;4	Tetranectin	CLEC3B	sp|P05452|TETN_HUMAN Tetranectin OS=Homo sapiens OX=9606 GN=CLEC3B PE=1 SV=3	2	12	12	12	10	12	11	9	10	10	10	12	11	9	10	10	10	12	11	9	10	10	68.8	68.8	68.8	22.537	202	202;202	0	179.41	By MS/MS	By MS/MS	By MS/MS	By MS/MS	By MS/MS	By MS/MS	68.8	68.8	68.8	58.4	44.1	68.8
P05543;CON__Q9TT36	P05543	27;6	27;6	27;6	Thyroxine-binding globulin	SERPINA7	sp|P05543|THBG_HUMAN Thyroxine-binding globulin OS=Homo sapiens OX=9606 GN=SERPINA7 PE=1 SV=2	2	27	27	27	26	25	24	26	27	24	26	25	24	26	27	24	26	25	24	26	27	24	61.4	61.4	61.4	46.324	415	415;411	0	323.31	By MS/MS	By MS/MS	By MS/MS	By MS/MS	By MS/MS	By MS/MS	61.4	61.4	61.4	61.4	61.4	61.4
P05546	P05546	3	3	3	Heparin cofactor 2	SERPIND1	sp|P05546|HEP2_HUMAN Heparin cofactor 2 OS=Homo sapiens OX=9606 GN=SERPIND1 PE=1 SV=3	1	3	3	3	2	2	1	3	3	3	2	2	1	3	3	3	2	2	1	3	3	3	5.4	5.4	5.4	57.07	499	499	0	18.052	By MS/MS	By MS/MS	By MS/MS	By MS/MS	By MS/MS	By MS/MS	3.6	3.6	1.8	5.4	5.4	5.4
P05556	P05556	3	3	3	Integrin beta-1	ITGB1	sp|P05556|ITB1_HUMAN Integrin beta-1 OS=Homo sapiens OX=9606 GN=ITGB1 PE=1 SV=2	1	3	3	3	2	0	2	1	2	2	2	0	2	1	2	2	2	0	2	1	2	2	6.3	6.3	6.3	88.414	798	798	0	18.858	By MS/MS		By MS/MS	By matching	By MS/MS	By MS/MS	4.8	0	4.8	2.6	4.8	3.6
P05783;CON__H-INV:HIT000015463;CON__Q92764;Q92764	P05783	37;3;2;2	36;3;1;1	21;2;0;0	Keratin, type I cytoskeletal 18	KRT18	sp|P05783|K1C18_HUMAN Keratin, type I cytoskeletal 18 OS=Homo sapiens OX=9606 GN=KRT18 PE=1 SV=2	4	37	36	21	20	19	18	34	29	27	19	18	17	33	28	26	9	12	10	18	16	14	82.8	81.2	63.3	48.057	430	430;295;425;455	0	323.31	By MS/MS	By MS/MS	By MS/MS	By MS/MS	By MS/MS	By MS/MS	48.6	59.8	48.4	80.2	70.9	60.9
P05937	P05937	4	4	4	Calbindin	CALB1	sp|P05937|CALB1_HUMAN Calbindin OS=Homo sapiens OX=9606 GN=CALB1 PE=1 SV=2	1	4	4	4	4	4	4	0	0	0	4	4	4	0	0	0	4	4	4	0	0	0	19.5	19.5	19.5	30.025	261	261	0	66.627	By MS/MS	By MS/MS	By MS/MS				19.5	19.5	19.5	0	0	0
P05981	P05981	6	6	6	Serine protease hepsin;Serine protease hepsin non-catalytic chain;Serine protease hepsin catalytic chain	HPN	sp|P05981|HEPS_HUMAN Serine protease hepsin OS=Homo sapiens OX=9606 GN=HPN PE=1 SV=1	1	6	6	6	4	3	5	3	3	3	4	3	5	3	3	3	4	3	5	3	3	3	19.7	19.7	19.7	45.011	417	417	0	45.893	By MS/MS	By MS/MS	By MS/MS	By MS/MS	By MS/MS	By MS/MS	11.5	8.6	14.4	8.6	8.6	8.6
P06280	P06280	21	21	21	Alpha-galactosidase A	GLA	sp|P06280|AGAL_HUMAN Alpha-galactosidase A OS=Homo sapiens OX=9606 GN=GLA PE=1 SV=1	1	21	21	21	17	18	16	15	14	15	17	18	16	15	14	15	17	18	16	15	14	15	54.5	54.5	54.5	48.766	429	429	0	323.31	By MS/MS	By MS/MS	By MS/MS	By MS/MS	By MS/MS	By MS/MS	42.2	43.8	38.7	46.4	41	49.2
P06310;A0A075B6S6	P06310;A0A075B6S6	4;2	3;1	3;1	Ig kappa chain V-II region RPMI 6410	IGKV2D-30	sp|P06310|KV230_HUMAN Immunoglobulin kappa variable 2-30 OS=Homo sapiens OX=9606 GN=IGKV2-30 PE=3 SV=2;sp|A0A075B6S6|KVD30_HUMAN Immunoglobulin kappa variable 2D-30 OS=Homo sapiens OX=9606 GN=IGKV2D-30 PE=3 SV=1	2	4	3	3	4	4	4	4	4	3	3	3	3	3	3	2	3	3	3	3	3	2	41.7	41.7	41.7	13.185	120	120;120	0	112.87	By MS/MS	By MS/MS	By MS/MS	By MS/MS	By MS/MS	By MS/MS	41.7	41.7	41.7	41.7	41.7	20
P06312	P06312	3	3	3	Ig kappa chain V-IV region	IGKV4-1	sp|P06312|KV401_HUMAN Immunoglobulin kappa variable 4-1 OS=Homo sapiens OX=9606 GN=IGKV4-1 PE=1 SV=1	1	3	3	3	3	3	3	3	3	3	3	3	3	3	3	3	3	3	3	3	3	3	24.8	24.8	24.8	13.38	121	121	0	40.954	By MS/MS	By MS/MS	By MS/MS	By MS/MS	By MS/MS	By MS/MS	24.8	24.8	24.8	24.8	24.8	24.8
P06396;CON__Q3SX14;REV__Q6TDU7	P06396;CON__Q3SX14	43;24;1	43;24;1	43;24;1	Gelsolin	GSN	sp|P06396|GELS_HUMAN Gelsolin OS=Homo sapiens OX=9606 GN=GSN PE=1 SV=1;	3	43	43	43	34	33	33	37	39	35	34	33	33	37	39	35	34	33	33	37	39	35	62.5	62.5	62.5	85.696	782	782;781;716	0	323.31	By MS/MS	By MS/MS	By MS/MS	By MS/MS	By MS/MS	By MS/MS	49.2	48.5	47.8	54	60.9	50
P06576	P06576	22	22	22	ATP synthase subunit beta, mitochondrial	ATP5B	sp|P06576|ATPB_HUMAN ATP synthase subunit beta, mitochondrial OS=Homo sapiens OX=9606 GN=ATP5F1B PE=1 SV=3	1	22	22	22	16	14	16	18	17	18	16	14	16	18	17	18	16	14	16	18	17	18	63.3	63.3	63.3	56.559	529	529	0	323.31	By MS/MS	By MS/MS	By MS/MS	By MS/MS	By MS/MS	By MS/MS	44.8	44.6	46.9	54.8	44.8	53.1
P06681	P06681	5	5	5	Complement C2;Complement C2b fragment;Complement C2a fragment	C2	sp|P06681|CO2_HUMAN Complement C2 OS=Homo sapiens OX=9606 GN=C2 PE=1 SV=2	1	5	5	5	1	0	1	1	3	2	1	0	1	1	3	2	1	0	1	1	3	2	8.6	8.6	8.6	83.267	752	752	0	32.89	By MS/MS		By MS/MS	By MS/MS	By MS/MS	By MS/MS	1.6	0	1.6	1.6	5.2	3.2
P06702	P06702	14	14	14	Protein S100-A9	S100A9	sp|P06702|S10A9_HUMAN Protein S100-A9 OS=Homo sapiens OX=9606 GN=S100A9 PE=1 SV=1	1	14	14	14	13	13	14	14	14	14	13	13	14	14	14	14	13	13	14	14	14	14	87.7	87.7	87.7	13.242	114	114	0	323.31	By MS/MS	By MS/MS	By MS/MS	By MS/MS	By MS/MS	By MS/MS	87.7	87.7	87.7	87.7	87.7	87.7
P06703	P06703	5	5	5	Protein S100-A6	S100A6	sp|P06703|S10A6_HUMAN Protein S100-A6 OS=Homo sapiens OX=9606 GN=S100A6 PE=1 SV=1	1	5	5	5	4	5	4	4	4	5	4	5	4	4	4	5	4	5	4	4	4	5	41.1	41.1	41.1	10.18	90	90	0	51.615	By MS/MS	By MS/MS	By MS/MS	By MS/MS	By MS/MS	By MS/MS	26.7	41.1	26.7	26.7	26.7	41.1
P06727	P06727	54	54	52	Apolipoprotein A-IV	APOA4	sp|P06727|APOA4_HUMAN Apolipoprotein A-IV OS=Homo sapiens OX=9606 GN=APOA4 PE=1 SV=4	1	54	54	52	52	49	49	44	42	42	52	49	49	44	42	42	50	47	47	42	40	40	83.3	83.3	83.3	45.371	396	396	0	323.31	By MS/MS	By MS/MS	By MS/MS	By MS/MS	By MS/MS	By MS/MS	83.3	81.8	81.8	81.8	79.5	81.1
P06733;P13929	P06733	36;4	36;4	32;0	Alpha-enolase	ENO1	sp|P06733|ENOA_HUMAN Alpha-enolase OS=Homo sapiens OX=9606 GN=ENO1 PE=1 SV=2	2	36	36	32	33	33	33	33	33	32	33	33	33	33	33	32	29	29	29	29	29	28	81.1	81.1	70.5	47.168	434	434;434	0	323.31	By MS/MS	By MS/MS	By MS/MS	By MS/MS	By MS/MS	By MS/MS	79.3	79.3	79.3	81.1	79.3	79.3
P06737;P11217	P06737	8;1	8;1	7;0	Glycogen phosphorylase, liver form	PYGL	sp|P06737|PYGL_HUMAN Glycogen phosphorylase, liver form OS=Homo sapiens OX=9606 GN=PYGL PE=1 SV=4	2	8	8	7	2	1	0	2	6	3	2	1	0	2	6	3	1	0	0	2	5	3	13.7	13.7	12.3	97.147	847	847;842	0	56.912	By MS/MS	By MS/MS		By MS/MS	By MS/MS	By MS/MS	2.6	1.4	0	4.8	11.6	3.7
P06744;Q8N196	P06744	22;1	22;1	18;1	Glucose-6-phosphate isomerase	GPI	sp|P06744|G6PI_HUMAN Glucose-6-phosphate isomerase OS=Homo sapiens OX=9606 GN=GPI PE=1 SV=4	2	22	22	18	17	14	15	18	21	17	17	14	15	18	21	17	13	10	11	15	18	14	55.9	55.9	50	63.146	558	558;739	0	252.66	By MS/MS	By MS/MS	By MS/MS	By MS/MS	By MS/MS	By MS/MS	41.9	32.3	32.6	44.8	54.1	37.6
P06748	P06748	2	2	2	Nucleophosmin	NPM1	sp|P06748|NPM_HUMAN Nucleophosmin OS=Homo sapiens OX=9606 GN=NPM1 PE=1 SV=2	1	2	2	2	2	1	1	2	2	2	2	1	1	2	2	2	2	1	1	2	2	2	8.2	8.2	8.2	32.575	294	294	0	19.544	By MS/MS	By MS/MS	By MS/MS	By MS/MS	By MS/MS	By MS/MS	8.2	3.1	3.1	8.2	8.2	8.2
P06756	P06756	5	5	5	Integrin alpha-V;Integrin alpha-V heavy chain;Integrin alpha-V light chain	ITGAV	sp|P06756|ITAV_HUMAN Integrin alpha-V OS=Homo sapiens OX=9606 GN=ITGAV PE=1 SV=2	1	5	5	5	2	2	0	1	1	1	2	2	0	1	1	1	2	2	0	1	1	1	7.3	7.3	7.3	116.04	1048	1048	0	28.733	By MS/MS	By MS/MS		By matching	By MS/MS	By matching	2.4	2.1	0	0.8	1.2	3
P06858	P06858	6	6	6	Lipoprotein lipase	LPL	sp|P06858|LIPL_HUMAN Lipoprotein lipase OS=Homo sapiens OX=9606 GN=LPL PE=1 SV=1	1	6	6	6	3	4	3	4	5	4	3	4	3	4	5	4	3	4	3	4	5	4	17.7	17.7	17.7	53.162	475	475	0	81.91	By MS/MS	By MS/MS	By MS/MS	By MS/MS	By MS/MS	By MS/MS	13.3	16	13.9	14.1	16	11.4
P06865	P06865	18	18	18	Beta-hexosaminidase subunit alpha	HEXA	sp|P06865|HEXA_HUMAN Beta-hexosaminidase subunit alpha OS=Homo sapiens OX=9606 GN=HEXA PE=1 SV=2	1	18	18	18	14	13	12	15	14	15	14	13	12	15	14	15	14	13	12	15	14	15	37.6	37.6	37.6	60.702	529	529	0	184.6	By MS/MS	By MS/MS	By MS/MS	By MS/MS	By MS/MS	By MS/MS	31	28	24.4	36.1	29.3	33.1
P06870	P06870	5	5	5	Kallikrein-1	KLK1	sp|P06870|KLK1_HUMAN Kallikrein-1 OS=Homo sapiens OX=9606 GN=KLK1 PE=1 SV=2	1	5	5	5	5	5	4	3	3	4	5	5	4	3	3	4	5	5	4	3	3	4	34	34	34	28.889	262	262	0	184.07	By MS/MS	By MS/MS	By MS/MS	By MS/MS	By MS/MS	By MS/MS	34	34	30.9	16	16	19.1
P07148	P07148	5	5	5	Fatty acid-binding protein, liver	FABP1	sp|P07148|FABPL_HUMAN Fatty acid-binding protein, liver OS=Homo sapiens OX=9606 GN=FABP1 PE=1 SV=1	1	5	5	5	1	2	1	3	5	5	1	2	1	3	5	5	1	2	1	3	5	5	52.8	52.8	52.8	14.208	127	127	0	69.903	By matching	By MS/MS	By MS/MS	By MS/MS	By MS/MS	By MS/MS	7.9	16.5	7.9	27.6	52.8	52.8
P07195	P07195	23	23	21	L-lactate dehydrogenase B chain	LDHB	sp|P07195|LDHB_HUMAN L-lactate dehydrogenase B chain OS=Homo sapiens OX=9606 GN=LDHB PE=1 SV=2	1	23	23	21	21	21	21	22	22	23	21	21	21	22	22	23	19	19	19	20	20	21	61.4	61.4	61.4	36.638	334	334	0	323.31	By MS/MS	By MS/MS	By MS/MS	By MS/MS	By MS/MS	By MS/MS	55.4	55.4	55.4	61.4	61.4	61.4
P07205	P07205	10	5	5	Phosphoglycerate kinase 2	PGK2	sp|P07205|PGK2_HUMAN Phosphoglycerate kinase 2 OS=Homo sapiens OX=9606 GN=PGK2 PE=1 SV=3	1	10	5	5	6	6	5	7	7	5	1	1	0	2	3	1	1	1	0	2	3	1	32.1	18	18	44.796	417	417	0	45.129	By MS/MS	By MS/MS	By MS/MS	By MS/MS	By MS/MS	By MS/MS	18	18	14.1	21.8	20.9	14.4
P07225	P07225	6	6	6	Vitamin K-dependent protein S	PROS1	sp|P07225|PROS_HUMAN Vitamin K-dependent protein S OS=Homo sapiens OX=9606 GN=PROS1 PE=1 SV=1	1	6	6	6	3	2	2	5	4	3	3	2	2	5	4	3	3	2	2	5	4	3	10.5	10.5	10.5	75.122	676	676	0	42.228	By MS/MS	By MS/MS	By MS/MS	By MS/MS	By MS/MS	By MS/MS	4.4	2.8	2.8	8.9	7.4	5.5
P07237	P07237	28	28	28	Protein disulfide-isomerase	P4HB	sp|P07237|PDIA1_HUMAN Protein disulfide-isomerase OS=Homo sapiens OX=9606 GN=P4HB PE=1 SV=3	1	28	28	28	19	23	20	17	19	18	19	23	20	17	19	18	19	23	20	17	19	18	55.5	55.5	55.5	57.116	508	508	0	261.82	By MS/MS	By MS/MS	By MS/MS	By MS/MS	By MS/MS	By MS/MS	41.9	49.2	48	33.5	41.3	34.8
P07288	P07288	14	14	13	Prostate-specific antigen	KLK3	sp|P07288|KLK3_HUMAN Prostate-specific antigen OS=Homo sapiens OX=9606 GN=KLK3 PE=1 SV=2	1	14	14	13	10	9	8	14	14	14	10	9	8	14	14	14	9	8	7	13	13	13	80.1	80.1	76.6	28.741	261	261	0	323.31	By MS/MS	By MS/MS	By MS/MS	By MS/MS	By MS/MS	By MS/MS	56.3	52.5	44.8	80.1	80.1	80.1
P07305	P07305	3	3	3	Histone H1.0;Histone H1.0, N-terminally processed	H1F0	sp|P07305|H10_HUMAN Histone H1.0 OS=Homo sapiens OX=9606 GN=H1-0 PE=1 SV=3	1	3	3	3	2	1	3	0	0	0	2	1	3	0	0	0	2	1	3	0	0	0	16.5	16.5	16.5	20.863	194	194	0	18.981	By MS/MS	By MS/MS	By MS/MS				11.9	5.2	16.5	0	0	0
P07339	P07339	23	23	23	Cathepsin D;Cathepsin D light chain;Cathepsin D heavy chain	CTSD	sp|P07339|CATD_HUMAN Cathepsin D OS=Homo sapiens OX=9606 GN=CTSD PE=1 SV=1	1	23	23	23	21	21	21	22	22	22	21	21	21	22	22	22	21	21	21	22	22	22	54.6	54.6	54.6	44.552	412	412	0	323.31	By MS/MS	By MS/MS	By MS/MS	By MS/MS	By MS/MS	By MS/MS	54.6	54.6	54.6	54.6	54.6	54.6
P07355;A6NMY6	P07355;A6NMY6	42;29	42;29	42;29	Annexin A2;Putative annexin A2-like protein	ANXA2;ANXA2P2	sp|P07355|ANXA2_HUMAN Annexin A2 OS=Homo sapiens OX=9606 GN=ANXA2 PE=1 SV=2;sp|A6NMY6|AXA2L_HUMAN Putative annexin A2-like protein OS=Homo sapiens OX=9606 GN=ANXA2P2 PE=5 SV=2	2	42	42	42	40	39	36	34	31	30	40	39	36	34	31	30	40	39	36	34	31	30	87.6	87.6	87.6	38.604	339	339;339	0	323.31	By MS/MS	By MS/MS	By MS/MS	By MS/MS	By MS/MS	By MS/MS	80.5	80.5	79.4	82.6	77	73.2
P07357	P07357	7	7	7	Complement component C8 alpha chain	C8A	sp|P07357|CO8A_HUMAN Complement component C8 alpha chain OS=Homo sapiens OX=9606 GN=C8A PE=1 SV=2	1	7	7	7	6	6	7	6	3	3	6	6	7	6	3	3	6	6	7	6	3	3	17.5	17.5	17.5	65.163	584	584	0	91.475	By MS/MS	By MS/MS	By MS/MS	By MS/MS	By MS/MS	By MS/MS	15.2	13.2	17.5	15.9	6.8	6.3
P07359	P07359	3	3	3	Platelet glycoprotein Ib alpha chain;Glycocalicin	GP1BA	sp|P07359|GP1BA_HUMAN Platelet glycoprotein Ib alpha chain OS=Homo sapiens OX=9606 GN=GP1BA PE=1 SV=2	1	3	3	3	1	2	1	1	2	1	1	2	1	1	2	1	1	2	1	1	2	1	5.2	5.2	5.2	71.539	652	652	0	18.951	By MS/MS	By MS/MS	By MS/MS	By MS/MS	By MS/MS	By MS/MS	1.7	3.2	1.7	1.7	3.7	1.5
P07384	P07384	9	9	9	Calpain-1 catalytic subunit	CAPN1	sp|P07384|CAN1_HUMAN Calpain-1 catalytic subunit OS=Homo sapiens OX=9606 GN=CAPN1 PE=1 SV=1	1	9	9	9	6	4	5	7	4	5	6	4	5	7	4	5	6	4	5	7	4	5	15.7	15.7	15.7	81.889	714	714	0	86.956	By MS/MS	By MS/MS	By MS/MS	By MS/MS	By MS/MS	By MS/MS	10.1	6.9	8.3	13	6.4	9.1
P07476	P07476	5	5	5	Involucrin	IVL	sp|P07476|INVO_HUMAN Involucrin OS=Homo sapiens OX=9606 GN=IVL PE=1 SV=2	1	5	5	5	4	2	2	2	3	3	4	2	2	2	3	3	4	2	2	2	3	3	10.3	10.3	10.3	68.478	585	585	0	66.087	By MS/MS	By MS/MS	By MS/MS	By matching	By MS/MS	By MS/MS	8.5	5.1	5.1	5.1	6.8	6.8
P07602	P07602	29	29	29	Prosaposin;Saposin-A;Saposin-B-Val;Saposin-B;Saposin-C;Saposin-D	PSAP	sp|P07602|SAP_HUMAN Prosaposin OS=Homo sapiens OX=9606 GN=PSAP PE=1 SV=2	1	29	29	29	19	22	21	27	28	27	19	22	21	27	28	27	19	22	21	27	28	27	61.1	61.1	61.1	58.112	524	524	0	323.31	By MS/MS	By MS/MS	By MS/MS	By MS/MS	By MS/MS	By MS/MS	39.1	43.7	41.2	56.9	58.6	59.5
P07686	P07686	27	27	27	Beta-hexosaminidase subunit beta;Beta-hexosaminidase subunit beta chain B;Beta-hexosaminidase subunit beta chain A	HEXB	sp|P07686|HEXB_HUMAN Beta-hexosaminidase subunit beta OS=Homo sapiens OX=9606 GN=HEXB PE=1 SV=3	1	27	27	27	17	16	17	25	25	25	17	16	17	25	25	25	17	16	17	25	25	25	54.7	54.7	54.7	63.111	556	556	0	323.31	By MS/MS	By MS/MS	By MS/MS	By MS/MS	By MS/MS	By MS/MS	37.6	37.1	35.1	48.7	50.7	52.9
P07711;Q5NE16;P43235	P07711	9;2;1	9;2;1	8;1;0	Cathepsin L1;Cathepsin L1 heavy chain;Cathepsin L1 light chain	CTSL	sp|P07711|CATL1_HUMAN Cathepsin L1 OS=Homo sapiens OX=9606 GN=CTSL PE=1 SV=2	3	9	9	8	7	7	6	8	7	8	7	7	6	8	7	8	6	6	5	7	7	7	34.2	34.2	32.1	37.564	333	333;218;329	0	294.57	By MS/MS	By MS/MS	By MS/MS	By MS/MS	By MS/MS	By MS/MS	30.3	30.3	26.7	30.3	28.2	34.2
P07737;CON__P02584	P07737	11;5	11;5	11;5	Profilin-1	PFN1	sp|P07737|PROF1_HUMAN Profilin-1 OS=Homo sapiens OX=9606 GN=PFN1 PE=1 SV=2	2	11	11	11	7	8	7	11	11	11	7	8	7	11	11	11	7	8	7	11	11	11	82.1	82.1	82.1	15.054	140	140;140	0	211	By MS/MS	By MS/MS	By MS/MS	By MS/MS	By MS/MS	By MS/MS	53.6	54.3	53.6	82.1	82.1	82.1
P07741	P07741	6	6	6	Adenine phosphoribosyltransferase	APRT	sp|P07741|APT_HUMAN Adenine phosphoribosyltransferase OS=Homo sapiens OX=9606 GN=APRT PE=1 SV=2	1	6	6	6	4	3	4	6	4	2	4	3	4	6	4	2	4	3	4	6	4	2	44.4	44.4	44.4	19.608	180	180	0	59.912	By MS/MS	By MS/MS	By MS/MS	By MS/MS	By MS/MS	By MS/MS	26.1	22.2	27.2	44.4	26.1	10.6
P07858	P07858	17	17	17	Cathepsin B;Cathepsin B light chain;Cathepsin B heavy chain	CTSB	sp|P07858|CATB_HUMAN Cathepsin B OS=Homo sapiens OX=9606 GN=CTSB PE=1 SV=3	1	17	17	17	13	11	12	16	14	16	13	11	12	16	14	16	13	11	12	16	14	16	57.2	57.2	57.2	37.821	339	339	0	323.31	By MS/MS	By MS/MS	By MS/MS	By MS/MS	By MS/MS	By MS/MS	43.7	32.4	39.2	57.2	50.4	52.8
P07864	P07864	15	14	14	L-lactate dehydrogenase C chain	LDHC	sp|P07864|LDHC_HUMAN L-lactate dehydrogenase C chain OS=Homo sapiens OX=9606 GN=LDHC PE=1 SV=4	1	15	14	14	1	1	1	13	13	14	0	0	0	12	12	13	0	0	0	12	12	13	55.1	51.5	51.5	36.311	332	332	0	146.23	By MS/MS	By MS/MS	By MS/MS	By MS/MS	By MS/MS	By MS/MS	3.6	3.6	3.6	47	47	44.6
P07900;Q14568;Q58FF6;Q58FG0;Q58FG1	P07900	35;6;5;4;2	35;6;5;4;2	22;2;0;2;1	Heat shock protein HSP 90-alpha	HSP90AA1	sp|P07900|HS90A_HUMAN Heat shock protein HSP 90-alpha OS=Homo sapiens OX=9606 GN=HSP90AA1 PE=1 SV=5	5	35	35	22	30	26	25	31	32	31	30	26	25	31	32	31	18	15	16	20	20	19	47.7	47.7	30.6	84.659	732	732;343;505;334;418	0	323.31	By MS/MS	By MS/MS	By MS/MS	By MS/MS	By MS/MS	By MS/MS	43.2	38.1	35.2	43.6	46.6	43.7
P07910;P0DMR1;O60812;B7ZW38;B2RXH8	P07910	4;1;1;1;1	4;1;1;1;1	4;1;1;1;1	Heterogeneous nuclear ribonucleoproteins C1/C2	HNRNPC	sp|P07910|HNRPC_HUMAN Heterogeneous nuclear ribonucleoproteins C1/C2 OS=Homo sapiens OX=9606 GN=HNRNPC PE=1 SV=4	5	4	4	4	1	1	1	2	3	2	1	1	1	2	3	2	1	1	1	2	3	2	16.3	16.3	16.3	33.67	306	306;293;293;293;293	0	26.464	By MS/MS	By MS/MS	By MS/MS	By MS/MS	By MS/MS	By MS/MS	3.9	3.9	3.6	7.5	11.1	8.8
P07911	P07911	36	36	36	Uromodulin;Uromodulin, secreted form	UMOD	sp|P07911|UROM_HUMAN Uromodulin OS=Homo sapiens OX=9606 GN=UMOD PE=1 SV=1	1	36	36	36	35	35	36	33	35	33	35	35	36	33	35	33	35	35	36	33	35	33	44.1	44.1	44.1	69.76	640	640	0	323.31	By MS/MS	By MS/MS	By MS/MS	By MS/MS	By MS/MS	By MS/MS	44.1	44.1	44.1	42.7	44.1	44.1
P07954	P07954	10	10	10	Fumarate hydratase, mitochondrial	FH	sp|P07954|FUMH_HUMAN Fumarate hydratase, mitochondrial OS=Homo sapiens OX=9606 GN=FH PE=1 SV=3	1	10	10	10	4	2	2	7	6	9	4	2	2	7	6	9	4	2	2	7	6	9	30	30	30	54.636	510	510	0	67.825	By MS/MS	By MS/MS	By MS/MS	By MS/MS	By MS/MS	By MS/MS	9.4	5.9	3.9	18.4	12.9	28.6
P07996;CON__Q28194;P35442	P07996;CON__Q28194	27;19;1	27;19;1	27;19;1	Thrombospondin-1	THBS1	sp|P07996|TSP1_HUMAN Thrombospondin-1 OS=Homo sapiens OX=9606 GN=THBS1 PE=1 SV=2;	3	27	27	27	18	18	17	17	16	18	18	18	17	17	16	18	18	18	17	17	16	18	29.2	29.2	29.2	129.38	1170	1170;1170;1172	0	281.13	By MS/MS	By MS/MS	By MS/MS	By MS/MS	By MS/MS	By MS/MS	19.4	19.2	18.7	19.4	16.8	18.8
P07998	P07998	6	6	6	Ribonuclease pancreatic	RNASE1	sp|P07998|RNAS1_HUMAN Ribonuclease pancreatic OS=Homo sapiens OX=9606 GN=RNASE1 PE=1 SV=4	1	6	6	6	6	6	5	6	6	6	6	6	5	6	6	6	6	6	5	6	6	6	51.9	51.9	51.9	17.644	156	156	0	323.31	By MS/MS	By MS/MS	By MS/MS	By MS/MS	By MS/MS	By MS/MS	51.9	51.9	51.9	51.9	51.9	51.9
P08123	P08123	12	12	12	Collagen alpha-2(I) chain	COL1A2	sp|P08123|CO1A2_HUMAN Collagen alpha-2(I) chain OS=Homo sapiens OX=9606 GN=COL1A2 PE=1 SV=7	1	12	12	12	12	8	10	6	6	7	12	8	10	6	6	7	12	8	10	6	6	7	12.1	12.1	12.1	129.31	1366	1366	0	105.97	By MS/MS	By MS/MS	By MS/MS	By MS/MS	By MS/MS	By MS/MS	12.1	8.7	10.3	6.7	5.8	6.5
P08133	P08133	19	19	19	Annexin A6	ANXA6	sp|P08133|ANXA6_HUMAN Annexin A6 OS=Homo sapiens OX=9606 GN=ANXA6 PE=1 SV=3	1	19	19	19	15	13	13	14	14	12	15	13	13	14	14	12	15	13	13	14	14	12	37.6	37.6	37.6	75.872	673	673	0	168.1	By MS/MS	By MS/MS	By MS/MS	By MS/MS	By MS/MS	By MS/MS	26.7	26.3	24.5	29.9	29.7	22.7
P08134	P08134	7	7	4	Rho-related GTP-binding protein RhoC	RHOC	sp|P08134|RHOC_HUMAN Rho-related GTP-binding protein RhoC OS=Homo sapiens OX=9606 GN=RHOC PE=1 SV=1	1	7	7	4	5	6	4	2	5	5	5	6	4	2	5	5	3	4	3	1	3	4	44	44	21.2	22.006	193	193	0	91.321	By MS/MS	By MS/MS	By MS/MS	By MS/MS	By MS/MS	By MS/MS	31.6	35.2	25.4	13	31.6	29
P08183;P21439;Q2M3G0	P08183	29;5;1	29;5;1	29;5;1	Multidrug resistance protein 1	ABCB1	sp|P08183|MDR1_HUMAN ATP-dependent translocase ABCB1 OS=Homo sapiens OX=9606 GN=ABCB1 PE=1 SV=3	3	29	29	29	24	20	20	21	16	21	24	20	20	21	16	21	24	20	20	21	16	21	26.6	26.6	26.6	141.48	1280	1280;1286;1257	0	275.68	By MS/MS	By MS/MS	By MS/MS	By MS/MS	By MS/MS	By MS/MS	21	17.3	16.9	18.6	14.6	18.5
P08185	P08185	18	18	18	Corticosteroid-binding globulin	SERPINA6	sp|P08185|CBG_HUMAN Corticosteroid-binding globulin OS=Homo sapiens OX=9606 GN=SERPINA6 PE=1 SV=1	1	18	18	18	17	17	15	18	18	17	17	17	15	18	18	17	17	17	15	18	18	17	46.7	46.7	46.7	45.14	405	405	0	323.31	By MS/MS	By MS/MS	By MS/MS	By MS/MS	By MS/MS	By MS/MS	39.3	46.7	37.3	46.7	46.7	46.7
P08195	P08195	27	27	27	4F2 cell-surface antigen heavy chain	SLC3A2	sp|P08195|4F2_HUMAN 4F2 cell-surface antigen heavy chain OS=Homo sapiens OX=9606 GN=SLC3A2 PE=1 SV=3	1	27	27	27	24	24	23	23	24	22	24	24	23	23	24	22	24	24	23	23	24	22	42.7	42.7	42.7	67.993	630	630	0	323.31	By MS/MS	By MS/MS	By MS/MS	By MS/MS	By MS/MS	By MS/MS	36.8	36.8	36.3	41.3	38.4	36.8
P08236	P08236	38	38	38	Beta-glucuronidase	GUSB	sp|P08236|BGLR_HUMAN Beta-glucuronidase OS=Homo sapiens OX=9606 GN=GUSB PE=1 SV=2	1	38	38	38	35	30	29	28	22	24	35	30	29	28	22	24	35	30	29	28	22	24	47.6	47.6	47.6	74.731	651	651	0	323.31	By MS/MS	By MS/MS	By MS/MS	By MS/MS	By MS/MS	By MS/MS	46.7	42.9	37.8	42.7	33.8	37
P08238;Q58FF7;Q58FF8	P08238	30;11;6	15;3;2	15;3;2	Heat shock protein HSP 90-beta	HSP90AB1	sp|P08238|HS90B_HUMAN Heat shock protein HSP 90-beta OS=Homo sapiens OX=9606 GN=HSP90AB1 PE=1 SV=4	3	30	15	15	26	20	21	20	25	26	12	7	10	7	11	13	12	7	10	7	11	13	41.6	22	22	83.263	724	724;597;381	0	241.07	By MS/MS	By MS/MS	By MS/MS	By MS/MS	By MS/MS	By MS/MS	38	30.7	31.8	30.2	34.3	37.6
P08246	P08246	4	4	4	Neutrophil elastase	ELANE	sp|P08246|ELNE_HUMAN Neutrophil elastase OS=Homo sapiens OX=9606 GN=ELANE PE=1 SV=1	1	4	4	4	4	3	4	4	4	3	4	3	4	4	4	3	4	3	4	4	4	3	9.7	9.7	9.7	28.518	267	267	0	24.941	By MS/MS	By MS/MS	By MS/MS	By MS/MS	By MS/MS	By MS/MS	9.7	9.4	9.7	9.7	9.7	9.7
P08253	P08253	12	11	11	72 kDa type IV collagenase;PEX	MMP2	sp|P08253|MMP2_HUMAN 72 kDa type IV collagenase OS=Homo sapiens OX=9606 GN=MMP2 PE=1 SV=2	1	12	11	11	6	3	5	8	8	9	5	2	4	7	7	8	5	2	4	7	7	8	27.7	26.7	26.7	73.881	660	660	0	165.62	By MS/MS	By MS/MS	By MS/MS	By MS/MS	By MS/MS	By MS/MS	14.4	9.2	12.1	17.7	17.6	20.5
P08263;Q7RTV2;Q16772	P08263;Q7RTV2;Q16772	18;10;9	3;1;0	3;1;0	Glutathione S-transferase A1;Glutathione S-transferase A1, N-terminally processed;Glutathione S-transferase A5;Glutathione S-transferase A3	GSTA1;GSTA5;GSTA3	sp|P08263|GSTA1_HUMAN Glutathione S-transferase A1 OS=Homo sapiens OX=9606 GN=GSTA1 PE=1 SV=3;sp|Q7RTV2|GSTA5_HUMAN Glutathione S-transferase A5 OS=Homo sapiens OX=9606 GN=GSTA5 PE=1 SV=1;sp|Q16772|GSTA3_HUMAN Glutathione S-transferase A3 OS=Homo sapiens O	3	18	3	3	17	16	14	16	17	16	3	3	2	2	2	2	3	3	2	2	2	2	51.8	9.5	9.5	25.631	222	222;222;222	0	17.437	By MS/MS	By MS/MS	By MS/MS	By MS/MS	By MS/MS	By MS/MS	48.6	51.8	45.5	48.6	48.6	48.6
P08294	P08294	15	15	15	Extracellular superoxide dismutase [Cu-Zn]	SOD3	sp|P08294|SODE_HUMAN Extracellular superoxide dismutase [Cu-Zn] OS=Homo sapiens OX=9606 GN=SOD3 PE=1 SV=2	1	15	15	15	15	15	15	14	14	14	15	15	15	14	14	14	15	15	15	14	14	14	61.2	61.2	61.2	25.851	240	240	0	323.31	By MS/MS	By MS/MS	By MS/MS	By MS/MS	By MS/MS	By MS/MS	61.2	61.2	61.2	61.2	61.2	61.2
P08311	P08311	12	12	12	Cathepsin G	CTSG	sp|P08311|CATG_HUMAN Cathepsin G OS=Homo sapiens OX=9606 GN=CTSG PE=1 SV=2	1	12	12	12	9	7	10	8	9	9	9	7	10	8	9	9	9	7	10	8	9	9	39.2	39.2	39.2	28.837	255	255	0	91.983	By MS/MS	By MS/MS	By MS/MS	By MS/MS	By MS/MS	By MS/MS	35.7	26.7	35.7	35.3	38.4	35.3
P08473	P08473	49	49	49	Neprilysin	MME	sp|P08473|NEP_HUMAN Neprilysin OS=Homo sapiens OX=9606 GN=MME PE=1 SV=2	1	49	49	49	44	44	45	43	43	46	44	44	45	43	43	46	44	44	45	43	43	46	59.7	59.7	59.7	85.513	750	750	0	323.31	By MS/MS	By MS/MS	By MS/MS	By MS/MS	By MS/MS	By MS/MS	57.1	54.4	56.4	57.7	57.7	59.7
P08571	P08571	31	31	31	Monocyte differentiation antigen CD14;Monocyte differentiation antigen CD14, urinary form;Monocyte differentiation antigen CD14, membrane-bound form	CD14	sp|P08571|CD14_HUMAN Monocyte differentiation antigen CD14 OS=Homo sapiens OX=9606 GN=CD14 PE=1 SV=2	1	31	31	31	28	29	26	28	30	28	28	29	26	28	30	28	28	29	26	28	30	28	77.6	77.6	77.6	40.076	375	375	0	323.31	By MS/MS	By MS/MS	By MS/MS	By MS/MS	By MS/MS	By MS/MS	69.6	64	74.9	77.1	77.6	66.1
P08572	P08572	15	15	15	Collagen alpha-2(IV) chain;Canstatin	COL4A2	sp|P08572|CO4A2_HUMAN Collagen alpha-2(IV) chain OS=Homo sapiens OX=9606 GN=COL4A2 PE=1 SV=4	1	15	15	15	11	14	10	9	8	8	11	14	10	9	8	8	11	14	10	9	8	8	14.3	14.3	14.3	167.55	1712	1712	0	263.1	By MS/MS	By MS/MS	By MS/MS	By MS/MS	By MS/MS	By MS/MS	10.3	12.3	9.5	10	8.4	7.3
P08582	P08582	28	28	28	Melanotransferrin	MFI2	sp|P08582|TRFM_HUMAN Melanotransferrin OS=Homo sapiens OX=9606 GN=MELTF PE=1 SV=2	1	28	28	28	28	25	23	15	11	14	28	25	23	15	11	14	28	25	23	15	11	14	56	56	56	80.214	738	738	0	323.31	By MS/MS	By MS/MS	By MS/MS	By MS/MS	By MS/MS	By MS/MS	56	51.1	49.3	27.6	21	26.3
P08603	P08603	29	29	25	Complement factor H	CFH	sp|P08603|CFAH_HUMAN Complement factor H OS=Homo sapiens OX=9606 GN=CFH PE=1 SV=4	1	29	29	25	19	19	14	18	22	21	19	19	14	18	22	21	15	15	12	15	19	19	31	31	27.4	139.09	1231	1231	0	301.59	By MS/MS	By MS/MS	By MS/MS	By MS/MS	By MS/MS	By MS/MS	20.2	21.4	12.5	17.9	22.8	21.2
P08637	P08637	2	2	1	Low affinity immunoglobulin gamma Fc region receptor III-A	FCGR3A	sp|P08637|FCG3A_HUMAN Low affinity immunoglobulin gamma Fc region receptor III-A OS=Homo sapiens OX=9606 GN=FCGR3A PE=1 SV=2	1	2	2	1	2	2	2	2	2	2	2	2	2	2	2	2	1	1	1	1	1	1	7.5	7.5	4.3	29.089	254	254	0	16.677	By MS/MS	By MS/MS	By MS/MS	By MS/MS	By MS/MS	By MS/MS	7.5	7.5	7.5	7.5	7.5	7.5
P08670;P17661;Q16352;P07196	P08670	9;2;1;1	6;1;1;1	5;0;0;0	Vimentin	VIM	sp|P08670|VIME_HUMAN Vimentin OS=Homo sapiens OX=9606 GN=VIM PE=1 SV=4	4	9	6	5	4	7	5	6	7	4	2	4	2	3	4	2	2	4	2	3	4	2	24	20.4	18.5	53.651	466	466;470;499;543	0	102.11	By MS/MS	By MS/MS	By MS/MS	By MS/MS	By MS/MS	By MS/MS	7.5	14.8	8.6	11.4	14.8	6.9
P08697;CON__P28800	P08697	22;1	22;1	22;1	Alpha-2-antiplasmin	SERPINF2	sp|P08697|A2AP_HUMAN Alpha-2-antiplasmin OS=Homo sapiens OX=9606 GN=SERPINF2 PE=1 SV=3	2	22	22	22	20	19	20	18	20	19	20	19	20	18	20	19	20	19	20	18	20	19	58.5	58.5	58.5	54.565	491	491;492	0	323.31	By MS/MS	By MS/MS	By MS/MS	By MS/MS	By MS/MS	By MS/MS	52.1	47.7	52.1	55.2	55.2	58.5
P08758	P08758	8	8	8	Annexin A5	ANXA5	sp|P08758|ANXA5_HUMAN Annexin A5 OS=Homo sapiens OX=9606 GN=ANXA5 PE=1 SV=2	1	8	8	8	6	7	6	5	5	5	6	7	6	5	5	5	6	7	6	5	5	5	26.6	26.6	26.6	35.936	320	320	0	121.32	By MS/MS	By MS/MS	By MS/MS	By MS/MS	By MS/MS	By MS/MS	20.6	26.6	23.1	16.9	16.9	16.9
P08865	P08865	4	4	4	40S ribosomal protein SA	RPSA	sp|P08865|RSSA_HUMAN 40S ribosomal protein SA OS=Homo sapiens OX=9606 GN=RPSA PE=1 SV=4	1	4	4	4	1	2	1	2	1	3	1	2	1	2	1	3	1	2	1	2	1	3	26.8	26.8	26.8	32.854	295	295	0	40.308	By MS/MS	By MS/MS	By MS/MS	By MS/MS	By MS/MS	By MS/MS	5.4	13.2	4.4	16.9	4.4	22.4
P08962	P08962	4	4	4	CD63 antigen	CD63	sp|P08962|CD63_HUMAN CD63 antigen OS=Homo sapiens OX=9606 GN=CD63 PE=1 SV=2	1	4	4	4	3	3	3	3	3	4	3	3	3	3	3	4	3	3	3	3	3	4	10.5	10.5	10.5	25.636	238	238	0	36.528	By MS/MS	By MS/MS	By MS/MS	By MS/MS	By MS/MS	By MS/MS	10.5	10.5	10.5	10.5	10.5	10.5
P09210	P09210	19	19	4	Glutathione S-transferase A2	GSTA2	sp|P09210|GSTA2_HUMAN Glutathione S-transferase A2 OS=Homo sapiens OX=9606 GN=GSTA2 PE=1 SV=4	1	19	19	4	17	15	14	17	17	17	17	15	14	17	17	17	3	2	2	3	2	3	55	55	12.6	25.664	222	222	0	291.11	By MS/MS	By MS/MS	By MS/MS	By MS/MS	By MS/MS	By MS/MS	48.6	48.6	45.5	51.8	48.6	51.8
P09211	P09211	9	9	9	Glutathione S-transferase P	GSTP1	sp|P09211|GSTP1_HUMAN Glutathione S-transferase P OS=Homo sapiens OX=9606 GN=GSTP1 PE=1 SV=2	1	9	9	9	9	8	6	7	7	8	9	8	6	7	7	8	9	8	6	7	7	8	54.3	54.3	54.3	23.356	210	210	0	323.31	By MS/MS	By MS/MS	By MS/MS	By MS/MS	By MS/MS	By MS/MS	54.3	54.3	45.7	45.7	45.7	41.9
P09237	P09237	15	15	14	Matrilysin	MMP7	sp|P09237|MMP7_HUMAN Matrilysin OS=Homo sapiens OX=9606 GN=MMP7 PE=1 SV=1	1	15	15	14	8	10	8	13	10	11	8	10	8	13	10	11	7	9	7	12	9	10	36.7	36.7	34.1	29.676	267	267	0	133.75	By MS/MS	By MS/MS	By MS/MS	By MS/MS	By MS/MS	By MS/MS	27.7	35.6	31.5	36.3	36.3	36.3
P09327	P09327	20	20	20	Villin-1	VIL1	sp|P09327|VILI_HUMAN Villin-1 OS=Homo sapiens OX=9606 GN=VIL1 PE=1 SV=4	1	20	20	20	8	6	8	8	12	7	8	6	8	8	12	7	8	6	8	8	12	7	29.9	29.9	29.9	92.694	827	827	0	168.46	By MS/MS	By MS/MS	By MS/MS	By MS/MS	By MS/MS	By MS/MS	11.7	9.6	11.9	12.7	18	11.5
P09382	P09382	3	3	3	Galectin-1	LGALS1	sp|P09382|LEG1_HUMAN Galectin-1 OS=Homo sapiens OX=9606 GN=LGALS1 PE=1 SV=2	1	3	3	3	1	3	2	3	3	3	1	3	2	3	3	3	1	3	2	3	3	3	31.9	31.9	31.9	14.716	135	135	0	37.077	By matching	By MS/MS	By MS/MS	By MS/MS	By MS/MS	By MS/MS	11.1	31.9	20.7	31.9	31.9	31.9
P09417	P09417	6	6	6	Dihydropteridine reductase	QDPR	sp|P09417|DHPR_HUMAN Dihydropteridine reductase OS=Homo sapiens OX=9606 GN=QDPR PE=1 SV=2	1	6	6	6	3	4	3	2	4	3	3	4	3	2	4	3	3	4	3	2	4	3	32.8	32.8	32.8	25.789	244	244	0	135.04	By MS/MS	By MS/MS	By MS/MS	By MS/MS	By MS/MS	By MS/MS	16.4	22.5	16.4	10.7	27.9	16.4
P09455	P09455	13	13	13	Retinol-binding protein 1	RBP1	sp|P09455|RET1_HUMAN Retinol-binding protein 1 OS=Homo sapiens OX=9606 GN=RBP1 PE=1 SV=2	1	13	13	13	0	1	0	12	11	12	0	1	0	12	11	12	0	1	0	12	11	12	78.5	78.5	78.5	15.85	135	135	0	200.33		By MS/MS		By MS/MS	By MS/MS	By MS/MS	0	9.6	0	78.5	74.1	78.5
P09466	P09466	3	3	3	Glycodelin	PAEP	sp|P09466|PAEP_HUMAN Glycodelin OS=Homo sapiens OX=9606 GN=PAEP PE=1 SV=2	1	3	3	3	0	0	0	3	3	3	0	0	0	3	3	3	0	0	0	3	3	3	17.2	17.2	17.2	20.624	180	180	0	37.12				By MS/MS	By MS/MS	By MS/MS	0	0	0	17.2	17.2	17.2
P09467	P09467	27	27	25	Fructose-1,6-bisphosphatase 1	FBP1	sp|P09467|F16P1_HUMAN Fructose-1,6-bisphosphatase 1 OS=Homo sapiens OX=9606 GN=FBP1 PE=1 SV=5	1	27	27	25	22	22	23	23	23	24	22	22	23	23	23	24	20	20	21	21	21	22	66.9	66.9	64.8	36.842	338	338	0	323.31	By MS/MS	By MS/MS	By MS/MS	By MS/MS	By MS/MS	By MS/MS	57.7	57.7	60.4	63	62.4	61.5
P09488;Q03013	P09488;Q03013	9;5	8;4	2;0	Glutathione S-transferase Mu 1;Glutathione S-transferase Mu 4	GSTM1;GSTM4	sp|P09488|GSTM1_HUMAN Glutathione S-transferase Mu 1 OS=Homo sapiens OX=9606 GN=GSTM1 PE=1 SV=3;sp|Q03013|GSTM4_HUMAN Glutathione S-transferase Mu 4 OS=Homo sapiens OX=9606 GN=GSTM4 PE=1 SV=3	2	9	8	2	8	5	4	5	5	7	7	5	3	4	4	6	2	2	1	2	1	2	44.5	41.3	7.8	25.712	218	218;218	0	73.2	By MS/MS	By MS/MS	By MS/MS	By MS/MS	By MS/MS	By MS/MS	35.8	24.3	16.1	23.9	28.9	32.6
P09525	P09525	14	14	14	Annexin A4	ANXA4	sp|P09525|ANXA4_HUMAN Annexin A4 OS=Homo sapiens OX=9606 GN=ANXA4 PE=1 SV=4	1	14	14	14	10	11	10	10	9	12	10	11	10	10	9	12	10	11	10	10	9	12	63.3	63.3	63.3	35.882	319	319	0	233.74	By MS/MS	By MS/MS	By MS/MS	By MS/MS	By MS/MS	By MS/MS	38.9	42	39.5	50.5	46.1	59.2
P09543	P09543	11	11	11	2,3-cyclic-nucleotide 3-phosphodiesterase	CNP	sp|P09543|CN37_HUMAN 2,3-cyclic-nucleotide 3-phosphodiesterase OS=Homo sapiens OX=9606 GN=CNP PE=1 SV=2	1	11	11	11	4	8	4	4	6	5	4	8	4	4	6	5	4	8	4	4	6	5	38	38	38	47.578	421	421	0	163	By MS/MS	By MS/MS	By MS/MS	By MS/MS	By MS/MS	By MS/MS	12.6	25.4	11.2	15.4	22.3	20
P09603	P09603	2	2	2	Macrophage colony-stimulating factor 1;Processed macrophage colony-stimulating factor 1	CSF1	sp|P09603|CSF1_HUMAN Macrophage colony-stimulating factor 1 OS=Homo sapiens OX=9606 GN=CSF1 PE=1 SV=2	1	2	2	2	1	0	0	0	0	0	1	0	0	0	0	0	1	0	0	0	0	0	4.7	4.7	4.7	60.179	554	554	0.0014524	12.096	By MS/MS						2.2	0	0	0	0	0
P09622	P09622	9	9	9	Dihydrolipoyl dehydrogenase, mitochondrial	DLD	sp|P09622|DLDH_HUMAN Dihydrolipoyl dehydrogenase, mitochondrial OS=Homo sapiens OX=9606 GN=DLD PE=1 SV=2	1	9	9	9	3	2	2	9	9	5	3	2	2	9	9	5	3	2	2	9	9	5	20	20	20	54.177	509	509	0	54.205	By MS/MS	By MS/MS	By MS/MS	By MS/MS	By MS/MS	By MS/MS	6.3	3.5	4.3	20	20	11
P09651;Q32P51	P09651;Q32P51	3;2	3;2	3;2	Heterogeneous nuclear ribonucleoprotein A1;Heterogeneous nuclear ribonucleoprotein A1, N-terminally processed;Heterogeneous nuclear ribonucleoprotein A1-like 2	HNRNPA1;HNRNPA1L2	sp|P09651|ROA1_HUMAN Heterogeneous nuclear ribonucleoprotein A1 OS=Homo sapiens OX=9606 GN=HNRNPA1 PE=1 SV=5;sp|Q32P51|RA1L2_HUMAN Heterogeneous nuclear ribonucleoprotein A1-like 2 OS=Homo sapiens OX=9606 GN=HNRNPA1L2 PE=2 SV=2	2	3	3	3	1	2	2	0	1	1	1	2	2	0	1	1	1	2	2	0	1	1	11.8	11.8	11.8	38.746	372	372;320	0	24.891	By matching	By MS/MS	By matching		By matching	By MS/MS	3.2	7.5	7.5	0	4.3	4.3
P09668	P09668	15	15	15	Pro-cathepsin H;Cathepsin H mini chain;Cathepsin H;Cathepsin H heavy chain;Cathepsin H light chain	CTSH	sp|P09668|CATH_HUMAN Pro-cathepsin H OS=Homo sapiens OX=9606 GN=CTSH PE=1 SV=4	1	15	15	15	14	13	13	13	13	15	14	13	13	13	13	15	14	13	13	13	13	15	52.2	52.2	52.2	37.393	335	335	0	323.31	By MS/MS	By MS/MS	By MS/MS	By MS/MS	By MS/MS	By MS/MS	50.7	50.7	50.7	50.7	50.7	52.2
P09669	P09669	2	2	2	Cytochrome c oxidase subunit 6C	COX6C	sp|P09669|COX6C_HUMAN Cytochrome c oxidase subunit 6C OS=Homo sapiens OX=9606 GN=COX6C PE=1 SV=2	1	2	2	2	0	0	0	0	1	2	0	0	0	0	1	2	0	0	0	0	1	2	20	20	20	8.7813	75	75	0.0035486	11.192					By MS/MS	By MS/MS	0	0	0	0	10.7	20
P09871;P48740	P09871	7;1	7;1	7;1	Complement C1s subcomponent;Complement C1s subcomponent heavy chain;Complement C1s subcomponent light chain	C1S	sp|P09871|C1S_HUMAN Complement C1s subcomponent OS=Homo sapiens OX=9606 GN=C1S PE=1 SV=1	2	7	7	7	5	6	3	5	4	4	5	6	3	5	4	4	5	6	3	5	4	4	12.9	12.9	12.9	76.684	688	688;699	0	53.571	By MS/MS	By MS/MS	By MS/MS	By MS/MS	By MS/MS	By MS/MS	9	11.2	5.5	9	7.3	7.8
P09936	P09936	9	9	9	Ubiquitin carboxyl-terminal hydrolase isozyme L1	UCHL1	sp|P09936|UCHL1_HUMAN Ubiquitin carboxyl-terminal hydrolase isozyme L1 OS=Homo sapiens OX=9606 GN=UCHL1 PE=1 SV=2	1	9	9	9	9	6	5	6	6	4	9	6	5	6	6	4	9	6	5	6	6	4	40.8	40.8	40.8	24.824	223	223	0	89.52	By MS/MS	By MS/MS	By MS/MS	By MS/MS	By MS/MS	By MS/MS	40.8	35.9	30.9	30.9	30.9	22.9
P09958	P09958	3	3	3	Furin	FURIN	sp|P09958|FURIN_HUMAN Furin OS=Homo sapiens OX=9606 GN=FURIN PE=1 SV=2	1	3	3	3	1	2	1	0	0	0	1	2	1	0	0	0	1	2	1	0	0	0	4.2	4.2	4.2	86.677	794	794	0	16.602	By MS/MS	By MS/MS	By MS/MS				1.3	3.1	1.9	0	0	0
P09960	P09960	17	17	17	Leukotriene A-4 hydrolase	LTA4H	sp|P09960|LKHA4_HUMAN Leukotriene A-4 hydrolase OS=Homo sapiens OX=9606 GN=LTA4H PE=1 SV=2	1	17	17	17	10	10	9	14	14	10	10	10	9	14	14	10	10	10	9	14	14	10	39.3	39.3	39.3	69.284	611	611	0	218.32	By MS/MS	By MS/MS	By MS/MS	By MS/MS	By MS/MS	By MS/MS	23.7	22.4	24.2	32.6	33.9	24.7
P0C0L4;CON__P01030;CON__ENSEMBL:ENSBTAP00000007350	P0C0L4	86;10;10	86;10;10	5;1;1	Complement C4-A;Complement C4 beta chain;Complement C4-A alpha chain;C4a anaphylatoxin;C4b-A;C4d-A;Complement C4 gamma chain	C4A	sp|P0C0L4|CO4A_HUMAN Complement C4-A OS=Homo sapiens OX=9606 GN=C4A PE=1 SV=2	3	86	86	5	56	59	58	77	76	76	56	59	58	77	76	76	3	3	3	4	5	2	60.4	60.4	3.4	192.78	1744	1744;1741;1742	0	323.31	By MS/MS	By MS/MS	By MS/MS	By MS/MS	By MS/MS	By MS/MS	42.4	45.1	43.6	56.4	51.7	55.7
P0C0L5	P0C0L5	85	4	4	Complement C4-B;Complement C4 beta chain;Complement C4-B alpha chain;C4a anaphylatoxin;C4b-B;C4d-B;Complement C4 gamma chain	C4B	sp|P0C0L5|CO4B_HUMAN Complement C4-B OS=Homo sapiens OX=9606 GN=C4B PE=1 SV=2	1	85	4	4	57	60	59	77	75	78	4	4	4	4	4	4	4	4	4	4	4	4	61.1	3.4	3.4	192.75	1744	1744	0	163.33	By MS/MS	By MS/MS	By MS/MS	By MS/MS	By MS/MS	By MS/MS	43.2	45.8	44.3	57.2	52.5	57.2
P0C7U0	P0C7U0	4	4	4	Protein ELFN1	ELFN1	sp|P0C7U0|ELFN1_HUMAN Protein ELFN1 OS=Homo sapiens OX=9606 GN=ELFN1 PE=1 SV=2	1	4	4	4	3	2	2	2	2	2	3	2	2	2	2	2	3	2	2	2	2	2	8	8	8	90.476	828	828	0	33.176	By MS/MS	By MS/MS	By MS/MS	By MS/MS	By MS/MS	By MS/MS	5.1	2.8	2.8	2.8	2.8	2.8
P62987;P62979;P0CG47;P0CG48	P62987;P62979;P0CG47;P0CG48	5;5;5;5	5;5;5;5	5;5;5;5	Ubiquitin-60S ribosomal protein L40;Ubiquitin;60S ribosomal protein L40;Ubiquitin-40S ribosomal protein S27a;Ubiquitin;40S ribosomal protein S27a;Polyubiquitin-B;Ubiquitin;Polyubiquitin-C;Ubiquitin	UBA52;RPS27A;UBB;UBC	sp|P62987|RL40_HUMAN Ubiquitin-60S ribosomal protein L40 OS=Homo sapiens OX=9606 GN=UBA52 PE=1 SV=2;sp|P62979|RS27A_HUMAN Ubiquitin-40S ribosomal protein S27a OS=Homo sapiens OX=9606 GN=RPS27A PE=1 SV=2;sp|P0CG47|UBB_HUMAN Polyubiquitin-B OS=Homo sapiens O	4	5	5	5	5	4	5	5	5	5	5	4	5	5	5	5	5	4	5	5	5	5	39.8	39.8	39.8	14.728	128	128;156;229;685	0	212.21	By MS/MS	By MS/MS	By MS/MS	By MS/MS	By MS/MS	By MS/MS	39.8	31.2	39.8	39.8	39.8	39.8
P0DJD8;P0DJD9;P0DJD7	P0DJD8;P0DJD9;P0DJD7	10;9;9	10;9;9	10;9;9	Pepsin A-3;Pepsin A-5;Pepsin A-4	PGA3;PGA5;PGA4	sp|P0DJD8|PEPA3_HUMAN Pepsin A-3 OS=Homo sapiens OX=9606 GN=PGA3 PE=1 SV=1;sp|P0DJD9|PEPA5_HUMAN Pepsin A-5 OS=Homo sapiens OX=9606 GN=PGA5 PE=1 SV=1;sp|P0DJD7|PEPA4_HUMAN Pepsin A-4 OS=Homo sapiens OX=9606 GN=PGA4 PE=1 SV=1	3	10	10	10	10	10	10	10	9	9	10	10	10	10	9	9	10	10	10	10	9	9	11.3	11.3	11.3	41.976	388	388;388;388	0	108.88	By MS/MS	By MS/MS	By MS/MS	By MS/MS	By MS/MS	By MS/MS	11.3	11.3	11.3	11.3	11.3	11.3
P0DMV9;P0DMV8	P0DMV9;P0DMV8	39;39	32;32	22;22	Heat shock 70 kDa protein 1B;Heat shock 70 kDa protein 1A	HSPA1B;HSPA1A	sp|P0DMV9|HS71B_HUMAN Heat shock 70 kDa protein 1B OS=Homo sapiens OX=9606 GN=HSPA1B PE=1 SV=1;sp|P0DMV8|HS71A_HUMAN Heat shock 70 kDa protein 1A OS=Homo sapiens OX=9606 GN=HSPA1A PE=1 SV=1	2	39	32	22	31	32	31	32	32	32	25	25	25	25	25	25	18	17	18	17	17	18	67.6	59.8	43.5	70.051	641	641;641	0	323.31	By MS/MS	By MS/MS	By MS/MS	By MS/MS	By MS/MS	By MS/MS	53.4	55.9	54.9	49	56.3	54.6
P0DOX2	P0DOX2	24	13	4			sp|P0DOX2|IGA2_HUMAN Immunoglobulin alpha-2 heavy chain OS=Homo sapiens OX=9606 PE=1 SV=2	1	24	13	4	20	18	19	22	22	21	10	8	10	12	12	12	4	2	3	3	3	3	63.7	42.2	12.3	48.934	455	455	0	323.31	By MS/MS	By MS/MS	By MS/MS	By MS/MS	By MS/MS	By MS/MS	47.5	40.9	50.1	55.4	59.8	51.9
P0DOX5;P01857	P0DOX5;P01857	23;21	23;21	13;11	Ig gamma-1 chain C region	IGHG1	sp|P0DOX5|IGG1_HUMAN Immunoglobulin gamma-1 heavy chain OS=Homo sapiens OX=9606 PE=1 SV=2;sp|P01857|IGHG1_HUMAN Immunoglobulin heavy constant gamma 1 OS=Homo sapiens OX=9606 GN=IGHG1 PE=1 SV=1	2	23	23	13	20	21	20	23	23	23	20	21	20	23	23	23	12	12	12	13	13	13	54.3	54.3	34.5	49.328	449	449;330	0	323.31	By MS/MS	By MS/MS	By MS/MS	By MS/MS	By MS/MS	By MS/MS	51.4	51.4	51.4	54.3	54.3	54.3
P0DOX7	P0DOX7	14	14	3			sp|P0DOX7|IGK_HUMAN Immunoglobulin kappa light chain OS=Homo sapiens OX=9606 PE=1 SV=1	1	14	14	3	13	13	13	13	13	14	13	13	13	13	13	14	3	3	3	3	3	3	65.4	65.4	20.1	23.379	214	214	0	323.31	By MS/MS	By MS/MS	By MS/MS	By MS/MS	By MS/MS	By MS/MS	65.4	63.6	63.6	63.6	63.6	65.4
P0DOX8;B9A064;P0CG04	P0DOX8;B9A064;P0CG04	14;12;11	14;12;11	5;5;4	Immunoglobulin lambda-like polypeptide 5;Ig lambda-1 chain C regions	IGLL5;IGLC1	sp|P0DOX8|IGL1_HUMAN Immunoglobulin lambda-1 light chain OS=Homo sapiens OX=9606 PE=1 SV=1;sp|B9A064|IGLL5_HUMAN Immunoglobulin lambda-like polypeptide 5 OS=Homo sapiens OX=9606 GN=IGLL5 PE=2 SV=2;sp|P0CG04|IGLC1_HUMAN Immunoglobulin lambda constant 1 OS=H	3	14	14	5	11	12	12	14	13	14	11	12	12	14	13	14	3	3	3	5	4	5	56.9	56.9	31.9	22.83	216	216;214;106	0	323.31	By MS/MS	By MS/MS	By MS/MS	By MS/MS	By MS/MS	By MS/MS	54.6	54.6	54.6	56.9	54.6	56.9
P0DOY2;P0DOY3;P0CF74	P0DOY2;P0DOY3;P0CF74	10;8;5	4;4;1	3;3;0	Ig lambda-6 chain C region	IGLC6	sp|P0DOY2|IGLC2_HUMAN Immunoglobulin lambda constant 2 OS=Homo sapiens OX=9606 GN=IGLC2 PE=1 SV=1;sp|P0DOY3|IGLC3_HUMAN Immunoglobulin lambda constant 3 OS=Homo sapiens OX=9606 GN=IGLC3 PE=1 SV=1;sp|P0CF74|IGLC6_HUMAN Immunoglobulin lambda constant 6 OS=Ho	3	10	4	3	9	9	9	10	10	10	4	3	3	4	4	4	3	2	2	3	3	3	91.5	52.8	34.9	11.293	106	106;106;106	0	66.898	By MS/MS	By MS/MS	By MS/MS	By MS/MS	By MS/MS	By MS/MS	91.5	91.5	91.5	91.5	91.5	91.5
P0DP57	P0DP57	2	2	2			sp|P0DP57|SLUR2_HUMAN Secreted Ly-6/uPAR domain-containing protein 2 OS=Homo sapiens OX=9606 GN=SLURP2 PE=1 SV=1	1	2	2	2	0	0	0	0	0	0	0	0	0	0	0	0	0	0	0	0	0	0	45.4	45.4	45.4	10.16	97	97	0.0070175	10.767							0	0	0	0	0	0
P10153	P10153	7	7	7	Non-secretory ribonuclease	RNASE2	sp|P10153|RNAS2_HUMAN Non-secretory ribonuclease OS=Homo sapiens OX=9606 GN=RNASE2 PE=1 SV=2	1	7	7	7	6	6	6	5	5	4	6	6	6	5	5	4	6	6	6	5	5	4	23	23	23	18.354	161	161	0	122.9	By MS/MS	By MS/MS	By MS/MS	By MS/MS	By MS/MS	By MS/MS	23	23	23	23	23	23
P10253	P10253	44	44	44	Lysosomal alpha-glucosidase;76 kDa lysosomal alpha-glucosidase;70 kDa lysosomal alpha-glucosidase	GAA	sp|P10253|LYAG_HUMAN Lysosomal alpha-glucosidase OS=Homo sapiens OX=9606 GN=GAA PE=1 SV=4	1	44	44	44	38	42	38	39	39	42	38	42	38	39	39	42	38	42	38	39	39	42	49.2	49.2	49.2	105.32	952	952	0	323.31	By MS/MS	By MS/MS	By MS/MS	By MS/MS	By MS/MS	By MS/MS	42.6	46.2	45.4	49.2	45.6	46
P10321	P10321	4	4	1	HLA class I histocompatibility antigen, Cw-7 alpha chain	HLA-C	sp|P10321|HLAC_HUMAN HLA class I histocompatibility antigen, C alpha chain OS=Homo sapiens OX=9606 GN=HLA-C PE=1 SV=3	1	4	4	1	2	3	3	2	3	0	2	3	3	2	3	0	0	1	1	0	0	0	17.8	17.8	4.9	40.648	366	366	0	82.592	By MS/MS	By MS/MS	By MS/MS	By MS/MS	By MS/MS		10.4	15.3	15.3	10.4	12.8	0
P10323	P10323	5	5	5	Acrosin;Acrosin light chain;Acrosin heavy chain	ACR	sp|P10323|ACRO_HUMAN Acrosin OS=Homo sapiens OX=9606 GN=ACR PE=1 SV=4	1	5	5	5	0	0	0	5	3	3	0	0	0	5	3	3	0	0	0	5	3	3	15.2	15.2	15.2	45.846	421	421	0	38.347				By MS/MS	By MS/MS	By MS/MS	0	0	0	15.2	10.2	10.2
P16403;P10412;P16402;P22492;Q02539	P16403;P10412;P16402;P22492;Q02539	3;3;3;2;2	2;2;2;1;1	2;2;2;1;1	Histone H1.2;Histone H1.4;Histone H1.3;Histone H1t;Histone H1.1	HIST1H1C;HIST1H1E;HIST1H1D;HIST1H1T;HIST1H1A	sp|P16403|H12_HUMAN Histone H1.2 OS=Homo sapiens OX=9606 GN=H1-2 PE=1 SV=2;sp|P10412|H14_HUMAN Histone H1.4 OS=Homo sapiens OX=9606 GN=H1-4 PE=1 SV=2;sp|P16402|H13_HUMAN Histone H1.3 OS=Homo sapiens OX=9606 GN=H1-3 PE=1 SV=2;sp|P22492|H1T_HUMAN Histone H1t	5	3	2	2	2	1	2	1	2	1	1	1	2	1	2	1	1	1	2	1	2	1	15	10.8	10.8	21.364	213	213;219;221;207;215	0.00073153	12.348	By MS/MS	By MS/MS	By MS/MS	By MS/MS	By MS/MS	By MS/MS	9.4	5.2	10.8	5.2	10.8	5.2
P10451;CON__P31096	P10451	13;1	13;1	13;1	Osteopontin	SPP1	sp|P10451|OSTP_HUMAN Osteopontin OS=Homo sapiens OX=9606 GN=SPP1 PE=1 SV=1	2	13	13	13	12	12	11	13	13	12	12	12	11	13	13	12	12	12	11	13	13	12	47.8	47.8	47.8	35.422	314	314;262	0	323.31	By MS/MS	By MS/MS	By MS/MS	By MS/MS	By MS/MS	By MS/MS	46.8	39.5	38.5	47.8	47.8	39.5
P10599	P10599	6	6	6	Thioredoxin	TXN	sp|P10599|THIO_HUMAN Thioredoxin OS=Homo sapiens OX=9606 GN=TXN PE=1 SV=3	1	6	6	6	6	4	5	5	5	5	6	4	5	5	5	5	6	4	5	5	5	5	62.9	62.9	62.9	11.737	105	105	0	77.576	By MS/MS	By MS/MS	By MS/MS	By MS/MS	By MS/MS	By MS/MS	62.9	40	48.6	48.6	48.6	48.6
P10619	P10619	13	13	13	Lysosomal protective protein;Lysosomal protective protein 32 kDa chain;Lysosomal protective protein 20 kDa chain	CTSA	sp|P10619|PPGB_HUMAN Lysosomal protective protein OS=Homo sapiens OX=9606 GN=CTSA PE=1 SV=2	1	13	13	13	13	13	11	12	12	11	13	13	11	12	12	11	13	13	11	12	12	11	25.4	25.4	25.4	54.465	480	480	0	154.93	By MS/MS	By MS/MS	By MS/MS	By MS/MS	By MS/MS	By MS/MS	25.4	25.4	24.6	24.6	24.6	24.6
P10643;Q12884	P10643	18;1	18;1	14;1	Complement component C7	C7	sp|P10643|CO7_HUMAN Complement component C7 OS=Homo sapiens OX=9606 GN=C7 PE=1 SV=2	2	18	18	14	3	2	4	11	14	11	3	2	4	11	14	11	3	2	3	10	11	9	23.3	23.3	20.2	93.517	843	843;760	0	173.41	By MS/MS	By MS/MS	By MS/MS	By MS/MS	By MS/MS	By MS/MS	5.2	4	6	15.7	19.2	14.6
P10768	P10768	12	12	12	S-formylglutathione hydrolase	ESD	sp|P10768|ESTD_HUMAN S-formylglutathione hydrolase OS=Homo sapiens OX=9606 GN=ESD PE=1 SV=2	1	12	12	12	4	8	5	7	9	9	4	8	5	7	9	9	4	8	5	7	9	9	71.3	71.3	71.3	31.462	282	282	0	100.42	By MS/MS	By MS/MS	By MS/MS	By MS/MS	By MS/MS	By MS/MS	25.9	39.4	25.9	46.5	53.2	52.1
P10809	P10809	29	29	29	60 kDa heat shock protein, mitochondrial	HSPD1	sp|P10809|CH60_HUMAN 60 kDa heat shock protein, mitochondrial OS=Homo sapiens OX=9606 GN=HSPD1 PE=1 SV=2	1	29	29	29	11	11	10	22	20	18	11	11	10	22	20	18	11	11	10	22	20	18	48.5	48.5	48.5	61.054	573	573	0	293.04	By MS/MS	By MS/MS	By MS/MS	By MS/MS	By MS/MS	By MS/MS	20.4	22.5	19.5	42.4	33.5	32.8
P10909	P10909	30	30	30	Clusterin;Clusterin beta chain;Clusterin alpha chain	CLU	sp|P10909|CLUS_HUMAN Clusterin OS=Homo sapiens OX=9606 GN=CLU PE=1 SV=1	1	30	30	30	27	26	26	27	29	30	27	26	26	27	29	30	27	26	26	27	29	30	51.2	51.2	51.2	52.494	449	449	0	323.31	By MS/MS	By MS/MS	By MS/MS	By MS/MS	By MS/MS	By MS/MS	46.8	43.7	47	48.8	50.1	51.2
P11021	P11021	34	32	32	78 kDa glucose-regulated protein	HSPA5	sp|P11021|BIP_HUMAN Endoplasmic reticulum chaperone BiP OS=Homo sapiens OX=9606 GN=HSPA5 PE=1 SV=2	1	34	32	32	29	31	29	30	29	30	27	29	27	28	27	28	27	29	27	28	27	28	46.9	46.9	46.9	72.332	654	654	0	323.31	By MS/MS	By MS/MS	By MS/MS	By MS/MS	By MS/MS	By MS/MS	45	46.9	41.3	41.9	43.9	41.9
P11047	P11047	2	2	2	Laminin subunit gamma-1	LAMC1	sp|P11047|LAMC1_HUMAN Laminin subunit gamma-1 OS=Homo sapiens OX=9606 GN=LAMC1 PE=1 SV=3	1	2	2	2	0	0	0	0	0	0	0	0	0	0	0	0	0	0	0	0	0	0	1.6	1.6	1.6	177.6	1609	1609	0	13.276							0	0	0	0	0	0
P11117	P11117	17	17	17	Lysosomal acid phosphatase	ACP2	sp|P11117|PPAL_HUMAN Lysosomal acid phosphatase OS=Homo sapiens OX=9606 GN=ACP2 PE=1 SV=3	1	17	17	17	15	15	16	15	17	15	15	15	16	15	17	15	15	15	16	15	17	15	42.3	42.3	42.3	48.344	423	423	0	292.88	By MS/MS	By MS/MS	By MS/MS	By MS/MS	By MS/MS	By MS/MS	36.2	34	40.2	31.2	42.3	31.2
P11142	P11142	41	41	25	Heat shock cognate 71 kDa protein	HSPA8	sp|P11142|HSP7C_HUMAN Heat shock cognate 71 kDa protein OS=Homo sapiens OX=9606 GN=HSPA8 PE=1 SV=1	1	41	41	25	31	33	33	38	37	37	31	33	33	38	37	37	18	20	20	23	22	21	64.9	64.9	47.8	70.897	646	646	0	323.31	By MS/MS	By MS/MS	By MS/MS	By MS/MS	By MS/MS	By MS/MS	51.7	56.3	55.4	59	57.3	58.4
P11215	P11215	5	5	5	Integrin alpha-M	ITGAM	sp|P11215|ITAM_HUMAN Integrin alpha-M OS=Homo sapiens OX=9606 GN=ITGAM PE=1 SV=2	1	5	5	5	0	0	0	2	3	4	0	0	0	2	3	4	0	0	0	2	3	4	5.5	5.5	5.5	127.18	1152	1152	0	33.522				By MS/MS	By MS/MS	By MS/MS	0	0	0	2.6	3.5	4.6
P11233	P11233	5	2	2	Ras-related protein Ral-A	RALA	sp|P11233|RALA_HUMAN Ras-related protein Ral-A OS=Homo sapiens OX=9606 GN=RALA PE=1 SV=1	1	5	2	2	1	3	3	2	3	2	0	2	2	1	1	1	0	2	2	1	1	1	39.8	11.7	11.7	23.567	206	206	0	27.559	By MS/MS	By MS/MS	By MS/MS	By MS/MS	By MS/MS	By MS/MS	3.4	15	15	7.8	25.7	10.7
P11234	P11234	9	9	6	Ras-related protein Ral-B	RALB	sp|P11234|RALB_HUMAN Ras-related protein Ral-B OS=Homo sapiens OX=9606 GN=RALB PE=1 SV=1	1	9	9	6	6	5	6	5	5	5	6	5	6	5	5	5	5	4	5	4	3	4	51.9	51.9	23.8	23.408	206	206	0	162.5	By MS/MS	By MS/MS	By MS/MS	By MS/MS	By MS/MS	By MS/MS	24.3	21.8	26.2	18.9	34	19.9
P11279	P11279	9	9	9	Lysosome-associated membrane glycoprotein 1	LAMP1	sp|P11279|LAMP1_HUMAN Lysosome-associated membrane glycoprotein 1 OS=Homo sapiens OX=9606 GN=LAMP1 PE=1 SV=3	1	9	9	9	7	8	8	8	8	9	7	8	8	8	8	9	7	8	8	8	8	9	17.7	17.7	17.7	44.882	417	417	0	99.74	By MS/MS	By MS/MS	By MS/MS	By MS/MS	By MS/MS	By MS/MS	10.8	15.8	15.8	15.8	15.8	17.7
P11310	P11310	3	3	3	Medium-chain specific acyl-CoA dehydrogenase, mitochondrial	ACADM	sp|P11310|ACADM_HUMAN Medium-chain specific acyl-CoA dehydrogenase, mitochondrial OS=Homo sapiens OX=9606 GN=ACADM PE=1 SV=1	1	3	3	3	0	0	1	0	2	1	0	0	1	0	2	1	0	0	1	0	2	1	10	10	10	46.588	421	421	0	25.937			By matching		By MS/MS	By MS/MS	0	0	3.1	0	6.9	4.5
P11362	P11362	3	3	3	Fibroblast growth factor receptor 1	FGFR1	sp|P11362|FGFR1_HUMAN Fibroblast growth factor receptor 1 OS=Homo sapiens OX=9606 GN=FGFR1 PE=1 SV=3	1	3	3	3	3	1	2	3	2	3	3	1	2	3	2	3	3	1	2	3	2	3	3.5	3.5	3.5	91.867	822	822	0	19.344	By MS/MS	By MS/MS	By MS/MS	By MS/MS	By MS/MS	By MS/MS	3.5	1.6	2.4	3.5	2.7	3.5
P11413	P11413	6	6	6	Glucose-6-phosphate 1-dehydrogenase	G6PD	sp|P11413|G6PD_HUMAN Glucose-6-phosphate 1-dehydrogenase OS=Homo sapiens OX=9606 GN=G6PD PE=1 SV=4	1	6	6	6	1	1	2	2	4	6	1	1	2	2	4	6	1	1	2	2	4	6	13.6	13.6	13.6	59.256	515	515	0	45.19	By matching	By matching	By matching	By MS/MS	By MS/MS	By MS/MS	3.1	3.1	4.5	3.9	7.4	13.6
P11586	P11586	21	21	21	C-1-tetrahydrofolate synthase, cytoplasmic;Methylenetetrahydrofolate dehydrogenase;Methenyltetrahydrofolate cyclohydrolase;Formyltetrahydrofolate synthetase;C-1-tetrahydrofolate synthase, cytoplasmic, N-terminally processed	MTHFD1	sp|P11586|C1TC_HUMAN C-1-tetrahydrofolate synthase, cytoplasmic OS=Homo sapiens OX=9606 GN=MTHFD1 PE=1 SV=3	1	21	21	21	15	10	12	12	13	14	15	10	12	12	13	14	15	10	12	12	13	14	30.9	30.9	30.9	101.56	935	935	0	174.46	By MS/MS	By MS/MS	By MS/MS	By MS/MS	By MS/MS	By MS/MS	19.3	12.1	15.2	14.8	18.9	18.4
P11597	P11597	21	21	21	Cholesteryl ester transfer protein	CETP	sp|P11597|CETP_HUMAN Cholesteryl ester transfer protein OS=Homo sapiens OX=9606 GN=CETP PE=1 SV=2	1	21	21	21	19	18	16	20	20	18	19	18	16	20	20	18	19	18	16	20	20	18	55.4	55.4	55.4	54.756	493	493	0	323.31	By MS/MS	By MS/MS	By MS/MS	By MS/MS	By MS/MS	By MS/MS	50.1	47.9	40.2	50.3	50.3	46.2
P11684	P11684	9	9	9	Uteroglobin	SCGB1A1	sp|P11684|UTER_HUMAN Uteroglobin OS=Homo sapiens OX=9606 GN=SCGB1A1 PE=1 SV=1	1	9	9	9	1	1	1	8	8	9	1	1	1	8	8	9	1	1	1	8	8	9	54.9	54.9	54.9	9.9937	91	91	0	134.47	By MS/MS	By MS/MS	By MS/MS	By MS/MS	By MS/MS	By MS/MS	9.9	11	9.9	54.9	54.9	54.9
P11717	P11717	30	30	30	Cation-independent mannose-6-phosphate receptor	IGF2R	sp|P11717|MPRI_HUMAN Cation-independent mannose-6-phosphate receptor OS=Homo sapiens OX=9606 GN=IGF2R PE=1 SV=3	1	30	30	30	21	14	13	11	13	8	21	14	13	11	13	8	21	14	13	11	13	8	14.7	14.7	14.7	274.37	2491	2491	0	223.31	By MS/MS	By MS/MS	By MS/MS	By MS/MS	By MS/MS	By MS/MS	9.8	7.3	6	5.2	6.7	4.4
P11766	P11766	13	13	13	Alcohol dehydrogenase class-3	ADH5	sp|P11766|ADHX_HUMAN Alcohol dehydrogenase class-3 OS=Homo sapiens OX=9606 GN=ADH5 PE=1 SV=4	1	13	13	13	9	9	6	9	10	12	9	9	6	9	10	12	9	9	6	9	10	12	40.1	40.1	40.1	39.724	374	374	0	272.29	By MS/MS	By MS/MS	By MS/MS	By MS/MS	By MS/MS	By MS/MS	26.2	26.5	19.8	26.2	28.6	32.6
P11908;P60891;P21108	P11908;P60891;P21108	2;2;1	2;2;1	2;2;1	Ribose-phosphate pyrophosphokinase 2;Ribose-phosphate pyrophosphokinase 1;Ribose-phosphate pyrophosphokinase 3	PRPS2;PRPS1;PRPS1L1	sp|P11908|PRPS2_HUMAN Ribose-phosphate pyrophosphokinase 2 OS=Homo sapiens OX=9606 GN=PRPS2 PE=1 SV=2;sp|P60891|PRPS1_HUMAN Ribose-phosphate pyrophosphokinase 1 OS=Homo sapiens OX=9606 GN=PRPS1 PE=1 SV=2;sp|P21108|PRPS3_HUMAN Ribose-phosphate pyrophosphoki	3	2	2	2	0	0	0	0	1	0	0	0	0	0	1	0	0	0	0	0	1	0	12.6	12.6	12.6	34.769	318	318;318;318	0	13.328					By MS/MS		0	0	0	0	7.2	0
P11940;Q13310	P11940;Q13310	3;2	3;2	3;2	Polyadenylate-binding protein 1;Polyadenylate-binding protein 4	PABPC1;PABPC4	sp|P11940|PABP1_HUMAN Polyadenylate-binding protein 1 OS=Homo sapiens OX=9606 GN=PABPC1 PE=1 SV=2;sp|Q13310|PABP4_HUMAN Polyadenylate-binding protein 4 OS=Homo sapiens OX=9606 GN=PABPC4 PE=1 SV=1	2	3	3	3	0	0	1	1	1	1	0	0	1	1	1	1	0	0	1	1	1	1	6.1	6.1	6.1	70.67	636	636;644	0	18.631			By MS/MS	By MS/MS	By matching	By MS/MS	0	0	2.5	1.9	1.7	1.7
P12109	P12109	62	62	62	Collagen alpha-1(VI) chain	COL6A1	sp|P12109|CO6A1_HUMAN Collagen alpha-1(VI) chain OS=Homo sapiens OX=9606 GN=COL6A1 PE=1 SV=3	1	62	62	62	58	57	56	51	49	55	58	57	56	51	49	55	58	57	56	51	49	55	54.1	54.1	54.1	108.53	1028	1028	0	323.31	By MS/MS	By MS/MS	By MS/MS	By MS/MS	By MS/MS	By MS/MS	51.9	50.8	53.1	51.2	51.2	52.2
P12110	P12110	2	2	2	Collagen alpha-2(VI) chain	COL6A2	sp|P12110|CO6A2_HUMAN Collagen alpha-2(VI) chain OS=Homo sapiens OX=9606 GN=COL6A2 PE=1 SV=4	1	2	2	2	1	1	1	0	0	0	1	1	1	0	0	0	1	1	1	0	0	0	2.1	2.1	2.1	108.58	1019	1019	0	15.094	By MS/MS	By MS/MS	By matching				1.3	0.8	1.3	0	0	0
P12111	P12111	32	32	32	Collagen alpha-3(VI) chain	COL6A3	sp|P12111|CO6A3_HUMAN Collagen alpha-3(VI) chain OS=Homo sapiens OX=9606 GN=COL6A3 PE=1 SV=5	1	32	32	32	13	13	15	24	22	24	13	13	15	24	22	24	13	13	15	24	22	24	13.2	13.2	13.2	343.67	3177	3177	0	323.31	By MS/MS	By MS/MS	By MS/MS	By MS/MS	By MS/MS	By MS/MS	4.8	4.4	5	9.9	9.3	9.9
P12273	P12273	10	10	10	Prolactin-inducible protein	PIP	sp|P12273|PIP_HUMAN Prolactin-inducible protein OS=Homo sapiens OX=9606 GN=PIP PE=1 SV=1	1	10	10	10	1	1	1	9	10	8	1	1	1	9	10	8	1	1	1	9	10	8	65.8	65.8	65.8	16.572	146	146	0	158.8	By MS/MS	By MS/MS	By MS/MS	By MS/MS	By MS/MS	By MS/MS	6.8	6.8	6.8	63.7	65.8	55.5
P12277;P06732	P12277	15;1	15;1	15;1	Creatine kinase B-type	CKB	sp|P12277|KCRB_HUMAN Creatine kinase B-type OS=Homo sapiens OX=9606 GN=CKB PE=1 SV=1	2	15	15	15	12	12	12	11	10	12	12	12	12	11	10	12	12	12	12	11	10	12	62.7	62.7	62.7	42.644	381	381;381	0	226.48	By MS/MS	By MS/MS	By MS/MS	By MS/MS	By MS/MS	By MS/MS	45.9	51.2	48.3	48.8	42.5	51.4
P12429	P12429	16	16	16	Annexin A3	ANXA3	sp|P12429|ANXA3_HUMAN Annexin A3 OS=Homo sapiens OX=9606 GN=ANXA3 PE=1 SV=3	1	16	16	16	15	15	14	8	7	10	15	15	14	8	7	10	15	15	14	8	7	10	50.2	50.2	50.2	36.375	323	323	0	133.46	By MS/MS	By MS/MS	By MS/MS	By MS/MS	By MS/MS	By MS/MS	48	45.8	42.4	28.5	27.2	32.8
P12814	P12814	36	17	17	Alpha-actinin-1	ACTN1	sp|P12814|ACTN1_HUMAN Alpha-actinin-1 OS=Homo sapiens OX=9606 GN=ACTN1 PE=1 SV=2	1	36	17	17	16	19	18	30	28	28	3	4	4	13	12	12	3	4	4	13	12	12	46.5	28.8	28.8	103.06	892	892	0	182.84	By MS/MS	By MS/MS	By MS/MS	By MS/MS	By MS/MS	By MS/MS	18.2	21.4	21.9	36	37.6	38.2
P12821	P12821	29	29	29	Angiotensin-converting enzyme;Angiotensin-converting enzyme, soluble form	ACE	sp|P12821|ACE_HUMAN Angiotensin-converting enzyme OS=Homo sapiens OX=9606 GN=ACE PE=1 SV=1	1	29	29	29	17	16	18	26	25	24	17	16	18	26	25	24	17	16	18	26	25	24	28.5	28.5	28.5	149.71	1306	1306	0	323.31	By MS/MS	By MS/MS	By MS/MS	By MS/MS	By MS/MS	By MS/MS	18.1	16.8	19.3	26.4	24.7	23.5
P12955	P12955	14	14	14	Xaa-Pro dipeptidase	PEPD	sp|P12955|PEPD_HUMAN Xaa-Pro dipeptidase OS=Homo sapiens OX=9606 GN=PEPD PE=1 SV=3	1	14	14	14	6	5	7	7	10	12	6	5	7	7	10	12	6	5	7	7	10	12	32.3	32.3	32.3	54.548	493	493	0	168.84	By MS/MS	By MS/MS	By MS/MS	By MS/MS	By MS/MS	By MS/MS	16	13.4	15.2	17.4	23.1	28.4
P13073	P13073	3	3	3	Cytochrome c oxidase subunit 4 isoform 1, mitochondrial	COX4I1	sp|P13073|COX41_HUMAN Cytochrome c oxidase subunit 4 isoform 1, mitochondrial OS=Homo sapiens OX=9606 GN=COX4I1 PE=1 SV=1	1	3	3	3	0	0	0	3	3	2	0	0	0	3	3	2	0	0	0	3	3	2	18.3	18.3	18.3	19.576	169	169	0	21.01				By MS/MS	By MS/MS	By MS/MS	0	0	0	18.3	18.3	10.7
P13473	P13473	8	8	8	Lysosome-associated membrane glycoprotein 2	LAMP2	sp|P13473|LAMP2_HUMAN Lysosome-associated membrane glycoprotein 2 OS=Homo sapiens OX=9606 GN=LAMP2 PE=1 SV=2	1	8	8	8	6	6	6	8	8	7	6	6	6	8	8	7	6	6	6	8	8	7	19.5	19.5	19.5	44.96	410	410	0	124.32	By MS/MS	By MS/MS	By MS/MS	By MS/MS	By MS/MS	By MS/MS	14.6	14.6	14.6	19.5	19.5	16.6
P13489	P13489	11	11	11	Ribonuclease inhibitor	RNH1	sp|P13489|RINI_HUMAN Ribonuclease inhibitor OS=Homo sapiens OX=9606 GN=RNH1 PE=1 SV=2	1	11	11	11	6	5	6	7	8	8	6	5	6	7	8	8	6	5	6	7	8	8	35.4	35.4	35.4	49.973	461	461	0	92.761	By MS/MS	By MS/MS	By MS/MS	By MS/MS	By MS/MS	By MS/MS	20.2	13.9	15.8	21.9	27.3	24.1
P13639;Q15029	P13639	29;1	29;1	29;1	Elongation factor 2	EEF2	sp|P13639|EF2_HUMAN Elongation factor 2 OS=Homo sapiens OX=9606 GN=EEF2 PE=1 SV=4	2	29	29	29	15	16	14	21	21	18	15	16	14	21	21	18	15	16	14	21	21	18	47.9	47.9	47.9	95.337	858	858;972	0	323.31	By MS/MS	By MS/MS	By MS/MS	By MS/MS	By MS/MS	By MS/MS	21.2	23.5	20	34.6	31.9	29.7
P13646;CON__ENSEMBL:ENSP00000377550;CON__P08730-1;CON__Q14525;CON__Q9UE12;CON__Q15323;Q14525;Q15323	P13646;CON__ENSEMBL:ENSP00000377550	43;40;17;2;2;2;2;2	2;2;2;1;1;1;1;1	0;0;0;0;0;0;0;0	Keratin, type I cytoskeletal 13	KRT13	sp|P13646|K1C13_HUMAN Keratin, type I cytoskeletal 13 OS=Homo sapiens OX=9606 GN=KRT13 PE=1 SV=4;	8	43	2	0	40	40	39	40	39	39	2	2	2	2	2	2	0	0	0	0	0	0	67.2	2	0	49.588	458	458;420;437;404;416;416;404;416	0.0014493	11.974	By MS/MS	By MS/MS	By MS/MS	By MS/MS	By MS/MS	By MS/MS	65.5	65.5	62	60.3	60.3	60.3
P13667	P13667	6	6	6	Protein disulfide-isomerase A4	PDIA4	sp|P13667|PDIA4_HUMAN Protein disulfide-isomerase A4 OS=Homo sapiens OX=9606 GN=PDIA4 PE=1 SV=2	1	6	6	6	3	2	2	4	2	5	3	2	2	4	2	5	3	2	2	4	2	5	12.7	12.7	12.7	72.932	645	645	0	42.482	By MS/MS	By MS/MS	By MS/MS	By MS/MS	By MS/MS	By MS/MS	5.7	3.3	3.3	8.5	4.3	11.5
P13671	P13671	6	6	6	Complement component C6	C6	sp|P13671|CO6_HUMAN Complement component C6 OS=Homo sapiens OX=9606 GN=C6 PE=1 SV=3	1	6	6	6	2	3	4	3	4	3	2	3	4	3	4	3	2	3	4	3	4	3	7.5	7.5	7.5	104.79	934	934	0	42.714	By MS/MS	By MS/MS	By MS/MS	By MS/MS	By MS/MS	By MS/MS	2.5	3.5	5.5	3.5	5.2	3.4
P13693;Q56UQ5	P13693	6;2	6;2	6;2	Translationally-controlled tumor protein	TPT1	sp|P13693|TCTP_HUMAN Translationally-controlled tumor protein OS=Homo sapiens OX=9606 GN=TPT1 PE=1 SV=1	2	6	6	6	6	6	6	5	5	4	6	6	6	5	5	4	6	6	6	5	5	4	37.2	37.2	37.2	19.595	172	172;140	0	83.337	By MS/MS	By MS/MS	By MS/MS	By MS/MS	By MS/MS	By MS/MS	37.2	37.2	37.2	33.1	28.5	25.6
P13716	P13716	3	3	3	Delta-aminolevulinic acid dehydratase	ALAD	sp|P13716|HEM2_HUMAN Delta-aminolevulinic acid dehydratase OS=Homo sapiens OX=9606 GN=ALAD PE=1 SV=1	1	3	3	3	2	2	3	3	2	2	2	2	3	3	2	2	2	2	3	3	2	2	9.1	9.1	9.1	36.294	330	330	0	20.298	By MS/MS	By MS/MS	By MS/MS	By MS/MS	By MS/MS	By MS/MS	5.8	5.8	9.1	9.1	5.8	5.8
P13796	P13796	30	30	26	Plastin-2	LCP1	sp|P13796|PLSL_HUMAN Plastin-2 OS=Homo sapiens OX=9606 GN=LCP1 PE=1 SV=6	1	30	30	26	20	22	18	24	24	23	20	22	18	24	24	23	16	19	14	21	21	20	62	62	55.2	70.288	627	627	0	323.31	By MS/MS	By MS/MS	By MS/MS	By MS/MS	By MS/MS	By MS/MS	41	37	38.4	51	50.2	55.2
P13797	P13797	20	17	15	Plastin-3	PLS3	sp|P13797|PLST_HUMAN Plastin-3 OS=Homo sapiens OX=9606 GN=PLS3 PE=1 SV=4	1	20	17	15	11	15	12	13	14	13	8	13	9	11	12	11	7	11	8	10	11	10	46.8	41.9	37.8	70.81	630	630	0	223.88	By MS/MS	By MS/MS	By MS/MS	By MS/MS	By MS/MS	By MS/MS	23.8	34	27.1	24.3	32.2	25.1
P13798	P13798	16	16	16	Acylamino-acid-releasing enzyme	APEH	sp|P13798|ACPH_HUMAN Acylamino-acid-releasing enzyme OS=Homo sapiens OX=9606 GN=APEH PE=1 SV=4	1	16	16	16	4	5	6	11	9	12	4	5	6	11	9	12	4	5	6	11	9	12	32.8	32.8	32.8	81.224	732	732	0	127.39	By MS/MS	By MS/MS	By MS/MS	By MS/MS	By MS/MS	By MS/MS	6	9.4	13	20.6	16.9	23.1
P13861;P31323	P13861	5;1	5;1	5;1	cAMP-dependent protein kinase type II-alpha regulatory subunit	PRKAR2A	sp|P13861|KAP2_HUMAN cAMP-dependent protein kinase type II-alpha regulatory subunit OS=Homo sapiens OX=9606 GN=PRKAR2A PE=1 SV=2	2	5	5	5	3	2	2	3	3	2	3	2	2	3	3	2	3	2	2	3	3	2	15.6	15.6	15.6	45.518	404	404;418	0	60.021	By MS/MS	By MS/MS	By MS/MS	By MS/MS	By MS/MS	By MS/MS	9.4	6.2	6.2	10.9	9.4	6.9
P13987	P13987	7	7	7	CD59 glycoprotein	CD59	sp|P13987|CD59_HUMAN CD59 glycoprotein OS=Homo sapiens OX=9606 GN=CD59 PE=1 SV=1	1	7	7	7	7	7	7	7	6	6	7	7	7	7	6	6	7	7	7	7	6	6	28.1	28.1	28.1	14.177	128	128	0	85.849	By MS/MS	By MS/MS	By MS/MS	By MS/MS	By MS/MS	By MS/MS	28.1	28.1	28.1	28.1	28.1	28.1
P14151	P14151	2	2	2	L-selectin	SELL	sp|P14151|LYAM1_HUMAN L-selectin OS=Homo sapiens OX=9606 GN=SELL PE=1 SV=2	1	2	2	2	1	1	0	0	0	0	1	1	0	0	0	0	1	1	0	0	0	0	7	7	7	42.187	372	372	0.0090782	10.57	By MS/MS	By MS/MS					2.2	4.8	0	0	0	0
P14174	P14174	4	4	4	Macrophage migration inhibitory factor	MIF	sp|P14174|MIF_HUMAN Macrophage migration inhibitory factor OS=Homo sapiens OX=9606 GN=MIF PE=1 SV=4	1	4	4	4	4	4	4	3	3	3	4	4	4	3	3	3	4	4	4	3	3	3	46.1	46.1	46.1	12.476	115	115	0	34.884	By MS/MS	By MS/MS	By MS/MS	By MS/MS	By MS/MS	By MS/MS	46.1	46.1	46.1	23.5	40	23.5
P14324	P14324	4	4	4	Farnesyl pyrophosphate synthase	FDPS	sp|P14324|FPPS_HUMAN Farnesyl pyrophosphate synthase OS=Homo sapiens OX=9606 GN=FDPS PE=1 SV=4	1	4	4	4	1	2	0	2	1	2	1	2	0	2	1	2	1	2	0	2	1	2	11.9	11.9	11.9	48.275	419	419	0	22.689	By MS/MS	By matching		By MS/MS	By matching	By MS/MS	2.6	4.8	0	4.8	2.6	6.9
P14384	P14384	14	14	14	Carboxypeptidase M	CPM	sp|P14384|CBPM_HUMAN Carboxypeptidase M OS=Homo sapiens OX=9606 GN=CPM PE=1 SV=2	1	14	14	14	13	14	12	9	8	9	13	14	12	9	8	9	13	14	12	9	8	9	38.6	38.6	38.6	50.513	443	443	0	155.18	By MS/MS	By MS/MS	By MS/MS	By MS/MS	By MS/MS	By MS/MS	38.6	38.6	36.6	30	26.2	34.5
P14406	P14406	2	2	2	Cytochrome c oxidase subunit 7A2, mitochondrial	COX7A2	sp|P14406|CX7A2_HUMAN Cytochrome c oxidase subunit 7A2, mitochondrial OS=Homo sapiens OX=9606 GN=COX7A2 PE=1 SV=1	1	2	2	2	1	1	1	2	1	2	1	1	1	2	1	2	1	1	1	2	1	2	27.7	27.7	27.7	9.3959	83	83	0	14.409	By MS/MS	By MS/MS	By MS/MS	By MS/MS	By MS/MS	By MS/MS	15.7	15.7	15.7	27.7	15.7	27.7
P14543	P14543	19	19	19	Nidogen-1	NID1	sp|P14543|NID1_HUMAN Nidogen-1 OS=Homo sapiens OX=9606 GN=NID1 PE=1 SV=3	1	19	19	19	17	16	15	14	17	15	17	16	15	14	17	15	17	16	15	14	17	15	23.6	23.6	23.6	136.38	1247	1247	0	323.31	By MS/MS	By MS/MS	By MS/MS	By MS/MS	By MS/MS	By MS/MS	19.3	19.3	17.9	16	21.4	20
P14550	P14550	19	19	19	Alcohol dehydrogenase [NADP(+)]	AKR1A1	sp|P14550|AK1A1_HUMAN Aldo-keto reductase family 1 member A1 OS=Homo sapiens OX=9606 GN=AKR1A1 PE=1 SV=3	1	19	19	19	19	18	17	19	17	18	19	18	17	19	17	18	19	18	17	19	17	18	74.8	74.8	74.8	36.573	325	325	0	290.55	By MS/MS	By MS/MS	By MS/MS	By MS/MS	By MS/MS	By MS/MS	74.8	72.6	61.2	74.8	61.5	63.7
P14618	P14618	40	40	39	Pyruvate kinase PKM	PKM	sp|P14618|KPYM_HUMAN Pyruvate kinase PKM OS=Homo sapiens OX=9606 GN=PKM PE=1 SV=4	1	40	40	39	31	33	31	33	38	35	31	33	31	33	38	35	30	32	30	32	37	34	72.5	72.5	70.4	57.936	531	531	0	323.31	By MS/MS	By MS/MS	By MS/MS	By MS/MS	By MS/MS	By MS/MS	66.1	69.9	67.8	68.9	71.8	70.1
P14625;Q58FF3	P14625	32;5	32;5	30;5	Endoplasmin	HSP90B1	sp|P14625|ENPL_HUMAN Endoplasmin OS=Homo sapiens OX=9606 GN=HSP90B1 PE=1 SV=1	2	32	32	30	19	20	17	24	22	23	19	20	17	24	22	23	17	18	15	22	20	22	45.5	45.5	43.3	92.468	803	803;399	0	320.32	By MS/MS	By MS/MS	By MS/MS	By MS/MS	By MS/MS	By MS/MS	25.9	24.3	22.3	34.6	28.8	32.3
P14780	P14780	26	26	26	Matrix metalloproteinase-9;67 kDa matrix metalloproteinase-9;82 kDa matrix metalloproteinase-9	MMP9	sp|P14780|MMP9_HUMAN Matrix metalloproteinase-9 OS=Homo sapiens OX=9606 GN=MMP9 PE=1 SV=3	1	26	26	26	0	1	2	21	21	19	0	1	2	21	21	19	0	1	2	21	21	19	44.4	44.4	44.4	78.457	707	707	0	200.86		By MS/MS	By matching	By MS/MS	By MS/MS	By MS/MS	0	2.1	4.1	38.9	38.5	34.9
P15104	P15104	12	12	12	Glutamine synthetase	GLUL	sp|P15104|GLNA_HUMAN Glutamine synthetase OS=Homo sapiens OX=9606 GN=GLUL PE=1 SV=4	1	12	12	12	8	8	9	10	8	9	8	8	9	10	8	9	8	8	9	10	8	9	33.5	33.5	33.5	42.064	373	373	0	170.23	By MS/MS	By MS/MS	By MS/MS	By MS/MS	By MS/MS	By MS/MS	26	21.4	26.8	26.8	24.7	22.5
P15121	P15121	7	7	7	Aldose reductase	AKR1B1	sp|P15121|ALDR_HUMAN Aldo-keto reductase family 1 member B1 OS=Homo sapiens OX=9606 GN=AKR1B1 PE=1 SV=3	1	7	7	7	4	4	3	5	3	4	4	4	3	5	3	4	4	4	3	5	3	4	36.1	36.1	36.1	35.853	316	316	0	67.445	By MS/MS	By MS/MS	By MS/MS	By MS/MS	By MS/MS	By MS/MS	14.6	23.4	11.1	30.1	15.5	19
P15144	P15144	74	74	74	Aminopeptidase N	ANPEP	sp|P15144|AMPN_HUMAN Aminopeptidase N OS=Homo sapiens OX=9606 GN=ANPEP PE=1 SV=4	1	74	74	74	65	64	59	72	74	72	65	64	59	72	74	72	65	64	59	72	74	72	59.5	59.5	59.5	109.54	967	967	0	323.31	By MS/MS	By MS/MS	By MS/MS	By MS/MS	By MS/MS	By MS/MS	55.1	52.5	49.5	59.5	59.5	55.6
P15151	P15151	5	5	5	Poliovirus receptor	PVR	sp|P15151|PVR_HUMAN Poliovirus receptor OS=Homo sapiens OX=9606 GN=PVR PE=1 SV=2	1	5	5	5	5	5	5	4	4	4	5	5	5	4	4	4	5	5	5	4	4	4	13.2	13.2	13.2	45.302	417	417	0	134.56	By MS/MS	By MS/MS	By MS/MS	By MS/MS	By MS/MS	By MS/MS	13.2	13.2	13.2	13.2	13.2	13.2
P15170;Q8IYD1	P15170;Q8IYD1	2;2	2;2	2;2	Eukaryotic peptide chain release factor GTP-binding subunit ERF3A;Eukaryotic peptide chain release factor GTP-binding subunit ERF3B	GSPT1;GSPT2	sp|P15170|ERF3A_HUMAN Eukaryotic peptide chain release factor GTP-binding subunit ERF3A OS=Homo sapiens OX=9606 GN=GSPT1 PE=1 SV=1;sp|Q8IYD1|ERF3B_HUMAN Eukaryotic peptide chain release factor GTP-binding subunit ERF3B OS=Homo sapiens OX=9606 GN=GSPT2 PE=1	2	2	2	2	0	0	0	0	1	1	0	0	0	0	1	1	0	0	0	0	1	1	3.6	3.6	3.6	55.755	499	499;628	0.0014545	12.134					By MS/MS	By MS/MS	0	0	0	0	1.6	2
P15259	P15259	8	2	2	Phosphoglycerate mutase 2	PGAM2	sp|P15259|PGAM2_HUMAN Phosphoglycerate mutase 2 OS=Homo sapiens OX=9606 GN=PGAM2 PE=1 SV=3	1	8	2	2	6	6	6	6	7	8	1	0	1	0	1	2	1	0	1	0	1	2	37.5	14.2	14.2	28.766	253	253	0	14.89	By MS/MS	By MS/MS	By MS/MS	By MS/MS	By MS/MS	By MS/MS	26.5	23.3	26.5	23.3	26.9	37.5
P15289	P15289	12	11	11	Arylsulfatase A;Arylsulfatase A component B;Arylsulfatase A component C	ARSA	sp|P15289|ARSA_HUMAN Arylsulfatase A OS=Homo sapiens OX=9606 GN=ARSA PE=1 SV=3	1	12	11	11	11	10	10	9	11	11	10	9	9	8	10	10	10	9	9	8	10	10	36.1	36.1	36.1	53.588	507	507	0	226.34	By MS/MS	By MS/MS	By MS/MS	By MS/MS	By MS/MS	By MS/MS	30.8	30.8	30.8	25.8	36.1	36.1
P15291	P15291	11	11	11	Beta-1,4-galactosyltransferase 1;Lactose synthase A protein;N-acetyllactosamine synthase;Beta-N-acetylglucosaminylglycopeptide beta-1,4-galactosyltransferase;Beta-N-acetylglucosaminyl-glycolipid beta-1,4-galactosyltransferase;Processed beta-1,4-galactosyltransferase 1	B4GALT1	sp|P15291|B4GT1_HUMAN Beta-1,4-galactosyltransferase 1 OS=Homo sapiens OX=9606 GN=B4GALT1 PE=1 SV=5	1	11	11	11	9	9	9	6	6	8	9	9	9	6	6	8	9	9	9	6	6	8	46.7	46.7	46.7	43.92	398	398	0	276.57	By MS/MS	By MS/MS	By MS/MS	By MS/MS	By MS/MS	By MS/MS	37.4	35.7	35.7	20.4	21.4	30.7
P15309	P15309	29	29	29	Prostatic acid phosphatase;PAPf39	ACPP	sp|P15309|PPAP_HUMAN Prostatic acid phosphatase OS=Homo sapiens OX=9606 GN=ACP3 PE=1 SV=3	1	29	29	29	27	26	26	29	29	29	27	26	26	29	29	29	27	26	26	29	29	29	60.9	60.9	60.9	44.566	386	386	0	323.31	By MS/MS	By MS/MS	By MS/MS	By MS/MS	By MS/MS	By MS/MS	49.2	49.2	49.2	60.9	60.9	60.9
P15311	P15311	55	55	40	Ezrin	EZR	sp|P15311|EZRI_HUMAN Ezrin OS=Homo sapiens OX=9606 GN=EZR PE=1 SV=4	1	55	55	40	50	45	48	48	50	50	50	45	48	48	50	50	36	32	34	33	36	35	68.6	68.6	53.4	69.412	586	586	0	323.31	By MS/MS	By MS/MS	By MS/MS	By MS/MS	By MS/MS	By MS/MS	68.6	66.9	64.5	66	68.6	68.4
P15313	P15313	14	6	6	V-type proton ATPase subunit B, kidney isoform	ATP6V1B1	sp|P15313|VATB1_HUMAN V-type proton ATPase subunit B, kidney isoform OS=Homo sapiens OX=9606 GN=ATP6V1B1 PE=1 SV=3	1	14	6	6	6	7	10	4	7	6	2	3	3	0	1	2	2	3	3	0	1	2	34.5	15.4	15.4	56.832	513	513	0	36.384	By MS/MS	By MS/MS	By MS/MS	By MS/MS	By MS/MS	By MS/MS	14.6	17.9	24	9.9	16.4	15.8
P15328	P15328	12	12	12	Folate receptor alpha	FOLR1	sp|P15328|FOLR1_HUMAN Folate receptor alpha OS=Homo sapiens OX=9606 GN=FOLR1 PE=1 SV=3	1	12	12	12	12	11	10	11	10	10	12	11	10	11	10	10	12	11	10	11	10	10	57.2	57.2	57.2	29.819	257	257	0	323.31	By MS/MS	By MS/MS	By MS/MS	By MS/MS	By MS/MS	By MS/MS	57.2	57.2	45.9	57.2	45.9	45.9
P15428	P15428	9	9	9	15-hydroxyprostaglandin dehydrogenase [NAD(+)]	HPGD	sp|P15428|PGDH_HUMAN 15-hydroxyprostaglandin dehydrogenase [NAD(+)] OS=Homo sapiens OX=9606 GN=HPGD PE=1 SV=1	1	9	9	9	7	7	7	6	7	7	7	7	7	6	7	7	7	7	7	6	7	7	45.5	45.5	45.5	28.977	266	266	0	89.134	By MS/MS	By MS/MS	By MS/MS	By MS/MS	By MS/MS	By MS/MS	35.3	36.8	36.8	25.2	30.5	30.5
P15531	P15531	10	5	5	Nucleoside diphosphate kinase A	NME1	sp|P15531|NDKA_HUMAN Nucleoside diphosphate kinase A OS=Homo sapiens OX=9606 GN=NME1 PE=1 SV=1	1	10	5	5	8	8	7	9	10	8	3	3	3	4	5	3	3	3	3	4	5	3	69.7	39.5	39.5	17.149	152	152	0	34.209	By MS/MS	By MS/MS	By MS/MS	By MS/MS	By MS/MS	By MS/MS	50.7	50.7	50.7	63.2	69.7	50.7
P15586	P15586	21	21	21	N-acetylglucosamine-6-sulfatase	GNS	sp|P15586|GNS_HUMAN N-acetylglucosamine-6-sulfatase OS=Homo sapiens OX=9606 GN=GNS PE=1 SV=3	1	21	21	21	16	18	20	17	17	18	16	18	20	17	17	18	16	18	20	17	17	18	43.7	43.7	43.7	62.081	552	552	0	251.64	By MS/MS	By MS/MS	By MS/MS	By MS/MS	By MS/MS	By MS/MS	34.1	38.4	39.3	38.4	38.6	42.9
P15848;Q5FYB1	P15848	23;2	23;2	23;2	Arylsulfatase B	ARSB	sp|P15848|ARSB_HUMAN Arylsulfatase B OS=Homo sapiens OX=9606 GN=ARSB PE=1 SV=1	2	23	23	23	21	19	16	19	18	21	21	19	16	19	18	21	21	19	16	19	18	21	47.5	47.5	47.5	59.687	533	533;569	0	275.66	By MS/MS	By MS/MS	By MS/MS	By MS/MS	By MS/MS	By MS/MS	42.4	44.1	36.8	43.3	43	42
P15907	P15907	8	8	8	Beta-galactoside alpha-2,6-sialyltransferase 1	ST6GAL1	sp|P15907|SIAT1_HUMAN Beta-galactoside alpha-2,6-sialyltransferase 1 OS=Homo sapiens OX=9606 GN=ST6GAL1 PE=1 SV=1	1	8	8	8	6	6	6	3	5	5	6	6	6	3	5	5	6	6	6	3	5	5	25.1	25.1	25.1	46.604	406	406	0	103.7	By MS/MS	By MS/MS	By MS/MS	By MS/MS	By MS/MS	By MS/MS	16.7	20.7	20.7	12.1	16.5	16.5
P15924	P15924	10	10	10	Desmoplakin	DSP	sp|P15924|DESP_HUMAN Desmoplakin OS=Homo sapiens OX=9606 GN=DSP PE=1 SV=3	1	10	10	10	8	10	7	1	1	1	8	10	7	1	1	1	8	10	7	1	1	1	4.9	4.9	4.9	331.77	2871	2871	0	77.483	By MS/MS	By MS/MS	By MS/MS	By MS/MS	By MS/MS	By MS/MS	4.3	4.9	3.1	0.3	0.3	0.3
P15941	P15941	7	7	7	Mucin-1;Mucin-1 subunit alpha;Mucin-1 subunit beta	MUC1	sp|P15941|MUC1_HUMAN Mucin-1 OS=Homo sapiens OX=9606 GN=MUC1 PE=1 SV=3	1	7	7	7	7	6	6	6	7	7	7	6	6	6	7	7	7	6	6	6	7	7	6.5	6.5	6.5	122.1	1255	1255	0	323.31	By MS/MS	By MS/MS	By MS/MS	By MS/MS	By MS/MS	By MS/MS	6.5	6.5	6.5	6.5	6.5	6.5
P15954	P15954	2	2	2	Cytochrome c oxidase subunit 7C, mitochondrial	COX7C	sp|P15954|COX7C_HUMAN Cytochrome c oxidase subunit 7C, mitochondrial OS=Homo sapiens OX=9606 GN=COX7C PE=1 SV=1	1	2	2	2	0	0	0	2	2	2	0	0	0	2	2	2	0	0	0	2	2	2	15.9	15.9	15.9	7.2454	63	63	0	12.971				By MS/MS	By MS/MS	By MS/MS	0	0	0	15.9	15.9	15.9
P16035	P16035	13	13	13	Metalloproteinase inhibitor 2	TIMP2	sp|P16035|TIMP2_HUMAN Metalloproteinase inhibitor 2 OS=Homo sapiens OX=9606 GN=TIMP2 PE=1 SV=2	1	13	13	13	12	13	10	11	11	11	12	13	10	11	11	11	12	13	10	11	11	11	65	65	65	24.399	220	220	0	256.45	By MS/MS	By MS/MS	By MS/MS	By MS/MS	By MS/MS	By MS/MS	65	65	53.2	62.3	58.2	60.9
P16066	P16066	5	5	5	Atrial natriuretic peptide receptor 1	NPR1	sp|P16066|ANPRA_HUMAN Atrial natriuretic peptide receptor 1 OS=Homo sapiens OX=9606 GN=NPR1 PE=1 SV=1	1	5	5	5	3	2	5	1	0	0	3	2	5	1	0	0	3	2	5	1	0	0	7.4	7.4	7.4	118.92	1061	1061	0	31.168	By MS/MS	By MS/MS	By MS/MS	By MS/MS			3.8	2.5	7.4	0.9	0	0
P16083	P16083	10	10	10	Ribosyldihydronicotinamide dehydrogenase [quinone]	NQO2	sp|P16083|NQO2_HUMAN Ribosyldihydronicotinamide dehydrogenase [quinone] OS=Homo sapiens OX=9606 GN=NQO2 PE=1 SV=5	1	10	10	10	6	5	4	8	10	8	6	5	4	8	10	8	6	5	4	8	10	8	55.4	55.4	55.4	25.918	231	231	0	115.64	By MS/MS	By MS/MS	By MS/MS	By MS/MS	By MS/MS	By MS/MS	38.1	35.5	30.3	55	55.4	48.1
P16152	P16152	18	18	15	Carbonyl reductase [NADPH] 1	CBR1	sp|P16152|CBR1_HUMAN Carbonyl reductase [NADPH] 1 OS=Homo sapiens OX=9606 GN=CBR1 PE=1 SV=3	1	18	18	15	16	17	16	17	17	14	16	17	16	17	17	14	13	14	13	14	14	11	78.7	78.7	71.1	30.375	277	277	0	323.31	By MS/MS	By MS/MS	By MS/MS	By MS/MS	By MS/MS	By MS/MS	74.7	78.7	74.7	74.7	78.7	62.5
P16278;Q6UWU2	P16278	24;1	24;1	24;1	Beta-galactosidase	GLB1	sp|P16278|BGAL_HUMAN Beta-galactosidase OS=Homo sapiens OX=9606 GN=GLB1 PE=1 SV=2	2	24	24	24	21	20	21	21	18	20	21	20	21	21	18	20	21	20	21	21	18	20	33.5	33.5	33.5	76.074	677	677;654	0	323.31	By MS/MS	By MS/MS	By MS/MS	By MS/MS	By MS/MS	By MS/MS	29.2	27.5	30.9	29.2	23.2	27.5
P16401	P16401	3	3	2	Histone H1.5	HIST1H1B	sp|P16401|H15_HUMAN Histone H1.5 OS=Homo sapiens OX=9606 GN=H1-5 PE=1 SV=3	1	3	3	2	2	2	1	1	0	1	2	2	1	1	0	1	1	2	1	1	0	1	15.9	15.9	11.9	22.58	226	226	0	17.58	By MS/MS	By MS/MS	By MS/MS	By MS/MS		By MS/MS	8.8	11.9	4.9	4.9	0	4.9
P16444	P16444	28	28	28	Dipeptidase 1	DPEP1	sp|P16444|DPEP1_HUMAN Dipeptidase 1 OS=Homo sapiens OX=9606 GN=DPEP1 PE=1 SV=3	1	28	28	28	25	26	21	26	25	25	25	26	21	26	25	25	25	26	21	26	25	25	61.3	61.3	61.3	45.673	411	411	0	323.31	By MS/MS	By MS/MS	By MS/MS	By MS/MS	By MS/MS	By MS/MS	61.3	61.3	54.3	61.3	61.3	56.2
P16870	P16870	21	21	21	Carboxypeptidase E	CPE	sp|P16870|CBPE_HUMAN Carboxypeptidase E OS=Homo sapiens OX=9606 GN=CPE PE=1 SV=1	1	21	21	21	17	16	19	13	15	12	17	16	19	13	15	12	17	16	19	13	15	12	48.1	48.1	48.1	53.15	476	476	0	323.31	By MS/MS	By MS/MS	By MS/MS	By MS/MS	By MS/MS	By MS/MS	38.7	34.2	41.4	32.1	40.8	30.7
P16930	P16930	10	10	10	Fumarylacetoacetase	FAH	sp|P16930|FAAA_HUMAN Fumarylacetoacetase OS=Homo sapiens OX=9606 GN=FAH PE=1 SV=2	1	10	10	10	7	7	7	8	9	8	7	7	7	8	9	8	7	7	7	8	9	8	36.5	36.5	36.5	46.374	419	419	0	78.724	By MS/MS	By MS/MS	By MS/MS	By MS/MS	By MS/MS	By MS/MS	28.4	21.7	20.5	27.7	33.4	29.4
P16949;Q9H169	P16949	3;1	3;1	2;0	Stathmin	STMN1	sp|P16949|STMN1_HUMAN Stathmin OS=Homo sapiens OX=9606 GN=STMN1 PE=1 SV=3	2	3	3	2	1	1	0	3	2	2	1	1	0	3	2	2	0	1	0	2	1	2	15.4	15.4	10.1	17.302	149	149;189	0	20.111	By MS/MS	By matching		By MS/MS	By MS/MS	By MS/MS	5.4	4.7	0	15.4	10.1	10.1
P17050	P17050	19	19	19	Alpha-N-acetylgalactosaminidase	NAGA	sp|P17050|NAGAB_HUMAN Alpha-N-acetylgalactosaminidase OS=Homo sapiens OX=9606 GN=NAGA PE=1 SV=2	1	19	19	19	16	16	16	16	17	17	16	16	16	16	17	17	16	16	16	16	17	17	43.8	43.8	43.8	46.564	411	411	0	323.31	By MS/MS	By MS/MS	By MS/MS	By MS/MS	By MS/MS	By MS/MS	37.7	37.7	37.7	41.1	42.6	42.3
P17066;P48741	P17066;P48741	11;8	2;2	2;2	Heat shock 70 kDa protein 6;Putative heat shock 70 kDa protein 7	HSPA6;HSPA7	sp|P17066|HSP76_HUMAN Heat shock 70 kDa protein 6 OS=Homo sapiens OX=9606 GN=HSPA6 PE=1 SV=2;sp|P48741|HSP77_HUMAN Putative heat shock 70 kDa protein 7 OS=Homo sapiens OX=9606 GN=HSPA7 PE=5 SV=2	2	11	2	2	8	10	9	10	10	10	2	1	2	1	1	2	2	1	2	1	1	2	16.8	3.7	3.7	71.027	643	643;367	0	16.492	By MS/MS	By MS/MS	By MS/MS	By MS/MS	By MS/MS	By MS/MS	12.6	16.8	14.5	16.8	16.8	15.6
P17174	P17174	20	20	20	Aspartate aminotransferase, cytoplasmic	GOT1	sp|P17174|AATC_HUMAN Aspartate aminotransferase, cytoplasmic OS=Homo sapiens OX=9606 GN=GOT1 PE=1 SV=3	1	20	20	20	19	18	19	18	18	20	19	18	19	18	18	20	19	18	19	18	18	20	59.6	59.6	59.6	46.247	413	413	0	323.31	By MS/MS	By MS/MS	By MS/MS	By MS/MS	By MS/MS	By MS/MS	59.6	59.6	59.6	53.8	53.8	59.6
P17213	P17213	4	4	4	Bactericidal permeability-increasing protein	BPI	sp|P17213|BPI_HUMAN Bactericidal permeability-increasing protein OS=Homo sapiens OX=9606 GN=BPI PE=1 SV=4	1	4	4	4	3	1	2	3	3	3	3	1	2	3	3	3	3	1	2	3	3	3	11.7	11.7	11.7	53.899	487	487	0	64.468	By MS/MS	By MS/MS	By MS/MS	By MS/MS	By MS/MS	By MS/MS	6.8	3.1	4.9	9.9	9.9	6.8
P17342	P17342	10	10	10	Atrial natriuretic peptide receptor 3	NPR3	sp|P17342|ANPRC_HUMAN Atrial natriuretic peptide receptor 3 OS=Homo sapiens OX=9606 GN=NPR3 PE=1 SV=2	1	10	10	10	9	9	10	5	5	5	9	9	10	5	5	5	9	9	10	5	5	5	23.5	23.5	23.5	59.807	541	541	0	70.961	By MS/MS	By MS/MS	By MS/MS	By MS/MS	By MS/MS	By MS/MS	21.3	21.3	23.5	9.2	9.8	9.8
P17405	P17405	9	9	9	Sphingomyelin phosphodiesterase	SMPD1	sp|P17405|ASM_HUMAN Sphingomyelin phosphodiesterase OS=Homo sapiens OX=9606 GN=SMPD1 PE=1 SV=5	1	9	9	9	2	3	2	8	6	5	2	3	2	8	6	5	2	3	2	8	6	5	22	22	22	69.935	631	631	0	92.972	By MS/MS	By MS/MS	By MS/MS	By MS/MS	By MS/MS	By MS/MS	3.6	5.4	3.6	16.6	17	10.5
P17655	P17655	3	3	3	Calpain-2 catalytic subunit	CAPN2	sp|P17655|CAN2_HUMAN Calpain-2 catalytic subunit OS=Homo sapiens OX=9606 GN=CAPN2 PE=1 SV=6	1	3	3	3	1	0	1	1	1	0	1	0	1	1	1	0	1	0	1	1	1	0	10	10	10	79.994	700	700	0	20.371	By matching		By MS/MS	By MS/MS	By MS/MS		5	0	5	5	3.3	0
P17813	P17813	6	6	6	Endoglin	ENG	sp|P17813|EGLN_HUMAN Endoglin OS=Homo sapiens OX=9606 GN=ENG PE=1 SV=2	1	6	6	6	5	3	4	6	3	4	5	3	4	6	3	4	5	3	4	6	3	4	12.8	12.8	12.8	70.577	658	658	0	121.77	By MS/MS	By MS/MS	By MS/MS	By MS/MS	By MS/MS	By MS/MS	10.9	7.4	9.4	12.8	7	9.9
P17858	P17858	13	13	12	ATP-dependent 6-phosphofructokinase, liver type	PFKL	sp|P17858|PFKAL_HUMAN ATP-dependent 6-phosphofructokinase, liver type OS=Homo sapiens OX=9606 GN=PFKL PE=1 SV=6	1	13	13	12	9	9	9	12	9	9	9	9	9	12	9	9	9	8	9	11	8	8	21.3	21.3	20.1	85.018	780	780	0	189.55	By MS/MS	By MS/MS	By MS/MS	By MS/MS	By MS/MS	By MS/MS	15.1	13.5	16.2	20.4	15.4	13.8
P17900	P17900	10	10	10	Ganglioside GM2 activator;Ganglioside GM2 activator isoform short	GM2A	sp|P17900|SAP3_HUMAN Ganglioside GM2 activator OS=Homo sapiens OX=9606 GN=GM2A PE=1 SV=4	1	10	10	10	8	9	9	9	9	10	8	9	9	9	9	10	8	9	9	9	9	10	59.1	59.1	59.1	20.838	193	193	0	226.44	By MS/MS	By MS/MS	By MS/MS	By MS/MS	By MS/MS	By MS/MS	55.4	41.5	41.5	41.5	59.1	59.1
P17927;Q2VPA4	P17927	11;1	11;1	11;1	Complement receptor type 1	CR1	sp|P17927|CR1_HUMAN Complement receptor type 1 OS=Homo sapiens OX=9606 GN=CR1 PE=1 SV=3	2	11	11	11	8	5	5	5	8	7	8	5	5	5	8	7	8	5	5	5	8	7	9.9	9.9	9.9	223.66	2039	2039;569	0	79.129	By MS/MS	By MS/MS	By MS/MS	By MS/MS	By MS/MS	By MS/MS	7.8	4.3	3.5	5.4	8.3	7
P17931	P17931	9	9	9	Galectin-3	LGALS3	sp|P17931|LEG3_HUMAN Galectin-3 OS=Homo sapiens OX=9606 GN=LGALS3 PE=1 SV=5	1	9	9	9	8	9	8	8	8	8	8	9	8	8	8	8	8	9	8	8	8	8	38	38	38	26.152	250	250	0	101.61	By MS/MS	By MS/MS	By MS/MS	By MS/MS	By MS/MS	By MS/MS	35.2	38	35.2	35.2	35.2	35.2
P17936	P17936	8	8	8	Insulin-like growth factor-binding protein 3	IGFBP3	sp|P17936|IBP3_HUMAN Insulin-like growth factor-binding protein 3 OS=Homo sapiens OX=9606 GN=IGFBP3 PE=1 SV=2	1	8	8	8	7	8	7	6	6	5	7	8	7	6	6	5	7	8	7	6	6	5	26.1	26.1	26.1	31.674	291	291	0	47.861	By MS/MS	By MS/MS	By MS/MS	By MS/MS	By MS/MS	By MS/MS	22.3	26.1	19.9	19.6	16.5	16.2
P17980	P17980	3	3	3	26S protease regulatory subunit 6A	PSMC3	sp|P17980|PRS6A_HUMAN 26S proteasome regulatory subunit 6A OS=Homo sapiens OX=9606 GN=PSMC3 PE=1 SV=3	1	3	3	3	1	1	0	0	2	1	1	1	0	0	2	1	1	1	0	0	2	1	10	10	10	49.203	439	439	0	20.834	By MS/MS	By MS/MS			By MS/MS	By MS/MS	3.6	4.3	0	0	5.7	3.6
P17987	P17987	14	14	14	T-complex protein 1 subunit alpha	TCP1	sp|P17987|TCPA_HUMAN T-complex protein 1 subunit alpha OS=Homo sapiens OX=9606 GN=TCP1 PE=1 SV=1	1	14	14	14	7	3	6	9	9	7	7	3	6	9	9	7	7	3	6	9	9	7	35.3	35.3	35.3	60.343	556	556	0	154.15	By MS/MS	By MS/MS	By MS/MS	By MS/MS	By MS/MS	By MS/MS	15.5	8.3	17.8	20	23.4	18
P18054	P18054	5	5	5	Arachidonate 12-lipoxygenase, 12S-type	ALOX12	sp|P18054|LOX12_HUMAN Polyunsaturated fatty acid lipoxygenase ALOX12 OS=Homo sapiens OX=9606 GN=ALOX12 PE=1 SV=4	1	5	5	5	3	3	5	0	0	0	3	3	5	0	0	0	3	3	5	0	0	0	9	9	9	75.693	663	663	0	35.559	By MS/MS	By MS/MS	By MS/MS				5.3	5.9	9	0	0	0
P18065	P18065	18	18	18	Insulin-like growth factor-binding protein 2	IGFBP2	sp|P18065|IBP2_HUMAN Insulin-like growth factor-binding protein 2 OS=Homo sapiens OX=9606 GN=IGFBP2 PE=1 SV=2	1	18	18	18	17	16	18	17	17	18	17	16	18	17	17	18	17	16	18	17	17	18	62.5	62.5	62.5	34.814	325	325	0	195.97	By MS/MS	By MS/MS	By MS/MS	By MS/MS	By MS/MS	By MS/MS	62.5	62.5	62.5	62.5	62.5	62.5
P18074	P18074	2	2	2	TFIIH basal transcription factor complex helicase XPD subunit	ERCC2	sp|P18074|ERCC2_HUMAN General transcription and DNA repair factor IIH helicase subunit XPD OS=Homo sapiens OX=9606 GN=ERCC2 PE=1 SV=1	1	2	2	2	2	1	1	2	2	1	2	1	1	2	2	1	2	1	1	2	2	1	2	2	2	86.908	760	760	0.0028531	11.283	By MS/MS	By MS/MS	By MS/MS	By MS/MS	By MS/MS	By MS/MS	2	0.9	0.9	2	2	0.9
P18085	P18085	5	2	2	ADP-ribosylation factor 4	ARF4	sp|P18085|ARF4_HUMAN ADP-ribosylation factor 4 OS=Homo sapiens OX=9606 GN=ARF4 PE=1 SV=3	1	5	2	2	3	5	3	3	3	4	0	2	0	1	1	2	0	2	0	1	1	2	38.3	9.4	9.4	20.511	180	180	0.0021552	11.633	By MS/MS	By MS/MS	By MS/MS	By MS/MS	By MS/MS	By MS/MS	28.9	38.3	28.9	21.7	21.7	27.2
P18206	P18206	26	26	26	Vinculin	VCL	sp|P18206|VINC_HUMAN Vinculin OS=Homo sapiens OX=9606 GN=VCL PE=1 SV=4	1	26	26	26	14	13	15	16	19	17	14	13	15	16	19	17	14	13	15	16	19	17	30.7	30.7	30.7	123.8	1134	1134	0	215.55	By MS/MS	By MS/MS	By MS/MS	By MS/MS	By MS/MS	By MS/MS	16.9	13.1	17.2	18.1	21.9	18
P18428	P18428	13	13	13	Lipopolysaccharide-binding protein	LBP	sp|P18428|LBP_HUMAN Lipopolysaccharide-binding protein OS=Homo sapiens OX=9606 GN=LBP PE=1 SV=3	1	13	13	13	8	9	7	11	12	10	8	9	7	11	12	10	8	9	7	11	12	10	27	27	27	53.383	481	481	0	181.51	By MS/MS	By MS/MS	By MS/MS	By MS/MS	By MS/MS	By MS/MS	18.5	22.2	18.5	26.4	24.1	23.5
P18510	P18510	3	3	3	Interleukin-1 receptor antagonist protein	IL1RN	sp|P18510|IL1RA_HUMAN Interleukin-1 receptor antagonist protein OS=Homo sapiens OX=9606 GN=IL1RN PE=1 SV=1	1	3	3	3	3	2	2	2	1	1	3	2	2	2	1	1	3	2	2	2	1	1	25.4	25.4	25.4	20.055	177	177	0	78.097	By MS/MS	By MS/MS	By MS/MS	By MS/MS	By MS/MS	By MS/MS	25.4	14.7	14.7	14.7	10.7	10.7
P18669;Q8N0Y7	P18669	13;4	13;4	7;2	Phosphoglycerate mutase 1	PGAM1	sp|P18669|PGAM1_HUMAN Phosphoglycerate mutase 1 OS=Homo sapiens OX=9606 GN=PGAM1 PE=1 SV=2	2	13	13	7	12	12	10	13	13	13	12	12	10	13	13	13	7	6	5	7	7	7	63.8	63.8	45.7	28.804	254	254;254	0	313.17	By MS/MS	By MS/MS	By MS/MS	By MS/MS	By MS/MS	By MS/MS	63.4	53.1	50	63.8	63.8	63.8
P19021	P19021	14	14	14	Peptidyl-glycine alpha-amidating monooxygenase;Peptidylglycine alpha-hydroxylating monooxygenase;Peptidyl-alpha-hydroxyglycine alpha-amidating lyase	PAM	sp|P19021|AMD_HUMAN Peptidyl-glycine alpha-amidating monooxygenase OS=Homo sapiens OX=9606 GN=PAM PE=1 SV=2	1	14	14	14	11	11	12	10	7	9	11	11	12	10	7	9	11	11	12	10	7	9	22.2	22.2	22.2	108.33	973	973	0	118.71	By MS/MS	By MS/MS	By MS/MS	By MS/MS	By MS/MS	By MS/MS	17.6	19.3	18.5	15.6	10.8	12.6
P19075	P19075	2	2	2	Tetraspanin-8	TSPAN8	sp|P19075|TSN8_HUMAN Tetraspanin-8 OS=Homo sapiens OX=9606 GN=TSPAN8 PE=1 SV=1	1	2	2	2	1	1	1	1	1	2	1	1	1	1	1	2	1	1	1	1	1	2	10.1	10.1	10.1	26.044	237	237	0	17.313	By MS/MS	By MS/MS	By MS/MS	By MS/MS	By MS/MS	By MS/MS	4.2	4.2	4.2	4.2	4.2	10.1
P19320	P19320	2	2	2	Vascular cell adhesion protein 1	VCAM1	sp|P19320|VCAM1_HUMAN Vascular cell adhesion protein 1 OS=Homo sapiens OX=9606 GN=VCAM1 PE=1 SV=1	1	2	2	2	0	0	0	1	1	0	0	0	0	1	1	0	0	0	0	1	1	0	3.5	3.5	3.5	81.275	739	739	0	13.753				By matching	By MS/MS		0	0	0	2	1.5	0
P19367	P19367	3	3	2	Hexokinase-1	HK1	sp|P19367|HXK1_HUMAN Hexokinase-1 OS=Homo sapiens OX=9606 GN=HK1 PE=1 SV=3	1	3	3	2	0	0	0	1	0	3	0	0	0	1	0	3	0	0	0	0	0	2	3.3	3.3	2.5	102.48	917	917	0	17.176				By MS/MS		By MS/MS	0	0	0	0.8	0	3.3
P19440;A6NGU5;P36268;Q14390;B5MD39;Q9BX51	P19440;A6NGU5	21;15;10;5;5;1	21;15;10;5;5;1	21;15;10;5;5;1	Gamma-glutamyltranspeptidase 1;Gamma-glutamyltranspeptidase 1 heavy chain;Gamma-glutamyltranspeptidase 1 light chain;Putative gamma-glutamyltranspeptidase 3;Putative gamma-glutamyltranspeptidase 3 heavy chain;Putative gamma-glutamyltranspeptidase 3 light chain	GGT1;GGT3P	sp|P19440|GGT1_HUMAN Glutathione hydrolase 1 proenzyme OS=Homo sapiens OX=9606 GN=GGT1 PE=1 SV=2;sp|A6NGU5|GGT3_HUMAN Putative glutathione hydrolase 3 proenzyme OS=Homo sapiens OX=9606 GN=GGT3P PE=5 SV=2	6	21	21	21	18	17	16	16	18	18	18	17	16	16	18	18	18	17	16	16	18	18	38.7	38.7	38.7	61.409	569	569;568;569;218;225;225	0	273.9	By MS/MS	By MS/MS	By MS/MS	By MS/MS	By MS/MS	By MS/MS	35.1	33	29.9	34.1	37.4	37.4
P19652	P19652	6	5	5	Alpha-1-acid glycoprotein 2	ORM2	sp|P19652|A1AG2_HUMAN Alpha-1-acid glycoprotein 2 OS=Homo sapiens OX=9606 GN=ORM2 PE=1 SV=2	1	6	5	5	2	1	1	4	4	4	2	1	1	3	3	4	2	1	1	3	3	4	35.8	31.8	31.8	23.602	201	201	0	53.846	By MS/MS	By MS/MS	By MS/MS	By MS/MS	By MS/MS	By MS/MS	14.4	8.5	8.5	23.4	19.9	26.9
P19801	P19801	27	27	27	Amiloride-sensitive amine oxidase [copper-containing]	AOC1	sp|P19801|AOC1_HUMAN Amiloride-sensitive amine oxidase [copper-containing] OS=Homo sapiens OX=9606 GN=AOC1 PE=1 SV=4	1	27	27	27	25	22	23	19	23	20	25	22	23	19	23	20	25	22	23	19	23	20	31.8	31.8	31.8	85.377	751	751	0	323.31	By MS/MS	By MS/MS	By MS/MS	By MS/MS	By MS/MS	By MS/MS	29.2	29	29.2	27.2	29	27.6
P19823;CON__Q9TRI1	P19823	10;2	10;2	10;2	Inter-alpha-trypsin inhibitor heavy chain H2	ITIH2	sp|P19823|ITIH2_HUMAN Inter-alpha-trypsin inhibitor heavy chain H2 OS=Homo sapiens OX=9606 GN=ITIH2 PE=1 SV=2	2	10	10	10	9	9	8	7	5	7	9	9	8	7	5	7	9	9	8	7	5	7	16.2	16.2	16.2	106.46	946	946;946	0	89.298	By MS/MS	By MS/MS	By MS/MS	By MS/MS	By MS/MS	By MS/MS	14.1	15.2	12.1	9.7	6.7	10.7
P19827	P19827	2	2	2	Inter-alpha-trypsin inhibitor heavy chain H1	ITIH1	sp|P19827|ITIH1_HUMAN Inter-alpha-trypsin inhibitor heavy chain H1 OS=Homo sapiens OX=9606 GN=ITIH1 PE=1 SV=3	1	2	2	2	1	1	1	0	1	0	1	1	1	0	1	0	1	1	1	0	1	0	3.1	3.1	3.1	101.39	911	911	0	27.434	By MS/MS	By MS/MS	By MS/MS		By MS/MS		2.1	2.1	2.1	0	1	0
P19835	P19835	41	41	41	Bile salt-activated lipase	CEL	sp|P19835|CEL_HUMAN Bile salt-activated lipase OS=Homo sapiens OX=9606 GN=CEL PE=1 SV=3	1	41	41	41	33	30	29	34	33	35	33	30	29	34	33	35	33	30	29	34	33	35	48.5	48.5	48.5	79.321	753	753	0	323.31	By MS/MS	By MS/MS	By MS/MS	By MS/MS	By MS/MS	By MS/MS	38.5	34.4	33.9	43	39.2	36.4
P19957	P19957	3	3	3	Elafin	PI3	sp|P19957|ELAF_HUMAN Elafin OS=Homo sapiens OX=9606 GN=PI3 PE=1 SV=3	1	3	3	3	2	1	1	1	1	1	2	1	1	1	1	1	2	1	1	1	1	1	20.5	20.5	20.5	12.269	117	117	0	20.473	By MS/MS	By MS/MS	By MS/MS	By MS/MS	By matching	By MS/MS	13.7	13.7	13.7	13.7	13.7	13.7
P19961	P19961	40	6	3	Alpha-amylase 2B	AMY2B	sp|P19961|AMY2B_HUMAN Alpha-amylase 2B OS=Homo sapiens OX=9606 GN=AMY2B PE=1 SV=1	1	40	6	3	38	37	37	36	38	34	6	6	6	5	5	4	3	3	3	2	2	1	74.2	18	9	57.709	511	511	0	94.541	By MS/MS	By MS/MS	By MS/MS	By MS/MS	By MS/MS	By MS/MS	74.2	74.2	74.2	68.7	73.6	62.4
P19971	P19971	2	2	2	Thymidine phosphorylase	TYMP	sp|P19971|TYPH_HUMAN Thymidine phosphorylase OS=Homo sapiens OX=9606 GN=TYMP PE=1 SV=2	1	2	2	2	0	1	1	2	1	2	0	1	1	2	1	2	0	1	1	2	1	2	5.8	5.8	5.8	49.955	482	482	0	19.919		By MS/MS	By matching	By MS/MS	By MS/MS	By MS/MS	0	2.7	3.1	5.8	2.7	5.8
P20062	P20062	8	8	8	Transcobalamin-2	TCN2	sp|P20062|TCO2_HUMAN Transcobalamin-2 OS=Homo sapiens OX=9606 GN=TCN2 PE=1 SV=3	1	8	8	8	8	7	7	6	4	3	8	7	7	6	4	3	8	7	7	6	4	3	24.1	24.1	24.1	47.534	427	427	0	78.232	By MS/MS	By MS/MS	By MS/MS	By MS/MS	By MS/MS	By MS/MS	24.1	17.8	17.8	15.9	7.5	5.4
P20073	P20073	10	10	10	Annexin A7	ANXA7	sp|P20073|ANXA7_HUMAN Annexin A7 OS=Homo sapiens OX=9606 GN=ANXA7 PE=1 SV=3	1	10	10	10	7	9	8	8	8	8	7	9	8	8	8	8	7	9	8	8	8	8	23.4	23.4	23.4	52.739	488	488	0	160.22	By MS/MS	By MS/MS	By MS/MS	By MS/MS	By MS/MS	By MS/MS	17.2	21.1	19.3	19.1	19.3	19.3
P20142	P20142	4	4	4	Gastricsin	PGC	sp|P20142|PEPC_HUMAN Gastricsin OS=Homo sapiens OX=9606 GN=PGC PE=1 SV=1	1	4	4	4	1	0	0	3	4	4	1	0	0	3	4	4	1	0	0	3	4	4	7.5	7.5	7.5	42.425	388	388	0	33.479	By MS/MS			By MS/MS	By MS/MS	By MS/MS	3.1	0	0	7.5	7.5	7.5
P20155	P20155	2	2	2	Serine protease inhibitor Kazal-type 2	SPINK2	sp|P20155|ISK2_HUMAN Serine protease inhibitor Kazal-type 2 OS=Homo sapiens OX=9606 GN=SPINK2 PE=1 SV=2	1	2	2	2	0	0	0	2	2	2	0	0	0	2	2	2	0	0	0	2	2	2	36.9	36.9	36.9	9.2909	84	84	0	50.539				By MS/MS	By MS/MS	By MS/MS	0	0	0	36.9	36.9	36.9
P20339;P61020;O95057;Q96HU8	P20339;P61020	6;4;1;1	2;0;0;0	2;0;0;0	Ras-related protein Rab-5A;Ras-related protein Rab-5B	RAB5A;RAB5B	sp|P20339|RAB5A_HUMAN Ras-related protein Rab-5A OS=Homo sapiens OX=9606 GN=RAB5A PE=1 SV=2;sp|P61020|RAB5B_HUMAN Ras-related protein Rab-5B OS=Homo sapiens OX=9606 GN=RAB5B PE=1 SV=1	4	6	2	2	4	5	3	2	2	3	1	2	1	0	0	0	1	2	1	0	0	0	32.1	13	13	23.658	215	215;215;198;199	0	12.777	By MS/MS	By MS/MS	By MS/MS	By MS/MS	By MS/MS	By MS/MS	21.4	27.9	16.3	9.8	9.8	14.9
Q9NRW1;P20340;Q14964	Q9NRW1;P20340;Q14964	2;2;2	2;2;2	2;2;2	Ras-related protein Rab-6B;Ras-related protein Rab-6A;Ras-related protein Rab-39A	RAB6B;RAB6A;RAB39A	sp|Q9NRW1|RAB6B_HUMAN Ras-related protein Rab-6B OS=Homo sapiens OX=9606 GN=RAB6B PE=1 SV=1;sp|P20340|RAB6A_HUMAN Ras-related protein Rab-6A OS=Homo sapiens OX=9606 GN=RAB6A PE=1 SV=3;sp|Q14964|RB39A_HUMAN Ras-related protein Rab-39A OS=Homo sapiens OX=960	3	2	2	2	2	2	1	1	2	1	2	2	1	1	2	1	2	2	1	1	2	1	6.2	6.2	6.2	23.461	208	208;208;217	0	13.515	By MS/MS	By MS/MS	By MS/MS	By MS/MS	By MS/MS	By MS/MS	6.2	6.2	5.3	5.3	6.2	5.3
P20618	P20618	4	4	4	Proteasome subunit beta type-1	PSMB1	sp|P20618|PSB1_HUMAN Proteasome subunit beta type-1 OS=Homo sapiens OX=9606 GN=PSMB1 PE=1 SV=2	1	4	4	4	2	1	1	3	3	3	2	1	1	3	3	3	2	1	1	3	3	3	29.9	29.9	29.9	26.489	241	241	0	60.238	By MS/MS	By MS/MS	By matching	By MS/MS	By MS/MS	By MS/MS	14.5	7.5	7.5	22.8	22.8	22
P20711	P20711	23	23	23	Aromatic-L-amino-acid decarboxylase	DDC	sp|P20711|DDC_HUMAN Aromatic-L-amino-acid decarboxylase OS=Homo sapiens OX=9606 GN=DDC PE=1 SV=2	1	23	23	23	17	16	16	19	20	18	17	16	16	19	20	18	17	16	16	19	20	18	47.9	47.9	47.9	53.926	480	480	0	276.69	By MS/MS	By MS/MS	By MS/MS	By MS/MS	By MS/MS	By MS/MS	38.8	41.7	37.9	39.8	45.8	43.5
P20774	P20774	7	7	7	Mimecan	OGN	sp|P20774|MIME_HUMAN Mimecan OS=Homo sapiens OX=9606 GN=OGN PE=1 SV=1	1	7	7	7	4	5	4	6	7	6	4	5	4	6	7	6	4	5	4	6	7	6	29.2	29.2	29.2	33.922	298	298	0	123.58	By MS/MS	By MS/MS	By MS/MS	By MS/MS	By MS/MS	By MS/MS	18.8	24.2	21.1	26.5	29.2	22.8
P20810	P20810	6	6	6	Calpastatin	CAST	sp|P20810|ICAL_HUMAN Calpastatin OS=Homo sapiens OX=9606 GN=CAST PE=1 SV=4	1	6	6	6	5	5	5	4	4	2	5	5	5	4	4	2	5	5	5	4	4	2	16.4	16.4	16.4	76.572	708	708	0	58.021	By MS/MS	By MS/MS	By MS/MS	By MS/MS	By MS/MS	By MS/MS	12.6	12.6	12	10.9	9	4.5
P20827	P20827	3	3	3	Ephrin-A1;Ephrin-A1, secreted form	EFNA1	sp|P20827|EFNA1_HUMAN Ephrin-A1 OS=Homo sapiens OX=9606 GN=EFNA1 PE=1 SV=2	1	3	3	3	3	3	2	2	3	1	3	3	2	2	3	1	3	3	2	2	3	1	12.7	12.7	12.7	23.787	205	205	0	20.522	By MS/MS	By MS/MS	By MS/MS	By MS/MS	By MS/MS	By MS/MS	12.7	12.7	8.8	8.8	12.7	3.9
P51993;P21217;Q11128	P51993;P21217;Q11128	2;2;2	2;2;2	2;2;2	Alpha-(1,3)-fucosyltransferase 6;Galactoside 3(4)-L-fucosyltransferase;Alpha-(1,3)-fucosyltransferase 5	FUT6;FUT3;FUT5	sp|P51993|FUT6_HUMAN 4-galactosyl-N-acetylglucosaminide 3-alpha-L-fucosyltransferase FUT6 OS=Homo sapiens OX=9606 GN=FUT6 PE=1 SV=1;sp|P21217|FUT3_HUMAN 3-galactosyl-N-acetylglucosaminide 4-alpha-L-fucosyltransferase FUT3 OS=Homo sapiens OX=9606 GN=FUT3 PE	3	2	2	2	1	1	1	1	1	2	1	1	1	1	1	2	1	1	1	1	1	2	9.2	9.2	9.2	41.859	359	359;361;374	0	13.191	By MS/MS	By MS/MS	By MS/MS	By MS/MS	By MS/MS	By MS/MS	4.7	4.7	4.7	4.7	4.7	9.2
P21266	P21266	20	20	18	Glutathione S-transferase Mu 3	GSTM3	sp|P21266|GSTM3_HUMAN Glutathione S-transferase Mu 3 OS=Homo sapiens OX=9606 GN=GSTM3 PE=1 SV=3	1	20	20	18	17	15	17	19	18	18	17	15	17	19	18	18	15	14	15	17	16	16	87.6	87.6	80.4	26.559	225	225	0	323.31	By MS/MS	By MS/MS	By MS/MS	By MS/MS	By MS/MS	By MS/MS	84.4	67.6	77.3	87.6	79.1	80.4
P21281	P21281	17	17	9	V-type proton ATPase subunit B, brain isoform	ATP6V1B2	sp|P21281|VATB2_HUMAN V-type proton ATPase subunit B, brain isoform OS=Homo sapiens OX=9606 GN=ATP6V1B2 PE=1 SV=3	1	17	17	9	9	10	14	11	13	10	9	10	14	11	13	10	5	6	7	7	7	6	42.9	42.9	23.7	56.5	511	511	0	163.24	By MS/MS	By MS/MS	By MS/MS	By MS/MS	By MS/MS	By MS/MS	20.4	25.2	34.2	25.2	30.9	26.8
P21283	P21283	3	3	3	V-type proton ATPase subunit C 1	ATP6V1C1	sp|P21283|VATC1_HUMAN V-type proton ATPase subunit C 1 OS=Homo sapiens OX=9606 GN=ATP6V1C1 PE=1 SV=4	1	3	3	3	2	1	0	1	2	0	2	1	0	1	2	0	2	1	0	1	2	0	9.7	9.7	9.7	43.941	382	382	0	19.226	By MS/MS	By MS/MS		By matching	By MS/MS		7.3	4.2	0	3.1	7.3	0
P21333	P21333	14	14	13	Filamin-A	FLNA	sp|P21333|FLNA_HUMAN Filamin-A OS=Homo sapiens OX=9606 GN=FLNA PE=1 SV=4	1	14	14	13	3	3	4	9	5	9	3	3	4	9	5	9	2	3	3	8	4	8	7.6	7.6	6.9	280.74	2647	2647	0	146.48	By MS/MS	By MS/MS	By MS/MS	By MS/MS	By MS/MS	By MS/MS	2.2	2	2.6	4.7	2.6	5.1
P21399	P21399	39	39	38	Cytoplasmic aconitate hydratase	ACO1	sp|P21399|ACOC_HUMAN Cytoplasmic aconitate hydratase OS=Homo sapiens OX=9606 GN=ACO1 PE=1 SV=3	1	39	39	38	31	29	24	31	33	32	31	29	24	31	33	32	30	29	23	30	32	31	56.8	56.8	56	98.398	889	889	0	323.31	By MS/MS	By MS/MS	By MS/MS	By MS/MS	By MS/MS	By MS/MS	45.9	41.8	34.1	48.3	51.3	45.8
P21695	P21695	26	26	25	Glycerol-3-phosphate dehydrogenase [NAD(+)], cytoplasmic	GPD1	sp|P21695|GPDA_HUMAN Glycerol-3-phosphate dehydrogenase [NAD(+)], cytoplasmic OS=Homo sapiens OX=9606 GN=GPD1 PE=1 SV=4	1	26	26	25	21	20	19	23	21	25	21	20	19	23	21	25	20	19	18	22	20	24	76.2	76.2	74.2	37.567	349	349	0	323.31	By MS/MS	By MS/MS	By MS/MS	By MS/MS	By MS/MS	By MS/MS	57.3	51.3	49	62.2	64.2	65.3
P21709	P21709	4	4	4	Ephrin type-A receptor 1	EPHA1	sp|P21709|EPHA1_HUMAN Ephrin type-A receptor 1 OS=Homo sapiens OX=9606 GN=EPHA1 PE=1 SV=4	1	4	4	4	4	2	2	2	2	3	4	2	2	2	2	3	4	2	2	2	2	3	4.6	4.6	4.6	108.13	976	976	0	29.224	By MS/MS	By MS/MS	By MS/MS	By MS/MS	By matching	By MS/MS	4.6	2.6	2.6	2.6	2.6	3.3
P21796	P21796	18	18	18	Voltage-dependent anion-selective channel protein 1	VDAC1	sp|P21796|VDAC1_HUMAN Voltage-dependent anion-selective channel protein 1 OS=Homo sapiens OX=9606 GN=VDAC1 PE=1 SV=2	1	18	18	18	15	15	16	16	15	14	15	15	16	16	15	14	15	15	16	16	15	14	70.7	70.7	70.7	30.772	283	283	0	323.31	By MS/MS	By MS/MS	By MS/MS	By MS/MS	By MS/MS	By MS/MS	62.5	62.5	62.9	63.6	56.2	63.6
P21810	P21810	19	19	18	Biglycan	BGN	sp|P21810|PGS1_HUMAN Biglycan OS=Homo sapiens OX=9606 GN=BGN PE=1 SV=2	1	19	19	18	18	19	18	11	10	15	18	19	18	11	10	15	17	18	17	10	9	14	59	59	56.8	41.654	368	368	0	323.31	By MS/MS	By MS/MS	By MS/MS	By MS/MS	By MS/MS	By MS/MS	59	59	59	34	27.4	47
P21912	P21912	3	3	3	Succinate dehydrogenase [ubiquinone] iron-sulfur subunit, mitochondrial	SDHB	sp|P21912|SDHB_HUMAN Succinate dehydrogenase [ubiquinone] iron-sulfur subunit, mitochondrial OS=Homo sapiens OX=9606 GN=SDHB PE=1 SV=3	1	3	3	3	0	0	0	3	3	3	0	0	0	3	3	3	0	0	0	3	3	3	11.1	11.1	11.1	31.629	280	280	0	23.068				By MS/MS	By MS/MS	By MS/MS	0	0	0	11.1	11.1	11.1
P21926	P21926	6	6	6	CD9 antigen	CD9	sp|P21926|CD9_HUMAN CD9 antigen OS=Homo sapiens OX=9606 GN=CD9 PE=1 SV=4	1	6	6	6	6	6	6	6	5	5	6	6	6	6	5	5	6	6	6	6	5	5	23.2	23.2	23.2	25.416	228	228	0	107.45	By MS/MS	By MS/MS	By MS/MS	By MS/MS	By MS/MS	By MS/MS	23.2	23.2	23.2	23.2	12.3	23.2
P21964	P21964	5	5	5	Catechol O-methyltransferase	COMT	sp|P21964|COMT_HUMAN Catechol O-methyltransferase OS=Homo sapiens OX=9606 GN=COMT PE=1 SV=2	1	5	5	5	3	3	4	1	1	3	3	3	4	1	1	3	3	3	4	1	1	3	33.6	33.6	33.6	30.037	271	271	0	35.936	By MS/MS	By MS/MS	By MS/MS	By MS/MS	By MS/MS	By MS/MS	18.8	17.3	27.7	5.9	5.9	18.8
P22061	P22061	2	2	2	Protein-L-isoaspartate(D-aspartate) O-methyltransferase	PCMT1	sp|P22061|PIMT_HUMAN Protein-L-isoaspartate(D-aspartate) O-methyltransferase OS=Homo sapiens OX=9606 GN=PCMT1 PE=1 SV=4	1	2	2	2	1	1	2	0	1	1	1	1	2	0	1	1	1	1	2	0	1	1	15.9	15.9	15.9	24.636	227	227	0	18.435	By MS/MS	By matching	By MS/MS		By MS/MS	By matching	8.4	7.5	15.9	0	7.5	7.5
P22105;Q16473	P22105	10;2	10;2	10;2	Tenascin-X	TNXB	sp|P22105|TENX_HUMAN Tenascin-X OS=Homo sapiens OX=9606 GN=TNXB PE=1 SV=5	2	10	10	10	5	6	4	5	7	3	5	6	4	5	7	3	5	6	4	5	7	3	3.7	3.7	3.7	458.38	4244	4244;311	0	169.86	By MS/MS	By MS/MS	By MS/MS	By MS/MS	By MS/MS	By MS/MS	1.8	2.6	1.6	2.6	2.8	1.4
P22234	P22234	3	3	3	Multifunctional protein ADE2;Phosphoribosylaminoimidazole-succinocarboxamide synthase;Phosphoribosylaminoimidazole carboxylase	PAICS	sp|P22234|PUR6_HUMAN Multifunctional protein ADE2 OS=Homo sapiens OX=9606 GN=PAICS PE=1 SV=3	1	3	3	3	1	0	1	1	1	1	1	0	1	1	1	1	1	0	1	1	1	1	9.4	9.4	9.4	47.079	425	425	0	29.763	By MS/MS		By MS/MS	By MS/MS	By MS/MS	By MS/MS	3.5	0	3.3	3.5	3.3	2.6
P22314	P22314	25	25	25	Ubiquitin-like modifier-activating enzyme 1	UBA1	sp|P22314|UBA1_HUMAN Ubiquitin-like modifier-activating enzyme 1 OS=Homo sapiens OX=9606 GN=UBA1 PE=1 SV=3	1	25	25	25	16	11	13	16	13	14	16	11	13	16	13	14	16	11	13	16	13	14	36.7	36.7	36.7	117.85	1058	1058	0	323.31	By MS/MS	By MS/MS	By MS/MS	By MS/MS	By MS/MS	By MS/MS	23.6	15.8	21.3	24.3	17.7	18.2
P22352;P59796;O75715	P22352	8;1;1	8;1;1	8;1;1	Glutathione peroxidase 3	GPX3	sp|P22352|GPX3_HUMAN Glutathione peroxidase 3 OS=Homo sapiens OX=9606 GN=GPX3 PE=1 SV=2	3	8	8	8	6	8	6	5	5	7	6	8	6	5	5	7	6	8	6	5	5	7	40.3	40.3	40.3	25.552	226	226;221;221	0	72.947	By MS/MS	By MS/MS	By MS/MS	By MS/MS	By MS/MS	By MS/MS	35.4	40.3	31	26.5	26.5	37.2
P22392;O60361	P22392;O60361	13;7	13;7	8;5	Nucleoside diphosphate kinase B;Putative nucleoside diphosphate kinase	NME2;NME2P1	sp|P22392|NDKB_HUMAN Nucleoside diphosphate kinase B OS=Homo sapiens OX=9606 GN=NME2 PE=1 SV=1;sp|O60361|NDK8_HUMAN Putative nucleoside diphosphate kinase OS=Homo sapiens OX=9606 GN=NME2P1 PE=5 SV=1	2	13	13	8	11	11	10	13	12	12	11	11	10	13	12	12	6	6	6	8	7	7	82.9	82.9	52.6	17.298	152	152;137	0	173.77	By MS/MS	By MS/MS	By MS/MS	By MS/MS	By MS/MS	By MS/MS	65.8	65.8	65.8	82.9	82.9	78.3
P35325;P22532;P22531;Q9BYE4	P35325;P22532;P22531;Q9BYE4	5;5;4;3	5;5;4;3	1;1;0;0	Small proline-rich protein 2B;Small proline-rich protein 2D;Small proline-rich protein 2E;Small proline-rich protein 2G	SPRR2B;SPRR2D;SPRR2E;SPRR2G	sp|P35325|SPR2B_HUMAN Small proline-rich protein 2B OS=Homo sapiens OX=9606 GN=SPRR2B PE=2 SV=1;sp|P22532|SPR2D_HUMAN Small proline-rich protein 2D OS=Homo sapiens OX=9606 GN=SPRR2D PE=2 SV=2;sp|P22531|SPR2E_HUMAN Small proline-rich protein 2E OS=Homo sapi	4	5	5	1	4	5	4	4	5	4	4	5	4	4	5	4	1	1	1	0	1	1	90.3	90.3	18.1	7.9754	72	72;72;72;73	0	45.431	By MS/MS	By MS/MS	By MS/MS	By MS/MS	By MS/MS	By MS/MS	79.2	90.3	79.2	72.2	90.3	79.2
P22626	P22626	3	3	3	Heterogeneous nuclear ribonucleoproteins A2/B1	HNRNPA2B1	sp|P22626|ROA2_HUMAN Heterogeneous nuclear ribonucleoproteins A2/B1 OS=Homo sapiens OX=9606 GN=HNRNPA2B1 PE=1 SV=2	1	3	3	3	1	1	0	1	1	1	1	1	0	1	1	1	1	1	0	1	1	1	12.2	12.2	12.2	37.429	353	353	0	32.078	By MS/MS	By matching		By MS/MS	By MS/MS	By MS/MS	4	2.5	0	2.5	2.5	2.5
P22692	P22692	2	2	2	Insulin-like growth factor-binding protein 4	IGFBP4	sp|P22692|IBP4_HUMAN Insulin-like growth factor-binding protein 4 OS=Homo sapiens OX=9606 GN=IGFBP4 PE=1 SV=2	1	2	2	2	2	2	1	0	0	1	2	2	1	0	0	1	2	2	1	0	0	1	8.1	8.1	8.1	27.934	258	258	0	13.269	By MS/MS	By MS/MS	By MS/MS			By MS/MS	8.1	8.1	2.7	0	0	2.7
P22695	P22695	8	8	8	Cytochrome b-c1 complex subunit 2, mitochondrial	UQCRC2	sp|P22695|QCR2_HUMAN Cytochrome b-c1 complex subunit 2, mitochondrial OS=Homo sapiens OX=9606 GN=UQCRC2 PE=1 SV=3	1	8	8	8	4	1	1	5	6	6	4	1	1	5	6	6	4	1	1	5	6	6	27.4	27.4	27.4	48.442	453	453	0	82.504	By matching	By MS/MS	By MS/MS	By MS/MS	By MS/MS	By MS/MS	14.6	4.6	4.6	19	21.6	21.2
P22732	P22732	10	10	10	Solute carrier family 2, facilitated glucose transporter member 5	SLC2A5	sp|P22732|GTR5_HUMAN Solute carrier family 2, facilitated glucose transporter member 5 OS=Homo sapiens OX=9606 GN=SLC2A5 PE=1 SV=1	1	10	10	10	7	8	4	7	6	7	7	8	4	7	6	7	7	8	4	7	6	7	13.6	13.6	13.6	54.973	501	501	0	63.451	By MS/MS	By MS/MS	By MS/MS	By MS/MS	By MS/MS	By MS/MS	10.4	13.6	10.4	11.8	10	11.8
P22748	P22748	10	10	10	Carbonic anhydrase 4	CA4	sp|P22748|CAH4_HUMAN Carbonic anhydrase 4 OS=Homo sapiens OX=9606 GN=CA4 PE=1 SV=2	1	10	10	10	9	5	7	9	7	7	9	5	7	9	7	7	9	5	7	9	7	7	37.5	37.5	37.5	35.032	312	312	0	104.15	By MS/MS	By MS/MS	By MS/MS	By MS/MS	By MS/MS	By MS/MS	33.3	23.1	33.3	33.3	23.1	32.7
P22792	P22792	17	17	17	Carboxypeptidase N subunit 2	CPN2	sp|P22792|CPN2_HUMAN Carboxypeptidase N subunit 2 OS=Homo sapiens OX=9606 GN=CPN2 PE=1 SV=3	1	17	17	17	13	14	15	16	16	14	13	14	15	16	16	14	13	14	15	16	16	14	44.8	44.8	44.8	60.556	545	545	0	323.31	By MS/MS	By MS/MS	By MS/MS	By MS/MS	By MS/MS	By MS/MS	27.7	27.7	31	44.8	41.5	34.7
P22891	P22891	16	16	16	Vitamin K-dependent protein Z	PROZ	sp|P22891|PROZ_HUMAN Vitamin K-dependent protein Z OS=Homo sapiens OX=9606 GN=PROZ PE=1 SV=2	1	16	16	16	15	15	15	11	11	10	15	15	15	11	11	10	15	15	15	11	11	10	50	50	50	44.743	400	400	0	270.95	By MS/MS	By MS/MS	By MS/MS	By MS/MS	By MS/MS	By MS/MS	41.8	50	47.8	35	41	28.8
P23142;CON__ENSEMBL:ENSBTAP00000016046	P23142	24;7	24;7	24;7	Fibulin-1	FBLN1	sp|P23142|FBLN1_HUMAN Fibulin-1 OS=Homo sapiens OX=9606 GN=FBLN1 PE=1 SV=4	2	24	24	24	21	23	22	16	17	11	21	23	22	16	17	11	21	23	22	16	17	11	41.7	41.7	41.7	77.213	703	703;706	0	323.31	By MS/MS	By MS/MS	By MS/MS	By MS/MS	By MS/MS	By MS/MS	40.4	37.4	35.7	33	35.4	19.8
P23284	P23284	15	15	15	Peptidyl-prolyl cis-trans isomerase B	PPIB	sp|P23284|PPIB_HUMAN Peptidyl-prolyl cis-trans isomerase B OS=Homo sapiens OX=9606 GN=PPIB PE=1 SV=2	1	15	15	15	12	12	11	14	14	14	12	12	11	14	14	14	12	12	11	14	14	14	57.9	57.9	57.9	23.742	216	216	0	165.18	By MS/MS	By MS/MS	By MS/MS	By MS/MS	By MS/MS	By MS/MS	47.7	49.5	49.5	51.9	57.9	57.9
P23297	P23297	2	2	2	Protein S100-A1	S100A1	sp|P23297|S10A1_HUMAN Protein S100-A1 OS=Homo sapiens OX=9606 GN=S100A1 PE=1 SV=2	1	2	2	2	0	0	0	1	2	2	0	0	0	1	2	2	0	0	0	1	2	2	38.3	38.3	38.3	10.546	94	94	0	22.323				By MS/MS	By MS/MS	By MS/MS	0	0	0	22.3	38.3	38.3
P23381	P23381	4	4	4	Tryptophan--tRNA ligase, cytoplasmic;T1-TrpRS;T2-TrpRS	WARS	sp|P23381|SYWC_HUMAN Tryptophan--tRNA ligase, cytoplasmic OS=Homo sapiens OX=9606 GN=WARS1 PE=1 SV=2	1	4	4	4	0	1	1	1	3	1	0	1	1	1	3	1	0	1	1	1	3	1	12.5	12.5	12.5	53.165	471	471	0	45.123		By MS/MS	By matching	By MS/MS	By MS/MS	By MS/MS	0	3.4	3.4	3.6	8.9	3.4
P23434	P23434	2	2	2	Glycine cleavage system H protein, mitochondrial	GCSH	sp|P23434|GCSH_HUMAN Glycine cleavage system H protein, mitochondrial OS=Homo sapiens OX=9606 GN=GCSH PE=1 SV=2	1	2	2	2	0	0	0	2	1	1	0	0	0	2	1	1	0	0	0	2	1	1	17.3	17.3	17.3	18.884	173	173	0	29.803				By MS/MS	By MS/MS	By MS/MS	0	0	0	17.3	11.6	5.8
P23470	P23470	11	11	11	Receptor-type tyrosine-protein phosphatase gamma	PTPRG	sp|P23470|PTPRG_HUMAN Receptor-type tyrosine-protein phosphatase gamma OS=Homo sapiens OX=9606 GN=PTPRG PE=1 SV=4	1	11	11	11	10	9	9	7	8	8	10	9	9	7	8	8	10	9	9	7	8	8	9.1	9.1	9.1	162	1445	1445	0	111.14	By MS/MS	By MS/MS	By MS/MS	By MS/MS	By MS/MS	By MS/MS	8.2	7.7	7.9	5.5	6.5	6.2
P23526	P23526	17	17	17	Adenosylhomocysteinase	AHCY	sp|P23526|SAHH_HUMAN Adenosylhomocysteinase OS=Homo sapiens OX=9606 GN=AHCY PE=1 SV=4	1	17	17	17	17	14	13	16	15	16	17	14	13	16	15	16	17	14	13	16	15	16	37.5	37.5	37.5	47.716	432	432	0	251	By MS/MS	By MS/MS	By MS/MS	By MS/MS	By MS/MS	By MS/MS	37.5	34	31	35.6	34	35.6
P23528	P23528	20	20	15	Cofilin-1	CFL1	sp|P23528|COF1_HUMAN Cofilin-1 OS=Homo sapiens OX=9606 GN=CFL1 PE=1 SV=3	1	20	20	15	18	15	18	20	18	18	18	15	18	20	18	18	13	10	14	15	13	13	83.7	83.7	60.8	18.502	166	166	0	323.31	By MS/MS	By MS/MS	By MS/MS	By MS/MS	By MS/MS	By MS/MS	83.1	82.5	83.7	83.7	83.7	83.7
P24158	P24158	4	4	4	Myeloblastin	PRTN3	sp|P24158|PRTN3_HUMAN Myeloblastin OS=Homo sapiens OX=9606 GN=PRTN3 PE=1 SV=3	1	4	4	4	2	3	2	4	3	3	2	3	2	4	3	3	2	3	2	4	3	3	27.7	27.7	27.7	27.807	256	256	0	76.171	By MS/MS	By MS/MS	By MS/MS	By MS/MS	By MS/MS	By MS/MS	14.1	24.2	14.1	27.7	24.2	24.2
P24298	P24298	9	9	9	Alanine aminotransferase 1	GPT	sp|P24298|ALAT1_HUMAN Alanine aminotransferase 1 OS=Homo sapiens OX=9606 GN=GPT PE=1 SV=3	1	9	9	9	5	6	6	6	4	4	5	6	6	6	4	4	5	6	6	6	4	4	30.2	30.2	30.2	54.636	496	496	0	56.858	By MS/MS	By MS/MS	By MS/MS	By MS/MS	By MS/MS	By MS/MS	16.1	18.1	18.1	21	11.5	8.3
P24592	P24592	2	2	2	Insulin-like growth factor-binding protein 6	IGFBP6	sp|P24592|IBP6_HUMAN Insulin-like growth factor-binding protein 6 OS=Homo sapiens OX=9606 GN=IGFBP6 PE=1 SV=1	1	2	2	2	1	1	1	1	1	2	1	1	1	1	1	2	1	1	1	1	1	2	11.7	11.7	11.7	25.322	240	240	0	13.555	By matching	By matching	By matching	By MS/MS	By matching	By matching	5.4	6.2	6.2	6.2	6.2	11.7
P24752	P24752	15	15	15	Acetyl-CoA acetyltransferase, mitochondrial	ACAT1	sp|P24752|THIL_HUMAN Acetyl-CoA acetyltransferase, mitochondrial OS=Homo sapiens OX=9606 GN=ACAT1 PE=1 SV=1	1	15	15	15	6	7	9	14	13	13	6	7	9	14	13	13	6	7	9	14	13	13	49.4	49.4	49.4	45.199	427	427	0	226.14	By MS/MS	By MS/MS	By MS/MS	By MS/MS	By MS/MS	By MS/MS	16.9	18.7	24.1	45	40.3	43.3
P24855	P24855	11	11	11	Deoxyribonuclease-1	DNASE1	sp|P24855|DNAS1_HUMAN Deoxyribonuclease-1 OS=Homo sapiens OX=9606 GN=DNASE1 PE=1 SV=1	1	11	11	11	9	8	9	9	7	8	9	8	9	9	7	8	9	8	9	9	7	8	61.7	61.7	61.7	31.433	282	282	0	323.31	By MS/MS	By MS/MS	By MS/MS	By MS/MS	By MS/MS	By MS/MS	48.2	44.7	48.2	60.3	53.5	53.5
P25311	P25311	15	15	15	Zinc-alpha-2-glycoprotein	AZGP1	sp|P25311|ZA2G_HUMAN Zinc-alpha-2-glycoprotein OS=Homo sapiens OX=9606 GN=AZGP1 PE=1 SV=2	1	15	15	15	13	13	13	15	15	14	13	13	13	15	15	14	13	13	13	15	15	14	52.3	52.3	52.3	34.258	298	298	0	323.31	By MS/MS	By MS/MS	By MS/MS	By MS/MS	By MS/MS	By MS/MS	52	52	49.7	52.3	52.3	52.3
P25325	P25325	19	19	19	3-mercaptopyruvate sulfurtransferase	MPST	sp|P25325|THTM_HUMAN 3-mercaptopyruvate sulfurtransferase OS=Homo sapiens OX=9606 GN=MPST PE=1 SV=3	1	19	19	19	17	17	14	18	18	16	17	17	14	18	18	16	17	17	14	18	18	16	77.8	77.8	77.8	33.178	297	297	0	271.14	By MS/MS	By MS/MS	By MS/MS	By MS/MS	By MS/MS	By MS/MS	64.3	64.3	54.2	74.7	74.7	53.2
P25398	P25398	5	5	5	40S ribosomal protein S12	RPS12	sp|P25398|RS12_HUMAN 40S ribosomal protein S12 OS=Homo sapiens OX=9606 GN=RPS12 PE=1 SV=3	1	5	5	5	2	3	1	3	2	2	2	3	1	3	2	2	2	3	1	3	2	2	49.2	49.2	49.2	14.515	132	132	0	78.64	By MS/MS	By MS/MS	By MS/MS	By MS/MS	By MS/MS	By MS/MS	15.2	35.6	6.1	30.3	13.6	22.7
P25705	P25705	20	20	20	ATP synthase subunit alpha, mitochondrial	ATP5A1	sp|P25705|ATPA_HUMAN ATP synthase subunit alpha, mitochondrial OS=Homo sapiens OX=9606 GN=ATP5F1A PE=1 SV=1	1	20	20	20	15	18	12	16	19	15	15	18	12	16	19	15	15	18	12	16	19	15	47.9	47.9	47.9	59.75	553	553	0	265.49	By MS/MS	By MS/MS	By MS/MS	By MS/MS	By MS/MS	By MS/MS	34	41.6	27.7	36	46.3	31.3
P25774	P25774	7	7	7	Cathepsin S	CTSS	sp|P25774|CATS_HUMAN Cathepsin S OS=Homo sapiens OX=9606 GN=CTSS PE=1 SV=3	1	7	7	7	6	4	5	7	6	6	6	4	5	7	6	6	6	4	5	7	6	6	28.7	28.7	28.7	37.495	331	331	0	122.92	By MS/MS	By MS/MS	By MS/MS	By MS/MS	By MS/MS	By MS/MS	23.3	14.2	19	28.7	23.3	23.3
P25786	P25786	8	8	8	Proteasome subunit alpha type-1	PSMA1	sp|P25786|PSA1_HUMAN Proteasome subunit alpha type-1 OS=Homo sapiens OX=9606 GN=PSMA1 PE=1 SV=1	1	8	8	8	3	3	2	4	6	5	3	3	2	4	6	5	3	3	2	4	6	5	35.4	35.4	35.4	29.555	263	263	0	77.258	By MS/MS	By MS/MS	By MS/MS	By MS/MS	By MS/MS	By MS/MS	12.2	11	9.1	15.6	31.2	15.2
P25787	P25787	4	4	4	Proteasome subunit alpha type-2	PSMA2	sp|P25787|PSA2_HUMAN Proteasome subunit alpha type-2 OS=Homo sapiens OX=9606 GN=PSMA2 PE=1 SV=2	1	4	4	4	3	2	2	3	3	3	3	2	2	3	3	3	3	2	2	3	3	3	27.8	27.8	27.8	25.898	234	234	0	54.103	By MS/MS	By MS/MS	By MS/MS	By MS/MS	By MS/MS	By MS/MS	21.8	17.5	17.5	21.8	21.8	21.8
P25788	P25788	6	6	6	Proteasome subunit alpha type-3	PSMA3	sp|P25788|PSA3_HUMAN Proteasome subunit alpha type-3 OS=Homo sapiens OX=9606 GN=PSMA3 PE=1 SV=2	1	6	6	6	4	4	5	6	6	5	4	4	5	6	6	5	4	4	5	6	6	5	21.6	21.6	21.6	28.433	255	255	0	39.484	By MS/MS	By MS/MS	By MS/MS	By MS/MS	By MS/MS	By MS/MS	11.4	16.5	17.6	21.6	21.6	16.9
P25789	P25789	7	7	7	Proteasome subunit alpha type-4	PSMA4	sp|P25789|PSA4_HUMAN Proteasome subunit alpha type-4 OS=Homo sapiens OX=9606 GN=PSMA4 PE=1 SV=1	1	7	7	7	3	3	2	5	5	4	3	3	2	5	5	4	3	3	2	5	5	4	39.5	39.5	39.5	29.483	261	261	0	43.486	By MS/MS	By MS/MS	By MS/MS	By MS/MS	By MS/MS	By MS/MS	10	14.2	11.1	26.8	22.6	26.8
P25815	P25815	3	3	3	Protein S100-P	S100P	sp|P25815|S100P_HUMAN Protein S100-P OS=Homo sapiens OX=9606 GN=S100P PE=1 SV=2	1	3	3	3	2	2	2	2	2	2	2	2	2	2	2	2	2	2	2	2	2	2	41.1	41.1	41.1	10.4	95	95	0	44.176	By MS/MS	By MS/MS	By MS/MS	By MS/MS	By MS/MS	By MS/MS	24.2	24.2	24.2	24.2	24.2	24.2
P26022	P26022	2	2	2	Pentraxin-related protein PTX3	PTX3	sp|P26022|PTX3_HUMAN Pentraxin-related protein PTX3 OS=Homo sapiens OX=9606 GN=PTX3 PE=1 SV=3	1	2	2	2	0	0	0	0	0	0	0	0	0	0	0	0	0	0	0	0	0	0	6	6	6	41.975	381	381	0	12.609							0	0	0	0	0	0
P26038	P26038	50	37	33	Moesin	MSN	sp|P26038|MOES_HUMAN Moesin OS=Homo sapiens OX=9606 GN=MSN PE=1 SV=3	1	50	37	33	46	43	41	46	46	41	33	31	29	33	33	28	29	27	26	29	29	24	65.2	51	44.7	67.819	577	577	0	323.31	By MS/MS	By MS/MS	By MS/MS	By MS/MS	By MS/MS	By MS/MS	59.1	54.6	52.2	63.8	63.6	54.8
P26440	P26440	4	4	4	Isovaleryl-CoA dehydrogenase, mitochondrial	IVD	sp|P26440|IVD_HUMAN Isovaleryl-CoA dehydrogenase, mitochondrial OS=Homo sapiens OX=9606 GN=IVD PE=1 SV=2	1	4	4	4	1	1	1	2	2	3	1	1	1	2	2	3	1	1	1	2	2	3	9.2	9.2	9.2	46.65	426	426	0	24.835	By matching	By MS/MS	By matching	By MS/MS	By MS/MS	By MS/MS	2.1	2.1	2.1	4.7	4.7	6.6
P26447	P26447	6	6	6	Protein S100-A4	S100A4	sp|P26447|S10A4_HUMAN Protein S100-A4 OS=Homo sapiens OX=9606 GN=S100A4 PE=1 SV=1	1	6	6	6	4	4	3	6	6	6	4	4	3	6	6	6	4	4	3	6	6	6	32.7	32.7	32.7	11.728	101	101	0	49.497	By MS/MS	By MS/MS	By MS/MS	By MS/MS	By MS/MS	By MS/MS	32.7	32.7	19.8	32.7	32.7	32.7
P26641	P26641	10	10	10	Elongation factor 1-gamma	EEF1G	sp|P26641|EF1G_HUMAN Elongation factor 1-gamma OS=Homo sapiens OX=9606 GN=EEF1G PE=1 SV=3	1	10	10	10	2	3	5	8	7	7	2	3	5	8	7	7	2	3	5	8	7	7	29.3	29.3	29.3	50.118	437	437	0	81.734	By MS/MS	By MS/MS	By MS/MS	By MS/MS	By MS/MS	By MS/MS	4.8	8	12.6	27.2	17.2	18.5
P26992	P26992	4	4	4	Ciliary neurotrophic factor receptor subunit alpha	CNTFR	sp|P26992|CNTFR_HUMAN Ciliary neurotrophic factor receptor subunit alpha OS=Homo sapiens OX=9606 GN=CNTFR PE=1 SV=2	1	4	4	4	4	3	3	3	3	2	4	3	3	3	3	2	4	3	3	3	3	2	19.4	19.4	19.4	40.633	372	372	0	78.95	By MS/MS	By MS/MS	By MS/MS	By MS/MS	By MS/MS	By MS/MS	19.4	16.9	11.6	13.7	11.6	11.3
P27105	P27105	15	15	15	Erythrocyte band 7 integral membrane protein	STOM	sp|P27105|STOM_HUMAN Erythrocyte band 7 integral membrane protein OS=Homo sapiens OX=9606 GN=STOM PE=1 SV=3	1	15	15	15	10	9	11	13	14	12	10	9	11	13	14	12	10	9	11	13	14	12	58.7	58.7	58.7	31.73	288	288	0	323.31	By MS/MS	By MS/MS	By MS/MS	By MS/MS	By MS/MS	By MS/MS	43.8	39.6	49.7	54.5	54.5	53.5
P27348	P27348	14	10	10	14-3-3 protein theta	YWHAQ	sp|P27348|1433T_HUMAN 14-3-3 protein theta OS=Homo sapiens OX=9606 GN=YWHAQ PE=1 SV=1	1	14	10	10	8	11	11	12	11	12	5	7	8	9	8	8	5	7	8	9	8	8	61.6	51	51	27.764	245	245	0	211.78	By MS/MS	By MS/MS	By MS/MS	By MS/MS	By MS/MS	By MS/MS	35.1	46.5	49.8	53.9	51.4	53.9
P27482	P27482	3	3	2	Calmodulin-like protein 3	CALML3	sp|P27482|CALL3_HUMAN Calmodulin-like protein 3 OS=Homo sapiens OX=9606 GN=CALML3 PE=1 SV=2	1	3	3	2	3	3	3	1	1	0	3	3	3	1	1	0	2	2	2	0	0	0	19.5	19.5	14.8	16.891	149	149	0	24.161	By MS/MS	By MS/MS	By MS/MS	By MS/MS	By MS/MS		19.5	19.5	19.5	4.7	4.7	0
P27487	P27487	45	45	45	Dipeptidyl peptidase 4;Dipeptidyl peptidase 4 membrane form;Dipeptidyl peptidase 4 soluble form	DPP4	sp|P27487|DPP4_HUMAN Dipeptidyl peptidase 4 OS=Homo sapiens OX=9606 GN=DPP4 PE=1 SV=2	1	45	45	45	34	35	32	39	40	36	34	35	32	39	40	36	34	35	32	39	40	36	51.3	51.3	51.3	88.278	766	766	0	323.31	By MS/MS	By MS/MS	By MS/MS	By MS/MS	By MS/MS	By MS/MS	39.3	43.1	39.3	46.7	48	44.8
P27797	P27797	10	10	10	Calreticulin	CALR	sp|P27797|CALR_HUMAN Calreticulin OS=Homo sapiens OX=9606 GN=CALR PE=1 SV=1	1	10	10	10	8	8	8	8	8	8	8	8	8	8	8	8	8	8	8	8	8	8	31.7	31.7	31.7	48.141	417	417	0	109.44	By MS/MS	By MS/MS	By MS/MS	By MS/MS	By MS/MS	By MS/MS	17.5	17.5	17.5	17.5	17.5	17.5
P27824	P27824	14	14	14	Calnexin	CANX	sp|P27824|CALX_HUMAN Calnexin OS=Homo sapiens OX=9606 GN=CANX PE=1 SV=2	1	14	14	14	11	10	10	14	14	10	11	10	10	14	14	10	11	10	10	14	14	10	25.5	25.5	25.5	67.567	592	592	0	115.42	By MS/MS	By MS/MS	By MS/MS	By MS/MS	By MS/MS	By MS/MS	23.6	22.3	18.1	25.5	25.5	20.9
P28062	P28062	2	2	2	Proteasome subunit beta type-8	PSMB8	sp|P28062|PSB8_HUMAN Proteasome subunit beta type-8 OS=Homo sapiens OX=9606 GN=PSMB8 PE=1 SV=3	1	2	2	2	1	1	0	0	1	0	1	1	0	0	1	0	1	1	0	0	1	0	10.1	10.1	10.1	30.354	276	276	0	13.763	By MS/MS	By matching			By MS/MS		5.1	5.1	0	0	5.1	0
P28066	P28066	11	11	11	Proteasome subunit alpha type-5	PSMA5	sp|P28066|PSA5_HUMAN Proteasome subunit alpha type-5 OS=Homo sapiens OX=9606 GN=PSMA5 PE=1 SV=3	1	11	11	11	7	3	3	6	9	6	7	3	3	6	9	6	7	3	3	6	9	6	57.3	57.3	57.3	26.411	241	241	0	115.11	By MS/MS	By MS/MS	By MS/MS	By MS/MS	By MS/MS	By MS/MS	46.1	18.7	13.7	27.8	54.4	34
P28068	P28068	3	3	3	HLA class II histocompatibility antigen, DM beta chain	HLA-DMB	sp|P28068|DMB_HUMAN HLA class II histocompatibility antigen, DM beta chain OS=Homo sapiens OX=9606 GN=HLA-DMB PE=1 SV=1	1	3	3	3	0	0	0	3	1	2	0	0	0	3	1	2	0	0	0	3	1	2	16.3	16.3	16.3	28.943	263	263	0	20.264				By MS/MS	By MS/MS	By MS/MS	0	0	0	16.3	8.7	7.6
P28070	P28070	3	3	3	Proteasome subunit beta type-4	PSMB4	sp|P28070|PSB4_HUMAN Proteasome subunit beta type-4 OS=Homo sapiens OX=9606 GN=PSMB4 PE=1 SV=4	1	3	3	3	2	2	2	3	2	2	2	2	2	3	2	2	2	2	2	3	2	2	14.4	14.4	14.4	29.204	264	264	0	33.239	By MS/MS	By MS/MS	By MS/MS	By MS/MS	By MS/MS	By MS/MS	10.6	6.8	10.6	14.4	11.4	6.8
P28072	P28072	4	4	4	Proteasome subunit beta type-6	PSMB6	sp|P28072|PSB6_HUMAN Proteasome subunit beta type-6 OS=Homo sapiens OX=9606 GN=PSMB6 PE=1 SV=4	1	4	4	4	2	2	2	3	3	4	2	2	2	3	3	4	2	2	2	3	3	4	14.6	14.6	14.6	25.357	239	239	0	29.829	By MS/MS	By MS/MS	By MS/MS	By MS/MS	By MS/MS	By MS/MS	10.5	8.8	8.8	14.6	14.6	14.6
P28074	P28074	2	2	2	Proteasome subunit beta type-5	PSMB5	sp|P28074|PSB5_HUMAN Proteasome subunit beta type-5 OS=Homo sapiens OX=9606 GN=PSMB5 PE=1 SV=3	1	2	2	2	0	1	2	1	2	1	0	1	2	1	2	1	0	1	2	1	2	1	8.4	8.4	8.4	28.48	263	263	0	21.013		By MS/MS	By MS/MS	By MS/MS	By MS/MS	By MS/MS	0	3.8	8.4	4.6	8.4	4.6
P28161	P28161	6	2	2	Glutathione S-transferase Mu 2	GSTM2	sp|P28161|GSTM2_HUMAN Glutathione S-transferase Mu 2 OS=Homo sapiens OX=9606 GN=GSTM2 PE=1 SV=2	1	6	2	2	4	3	3	2	3	2	1	1	1	0	0	0	1	1	1	0	0	0	36.2	15.1	15.1	25.744	218	218	0	15.23	By MS/MS	By MS/MS	By MS/MS	By MS/MS	By MS/MS	By MS/MS	20.2	16.5	17	9.2	17.9	9.2
P28332	P28332	4	4	4	Alcohol dehydrogenase 6	ADH6	sp|P28332|ADH6_HUMAN Alcohol dehydrogenase 6 OS=Homo sapiens OX=9606 GN=ADH6 PE=1 SV=3	1	4	4	4	2	1	1	2	3	1	2	1	1	2	3	1	2	1	1	2	3	1	18.8	18.8	18.8	39.072	368	368	0	52.84	By MS/MS	By MS/MS	By MS/MS	By MS/MS	By MS/MS	By MS/MS	11.4	2.4	4.1	12.2	16.3	4.1
P28482;P27361	P28482;P27361	2;1	2;1	2;1	Mitogen-activated protein kinase 1;Mitogen-activated protein kinase 3	MAPK1;MAPK3	sp|P28482|MK01_HUMAN Mitogen-activated protein kinase 1 OS=Homo sapiens OX=9606 GN=MAPK1 PE=1 SV=3;sp|P27361|MK03_HUMAN Mitogen-activated protein kinase 3 OS=Homo sapiens OX=9606 GN=MAPK3 PE=1 SV=4	2	2	2	2	1	1	0	0	0	1	1	1	0	0	0	1	1	1	0	0	0	1	9.4	9.4	9.4	41.389	360	360;379	0	16.177	By MS/MS	By matching				By MS/MS	4.2	5.3	0	0	0	5.3
P28676	P28676	5	5	5	Grancalcin	GCA	sp|P28676|GRAN_HUMAN Grancalcin OS=Homo sapiens OX=9606 GN=GCA PE=1 SV=2	1	5	5	5	2	1	3	2	5	4	2	1	3	2	5	4	2	1	3	2	5	4	28.6	28.6	28.6	24.01	217	217	0	64.177	By MS/MS	By MS/MS	By MS/MS	By MS/MS	By MS/MS	By MS/MS	13.8	4.6	19.8	10.6	28.6	23
P28799	P28799	2	2	2	Granulins;Acrogranin;Paragranulin;Granulin-1;Granulin-2;Granulin-3;Granulin-4;Granulin-5;Granulin-6;Granulin-7	GRN	sp|P28799|GRN_HUMAN Progranulin OS=Homo sapiens OX=9606 GN=GRN PE=1 SV=2	1	2	2	2	2	2	2	2	2	2	2	2	2	2	2	2	2	2	2	2	2	2	2.9	2.9	2.9	63.544	593	593	0	14.45	By MS/MS	By MS/MS	By MS/MS	By MS/MS	By MS/MS	By MS/MS	2.9	2.9	2.9	2.9	2.9	2.9
P28827	P28827	2	2	2	Receptor-type tyrosine-protein phosphatase mu	PTPRM	sp|P28827|PTPRM_HUMAN Receptor-type tyrosine-protein phosphatase mu OS=Homo sapiens OX=9606 GN=PTPRM PE=1 SV=2	1	2	2	2	0	2	0	0	0	0	0	2	0	0	0	0	0	2	0	0	0	0	2.5	2.5	2.5	163.68	1452	1452	0.001444	11.875		By MS/MS					0	2.5	0	0	0	0
P28838	P28838	14	14	14	Cytosol aminopeptidase	LAP3	sp|P28838|AMPL_HUMAN Cytosol aminopeptidase OS=Homo sapiens OX=9606 GN=LAP3 PE=1 SV=3	1	14	14	14	5	7	6	14	9	9	5	7	6	14	9	9	5	7	6	14	9	9	33.9	33.9	33.9	56.166	519	519	0	142.36	By MS/MS	By MS/MS	By MS/MS	By MS/MS	By MS/MS	By MS/MS	11.4	16.8	14.8	33.9	22	19.5
P29034	P29034	4	4	4	Protein S100-A2	S100A2	sp|P29034|S10A2_HUMAN Protein S100-A2 OS=Homo sapiens OX=9606 GN=S100A2 PE=1 SV=3	1	4	4	4	2	2	1	3	2	2	2	2	1	3	2	2	2	2	1	3	2	2	25.5	25.5	25.5	11.117	98	98	0	33.047	By MS/MS	By MS/MS	By MS/MS	By MS/MS	By MS/MS	By MS/MS	16.3	16.3	16.3	25.5	17.3	17.3
P29218	P29218	3	3	3	Inositol monophosphatase 1	IMPA1	sp|P29218|IMPA1_HUMAN Inositol monophosphatase 1 OS=Homo sapiens OX=9606 GN=IMPA1 PE=1 SV=1	1	3	3	3	2	2	1	2	2	2	2	2	1	2	2	2	2	2	1	2	2	2	12.6	12.6	12.6	30.188	277	277	0	30.522	By MS/MS	By MS/MS	By MS/MS	By MS/MS	By MS/MS	By MS/MS	6.9	6.9	4	6.9	6.9	6.9
P29323	P29323	2	2	2	Ephrin type-B receptor 2	EPHB2	sp|P29323|EPHB2_HUMAN Ephrin type-B receptor 2 OS=Homo sapiens OX=9606 GN=EPHB2 PE=1 SV=5	1	2	2	2	0	0	0	1	2	1	0	0	0	1	2	1	0	0	0	1	2	1	2.6	2.6	2.6	117.49	1055	1055	0	16.462				By MS/MS	By MS/MS	By matching	0	0	0	1.1	2.6	1.1
P29373;P29762	P29373	8;1	8;1	8;1	Cellular retinoic acid-binding protein 2	CRABP2	sp|P29373|RABP2_HUMAN Cellular retinoic acid-binding protein 2 OS=Homo sapiens OX=9606 GN=CRABP2 PE=1 SV=2	2	8	8	8	7	8	5	3	4	3	7	8	5	3	4	3	7	8	5	3	4	3	55.1	55.1	55.1	15.693	138	138;137	0	74.367	By MS/MS	By MS/MS	By MS/MS	By MS/MS	By MS/MS	By MS/MS	55.1	55.1	44.2	24.6	30.4	25.4
P29400	P29400	6	6	4	Collagen alpha-5(IV) chain	COL4A5	sp|P29400|CO4A5_HUMAN Collagen alpha-5(IV) chain OS=Homo sapiens OX=9606 GN=COL4A5 PE=1 SV=2	1	6	6	4	5	4	4	3	5	5	5	4	4	3	5	5	3	2	3	1	3	3	2.1	2.1	1.5	161.04	1685	1685	0	37.22	By MS/MS	By MS/MS	By MS/MS	By MS/MS	By MS/MS	By MS/MS	2.1	2.1	2.1	2	2.1	2.1
P29401	P29401	21	21	21	Transketolase	TKT	sp|P29401|TKT_HUMAN Transketolase OS=Homo sapiens OX=9606 GN=TKT PE=1 SV=3	1	21	21	21	13	8	12	18	18	17	13	8	12	18	18	17	13	8	12	18	18	17	38.5	38.5	38.5	67.877	623	623	0	323.31	By MS/MS	By MS/MS	By MS/MS	By MS/MS	By MS/MS	By MS/MS	26.5	16.9	24.7	36.8	34.3	33.9
P29508	P29508	34	34	18	Serpin B3	SERPINB3	sp|P29508|SPB3_HUMAN Serpin B3 OS=Homo sapiens OX=9606 GN=SERPINB3 PE=1 SV=2	1	34	34	18	33	32	32	31	30	27	33	32	32	31	30	27	17	18	17	17	15	14	67.9	67.9	38.5	44.564	390	390	0	323.31	By MS/MS	By MS/MS	By MS/MS	By MS/MS	By MS/MS	By MS/MS	67.9	66.7	66.7	65.6	66.9	65.6
P29622	P29622	20	20	20	Kallistatin	SERPINA4	sp|P29622|KAIN_HUMAN Kallistatin OS=Homo sapiens OX=9606 GN=SERPINA4 PE=1 SV=3	1	20	20	20	16	15	16	18	18	15	16	15	16	18	18	15	16	15	16	18	18	15	49.2	49.2	49.2	48.541	427	427	0	323.31	By MS/MS	By MS/MS	By MS/MS	By MS/MS	By MS/MS	By MS/MS	40.3	40.3	40.3	46.6	45	42.6
P29692	P29692	3	3	3	Elongation factor 1-delta	EEF1D	sp|P29692|EF1D_HUMAN Elongation factor 1-delta OS=Homo sapiens OX=9606 GN=EEF1D PE=1 SV=5	1	3	3	3	1	3	2	1	1	0	1	3	2	1	1	0	1	3	2	1	1	0	13.2	13.2	13.2	31.121	281	281	0	19.778	By matching	By MS/MS	By MS/MS	By MS/MS	By MS/MS		4.3	13.2	8.5	4.3	4.3	0
P29966	P29966	3	3	3	Myristoylated alanine-rich C-kinase substrate	MARCKS	sp|P29966|MARCS_HUMAN Myristoylated alanine-rich C-kinase substrate OS=Homo sapiens OX=9606 GN=MARCKS PE=1 SV=4	1	3	3	3	2	3	3	1	3	2	2	3	3	1	3	2	2	3	3	1	3	2	14.5	14.5	14.5	31.554	332	332	0	29.958	By MS/MS	By MS/MS	By MS/MS	By MS/MS	By MS/MS	By MS/MS	9	14.5	14.5	3.3	14.5	9
P29972	P29972	6	6	6	Aquaporin-1	AQP1	sp|P29972|AQP1_HUMAN Aquaporin-1 OS=Homo sapiens OX=9606 GN=AQP1 PE=1 SV=3	1	6	6	6	5	5	5	6	5	6	5	5	5	6	5	6	5	5	5	6	5	6	27.5	27.5	27.5	28.526	269	269	0	317.85	By MS/MS	By MS/MS	By MS/MS	By MS/MS	By MS/MS	By MS/MS	13	13	13	27.5	13	27.5
P29992	P29992	4	4	3	Guanine nucleotide-binding protein subunit alpha-11	GNA11	sp|P29992|GNA11_HUMAN Guanine nucleotide-binding protein subunit alpha-11 OS=Homo sapiens OX=9606 GN=GNA11 PE=1 SV=2	1	4	4	3	3	2	1	2	4	3	3	2	1	2	4	3	2	2	1	1	3	2	18.1	18.1	12.5	42.123	359	359	0	28.03	By MS/MS	By MS/MS	By MS/MS	By MS/MS	By MS/MS	By MS/MS	14.2	8.6	2.2	7.8	18.1	14.2
P30038	P30038	5	5	5	Delta-1-pyrroline-5-carboxylate dehydrogenase, mitochondrial	ALDH4A1	sp|P30038|AL4A1_HUMAN Delta-1-pyrroline-5-carboxylate dehydrogenase, mitochondrial OS=Homo sapiens OX=9606 GN=ALDH4A1 PE=1 SV=3	1	5	5	5	1	0	0	0	3	3	1	0	0	0	3	3	1	0	0	0	3	3	11.2	11.2	11.2	61.719	563	563	0	30.576	By MS/MS				By MS/MS	By MS/MS	1.8	0	0	0	6	5.7
P30039	P30039	15	15	15	Phenazine biosynthesis-like domain-containing protein	PBLD	sp|P30039|PBLD_HUMAN Phenazine biosynthesis-like domain-containing protein OS=Homo sapiens OX=9606 GN=PBLD PE=1 SV=2	1	15	15	15	14	15	13	13	13	11	14	15	13	13	13	11	14	15	13	13	13	11	57.3	57.3	57.3	31.785	288	288	0	262.92	By MS/MS	By MS/MS	By MS/MS	By MS/MS	By MS/MS	By MS/MS	54.9	57.3	57.3	56.2	57.3	42
P30040	P30040	8	8	8	Endoplasmic reticulum resident protein 29	ERP29	sp|P30040|ERP29_HUMAN Endoplasmic reticulum resident protein 29 OS=Homo sapiens OX=9606 GN=ERP29 PE=1 SV=4	1	8	8	8	3	1	2	7	6	5	3	1	2	7	6	5	3	1	2	7	6	5	41.4	41.4	41.4	28.993	261	261	0	59.921	By MS/MS	By MS/MS	By MS/MS	By MS/MS	By MS/MS	By MS/MS	11.5	3.8	8	37.5	29.1	18.8
P30041	P30041	21	21	21	Peroxiredoxin-6	PRDX6	sp|P30041|PRDX6_HUMAN Peroxiredoxin-6 OS=Homo sapiens OX=9606 GN=PRDX6 PE=1 SV=3	1	21	21	21	16	16	14	20	17	16	16	16	14	20	17	16	16	16	14	20	17	16	84.8	84.8	84.8	25.035	224	224	0	323.31	By MS/MS	By MS/MS	By MS/MS	By MS/MS	By MS/MS	By MS/MS	79	79	75.9	84.4	79.9	76.3
P30043	P30043	7	7	7	Flavin reductase (NADPH)	BLVRB	sp|P30043|BLVRB_HUMAN Flavin reductase (NADPH) OS=Homo sapiens OX=9606 GN=BLVRB PE=1 SV=3	1	7	7	7	6	6	7	5	5	6	6	6	7	5	5	6	6	6	7	5	5	6	44.2	44.2	44.2	22.119	206	206	0	140.35	By MS/MS	By MS/MS	By MS/MS	By MS/MS	By MS/MS	By MS/MS	40.8	40.8	44.2	36.9	36.9	40.8
P30044	P30044	8	8	8	Peroxiredoxin-5, mitochondrial	PRDX5	sp|P30044|PRDX5_HUMAN Peroxiredoxin-5, mitochondrial OS=Homo sapiens OX=9606 GN=PRDX5 PE=1 SV=4	1	8	8	8	6	8	7	5	5	6	6	8	7	5	5	6	6	8	7	5	5	6	48.6	48.6	48.6	22.086	214	214	0	69.711	By MS/MS	By MS/MS	By MS/MS	By MS/MS	By MS/MS	By MS/MS	29.4	48.6	48.6	24.3	32.7	43.5
P30048	P30048	9	9	9	Thioredoxin-dependent peroxide reductase, mitochondrial	PRDX3	sp|P30048|PRDX3_HUMAN Thioredoxin-dependent peroxide reductase, mitochondrial OS=Homo sapiens OX=9606 GN=PRDX3 PE=1 SV=3	1	9	9	9	7	5	5	8	8	6	7	5	5	8	8	6	7	5	5	8	8	6	49.6	49.6	49.6	27.692	256	256	0	89.607	By MS/MS	By MS/MS	By MS/MS	By MS/MS	By MS/MS	By MS/MS	34	19.1	18.8	37.9	37.9	21.9
P30050	P30050	2	2	2	60S ribosomal protein L12	RPL12	sp|P30050|RL12_HUMAN 60S ribosomal protein L12 OS=Homo sapiens OX=9606 GN=RPL12 PE=1 SV=1	1	2	2	2	1	1	0	1	2	1	1	1	0	1	2	1	1	1	0	1	2	1	13.9	13.9	13.9	17.818	165	165	0	12.813	By matching	By MS/MS		By matching	By MS/MS	By MS/MS	4.8	4.8	0	4.8	13.9	4.8
P30084	P30084	6	6	6	Enoyl-CoA hydratase, mitochondrial	ECHS1	sp|P30084|ECHM_HUMAN Enoyl-CoA hydratase, mitochondrial OS=Homo sapiens OX=9606 GN=ECHS1 PE=1 SV=4	1	6	6	6	4	4	4	5	5	4	4	4	4	5	5	4	4	4	4	5	5	4	28.6	28.6	28.6	31.387	290	290	0	101.28	By MS/MS	By MS/MS	By MS/MS	By MS/MS	By MS/MS	By MS/MS	18.6	19.7	19.7	23.8	23.8	18.6
P30085	P30085	12	12	12	UMP-CMP kinase	CMPK1	sp|P30085|KCY_HUMAN UMP-CMP kinase OS=Homo sapiens OX=9606 GN=CMPK1 PE=1 SV=3	1	12	12	12	7	7	3	5	4	6	7	7	3	5	4	6	7	7	3	5	4	6	62.2	62.2	62.2	22.222	196	196	0	90.359	By MS/MS	By MS/MS	By MS/MS	By MS/MS	By MS/MS	By MS/MS	41.3	43.4	18.9	26.5	24	34.2
P30086	P30086	16	16	16	Phosphatidylethanolamine-binding protein 1;Hippocampal cholinergic neurostimulating peptide	PEBP1	sp|P30086|PEBP1_HUMAN Phosphatidylethanolamine-binding protein 1 OS=Homo sapiens OX=9606 GN=PEBP1 PE=1 SV=3	1	16	16	16	13	15	13	14	14	14	13	15	13	14	14	14	13	15	13	14	14	14	85	85	85	21.057	187	187	0	323.31	By MS/MS	By MS/MS	By MS/MS	By MS/MS	By MS/MS	By MS/MS	67.9	67.9	67.9	67.9	67.9	67.9
P30101	P30101	15	15	15	Protein disulfide-isomerase A3	PDIA3	sp|P30101|PDIA3_HUMAN Protein disulfide-isomerase A3 OS=Homo sapiens OX=9606 GN=PDIA3 PE=1 SV=4	1	15	15	15	3	5	8	11	11	15	3	5	8	11	11	15	3	5	8	11	11	15	35.2	35.2	35.2	56.782	505	505	0	163.89	By MS/MS	By MS/MS	By MS/MS	By MS/MS	By MS/MS	By MS/MS	7.1	13.5	19	25.7	25.7	35.2
P30153	P30153	6	6	6	Serine/threonine-protein phosphatase 2A 65 kDa regulatory subunit A alpha isoform	PPP2R1A	sp|P30153|2AAA_HUMAN Serine/threonine-protein phosphatase 2A 65 kDa regulatory subunit A alpha isoform OS=Homo sapiens OX=9606 GN=PPP2R1A PE=1 SV=4	1	6	6	6	5	4	3	4	4	6	5	4	3	4	4	6	5	4	3	4	4	6	12.7	12.7	12.7	65.308	589	589	0	45.975	By MS/MS	By MS/MS	By MS/MS	By MS/MS	By MS/MS	By MS/MS	10	8.3	7	9.3	9.2	12.7
P30530	P30530	4	4	4	Tyrosine-protein kinase receptor UFO	AXL	sp|P30530|UFO_HUMAN Tyrosine-protein kinase receptor UFO OS=Homo sapiens OX=9606 GN=AXL PE=1 SV=4	1	4	4	4	3	3	3	2	4	3	3	3	3	2	4	3	3	3	3	2	4	3	5.4	5.4	5.4	98.336	894	894	0	28.399	By MS/MS	By MS/MS	By MS/MS	By MS/MS	By MS/MS	By MS/MS	3.9	3.9	3.9	2.6	5.4	4
P30613	P30613	14	13	13	Pyruvate kinase PKLR	PKLR	sp|P30613|KPYR_HUMAN Pyruvate kinase PKLR OS=Homo sapiens OX=9606 GN=PKLR PE=1 SV=2	1	14	13	13	9	10	13	10	10	10	8	9	12	9	9	9	8	9	12	9	9	9	35.7	33.8	33.8	61.829	574	574	0	146.71	By MS/MS	By MS/MS	By MS/MS	By MS/MS	By MS/MS	By MS/MS	23.7	23.7	32.1	24.7	24.7	24.7
P30626	P30626	3	3	3	Sorcin	SRI	sp|P30626|SORCN_HUMAN Sorcin OS=Homo sapiens OX=9606 GN=SRI PE=1 SV=1	1	3	3	3	1	1	1	1	2	2	1	1	1	1	2	2	1	1	1	1	2	2	15.2	15.2	15.2	21.676	198	198	0	17.835	By MS/MS	By MS/MS	By MS/MS	By MS/MS	By MS/MS	By MS/MS	5.6	5.6	5.6	5.6	11.1	11.1
P30711	P30711	4	4	4	Glutathione S-transferase theta-1	GSTT1	sp|P30711|GSTT1_HUMAN Glutathione S-transferase theta-1 OS=Homo sapiens OX=9606 GN=GSTT1 PE=1 SV=4	1	4	4	4	1	1	0	1	1	4	1	1	0	1	1	4	1	1	0	1	1	4	33.3	33.3	33.3	27.335	240	240	0	52.6	By matching	By MS/MS		By MS/MS	By MS/MS	By MS/MS	8.8	8.8	0	8.8	8.8	33.3
P30740;P50452;P50453;O75830	P30740	20;1;1;1	20;1;1;1	20;1;1;1	Leukocyte elastase inhibitor	SERPINB1	sp|P30740|ILEU_HUMAN Leukocyte elastase inhibitor OS=Homo sapiens OX=9606 GN=SERPINB1 PE=1 SV=1	4	20	20	20	16	14	17	18	15	16	16	14	17	18	15	16	16	14	17	18	15	16	61.2	61.2	61.2	42.741	379	379;374;376;405	0	323.31	By MS/MS	By MS/MS	By MS/MS	By MS/MS	By MS/MS	By MS/MS	48	43.8	50.9	58.6	46.7	49.3
P31040	P31040	2	2	2	Succinate dehydrogenase [ubiquinone] flavoprotein subunit, mitochondrial	SDHA	sp|P31040|SDHA_HUMAN Succinate dehydrogenase [ubiquinone] flavoprotein subunit, mitochondrial OS=Homo sapiens OX=9606 GN=SDHA PE=1 SV=2	1	2	2	2	0	0	0	1	1	2	0	0	0	1	1	2	0	0	0	1	1	2	3.5	3.5	3.5	72.691	664	664	0	12.607				By matching	By MS/MS	By MS/MS	0	0	0	1.4	1.4	3.5
P31146	P31146	10	10	10	Coronin-1A	CORO1A	sp|P31146|COR1A_HUMAN Coronin-1A OS=Homo sapiens OX=9606 GN=CORO1A PE=1 SV=4	1	10	10	10	5	3	4	7	8	8	5	3	4	7	8	8	5	3	4	7	8	8	33.8	33.8	33.8	51.026	461	461	0	75.495	By MS/MS	By MS/MS	By MS/MS	By MS/MS	By MS/MS	By MS/MS	15.2	6.5	11.5	22.1	21.7	27.5
P31150	P31150	8	2	2	Rab GDP dissociation inhibitor alpha	GDI1	sp|P31150|GDIA_HUMAN Rab GDP dissociation inhibitor alpha OS=Homo sapiens OX=9606 GN=GDI1 PE=1 SV=2	1	8	2	2	4	4	4	6	6	6	1	0	1	0	0	0	1	0	1	0	0	0	23	7.2	7.2	50.582	447	447	0.0014514	12.08	By MS/MS	By MS/MS	By MS/MS	By MS/MS	By MS/MS	By MS/MS	12.5	10.3	12.5	15.9	15.9	15.9
P31151;Q86SG5	P31151;Q86SG5	8;5	8;5	8;5	Protein S100-A7;Protein S100-A7A	S100A7;S100A7A	sp|P31151|S10A7_HUMAN Protein S100-A7 OS=Homo sapiens OX=9606 GN=S100A7 PE=1 SV=4;sp|Q86SG5|S1A7A_HUMAN Protein S100-A7A OS=Homo sapiens OX=9606 GN=S100A7A PE=1 SV=3	2	8	8	8	6	7	6	8	7	7	6	7	6	8	7	7	6	7	6	8	7	7	69.3	69.3	69.3	11.471	101	101;101	0	113.9	By MS/MS	By MS/MS	By MS/MS	By MS/MS	By MS/MS	By MS/MS	41.6	61.4	41.6	69.3	69.3	61.4
P31153	P31153	5	5	5	S-adenosylmethionine synthase isoform type-2	MAT2A	sp|P31153|METK2_HUMAN S-adenosylmethionine synthase isoform type-2 OS=Homo sapiens OX=9606 GN=MAT2A PE=1 SV=1	1	5	5	5	1	0	1	3	0	2	1	0	1	3	0	2	1	0	1	3	0	2	18.5	18.5	18.5	43.66	395	395	0	30.761	By MS/MS		By MS/MS	By MS/MS		By MS/MS	2.3	0	2.3	10.9	0	6.1
P31930	P31930	6	6	6	Cytochrome b-c1 complex subunit 1, mitochondrial	UQCRC1	sp|P31930|QCR1_HUMAN Cytochrome b-c1 complex subunit 1, mitochondrial OS=Homo sapiens OX=9606 GN=UQCRC1 PE=1 SV=3	1	6	6	6	1	0	0	3	3	5	1	0	0	3	3	5	1	0	0	3	3	5	14.4	14.4	14.4	52.645	480	480	0	36.776	By MS/MS			By MS/MS	By MS/MS	By MS/MS	1.7	0	0	8.3	6.2	12.3
P31939	P31939	5	5	5	Bifunctional purine biosynthesis protein PURH;Phosphoribosylaminoimidazolecarboxamide formyltransferase;IMP cyclohydrolase	ATIC	sp|P31939|PUR9_HUMAN Bifunctional purine biosynthesis protein ATIC OS=Homo sapiens OX=9606 GN=ATIC PE=1 SV=3	1	5	5	5	1	1	1	1	2	1	1	1	1	1	2	1	1	1	1	1	2	1	13.9	13.9	13.9	64.615	592	592	0	37.585	By MS/MS	By matching	By MS/MS	By MS/MS	By MS/MS	By MS/MS	1.9	4.1	4.1	2.2	4.7	4.1
P31944	P31944	5	5	5	Caspase-14;Caspase-14 subunit p17, mature form;Caspase-14 subunit p10, mature form;Caspase-14 subunit p20, intermediate form;Caspase-14 subunit p8, intermediate form	CASP14	sp|P31944|CASPE_HUMAN Caspase-14 OS=Homo sapiens OX=9606 GN=CASP14 PE=1 SV=2	1	5	5	5	2	2	3	2	4	4	2	2	3	2	4	4	2	2	3	2	4	4	26	26	26	27.679	242	242	0	37.956	By MS/MS	By MS/MS	By MS/MS	By MS/MS	By MS/MS	By MS/MS	9.1	10.3	14.9	9.9	20.2	20.2
P31946	P31946	14	10	8	14-3-3 protein beta/alpha;14-3-3 protein beta/alpha, N-terminally processed	YWHAB	sp|P31946|1433B_HUMAN 14-3-3 protein beta/alpha OS=Homo sapiens OX=9606 GN=YWHAB PE=1 SV=3	1	14	10	8	12	13	11	12	12	13	8	9	7	8	8	9	7	7	6	7	7	7	62.2	51.6	42.3	28.082	246	246	0	275.34	By MS/MS	By MS/MS	By MS/MS	By MS/MS	By MS/MS	By MS/MS	58.5	61.4	51.2	58.5	58.5	61.4
P31947	P31947	16	13	13	14-3-3 protein sigma	SFN	sp|P31947|1433S_HUMAN 14-3-3 protein sigma OS=Homo sapiens OX=9606 GN=SFN PE=1 SV=1	1	16	13	13	15	12	12	10	10	10	12	9	9	7	7	7	12	9	9	7	7	7	58.9	52	52	27.774	248	248	0	239.34	By MS/MS	By MS/MS	By MS/MS	By MS/MS	By MS/MS	By MS/MS	58.9	55.2	46.4	49.6	46.4	49.2
P31948	P31948	10	10	10	Stress-induced-phosphoprotein 1	STIP1	sp|P31948|STIP1_HUMAN Stress-induced-phosphoprotein 1 OS=Homo sapiens OX=9606 GN=STIP1 PE=1 SV=1	1	10	10	10	3	5	4	6	6	7	3	5	4	6	6	7	3	5	4	6	6	7	21.5	21.5	21.5	62.639	543	543	0	90.902	By MS/MS	By MS/MS	By MS/MS	By MS/MS	By MS/MS	By MS/MS	7	10.3	8.5	13.6	13.3	16.4
P31949	P31949	9	9	9	Protein S100-A11;Protein S100-A11, N-terminally processed	S100A11	sp|P31949|S10AB_HUMAN Protein S100-A11 OS=Homo sapiens OX=9606 GN=S100A11 PE=1 SV=2	1	9	9	9	7	7	7	7	7	7	7	7	7	7	7	7	7	7	7	7	7	7	82.9	82.9	82.9	11.74	105	105	0	115.11	By MS/MS	By MS/MS	By MS/MS	By MS/MS	By MS/MS	By MS/MS	52.4	52.4	52.4	80	49.5	80
P32004	P32004	12	12	12	Neural cell adhesion molecule L1	L1CAM	sp|P32004|L1CAM_HUMAN Neural cell adhesion molecule L1 OS=Homo sapiens OX=9606 GN=L1CAM PE=1 SV=2	1	12	12	12	5	5	6	7	7	7	5	5	6	7	7	7	5	5	6	7	7	7	12.3	12.3	12.3	140	1257	1257	0	76.15	By MS/MS	By MS/MS	By MS/MS	By MS/MS	By MS/MS	By MS/MS	5	6.3	5.8	7	6.8	6.8
P32119	P32119	17	16	16	Peroxiredoxin-2	PRDX2	sp|P32119|PRDX2_HUMAN Peroxiredoxin-2 OS=Homo sapiens OX=9606 GN=PRDX2 PE=1 SV=5	1	17	16	16	14	15	14	13	16	15	13	14	13	12	15	14	13	14	13	12	15	14	70.7	65.2	65.2	21.892	198	198	0	296.63	By MS/MS	By MS/MS	By MS/MS	By MS/MS	By MS/MS	By MS/MS	70.2	70.7	70.7	65.7	70.7	66.7
P32189;Q14409	P32189;Q14409	7;5	7;5	5;3	Glycerol kinase;Putative glycerol kinase 3	GK;GK3P	sp|P32189|GLPK_HUMAN Glycerol kinase OS=Homo sapiens OX=9606 GN=GK PE=1 SV=3;sp|Q14409|GLPK3_HUMAN Glycerol kinase 3 OS=Homo sapiens OX=9606 GN=GK3P PE=2 SV=2	2	7	7	5	4	2	3	4	5	3	4	2	3	4	5	3	3	2	2	3	4	3	16.5	16.5	12.5	61.244	559	559;553	0	54.456	By MS/MS	By MS/MS	By MS/MS	By MS/MS	By MS/MS	By MS/MS	9.3	4.5	6.1	7.9	11.6	6.3
P32320	P32320	2	2	2	Cytidine deaminase	CDA	sp|P32320|CDD_HUMAN Cytidine deaminase OS=Homo sapiens OX=9606 GN=CDA PE=1 SV=2	1	2	2	2	2	2	2	0	0	1	2	2	2	0	0	1	2	2	2	0	0	1	26	26	26	16.185	146	146	0	35.474	By MS/MS	By MS/MS	By MS/MS			By MS/MS	26	26	26	0	0	11.6
P32754	P32754	12	12	12	4-hydroxyphenylpyruvate dioxygenase	HPD	sp|P32754|HPPD_HUMAN 4-hydroxyphenylpyruvate dioxygenase OS=Homo sapiens OX=9606 GN=HPD PE=1 SV=2	1	12	12	12	11	12	10	11	10	12	11	12	10	11	10	12	11	12	10	11	10	12	37.7	37.7	37.7	44.934	393	393	0	125.1	By MS/MS	By MS/MS	By MS/MS	By MS/MS	By MS/MS	By MS/MS	33.3	37.7	29	33.3	29	37.7
P32926	P32926	14	14	14	Desmoglein-3	DSG3	sp|P32926|DSG3_HUMAN Desmoglein-3 OS=Homo sapiens OX=9606 GN=DSG3 PE=1 SV=2	1	14	14	14	11	10	9	3	3	3	11	10	9	3	3	3	11	10	9	3	3	3	12.7	12.7	12.7	107.53	999	999	0	96.432	By MS/MS	By MS/MS	By MS/MS	By MS/MS	By MS/MS	By MS/MS	9.5	10.2	7.8	3.1	3.1	3.1
P33908;O60476	P33908	43;1	43;1	43;1	Mannosyl-oligosaccharide 1,2-alpha-mannosidase IA	MAN1A1	sp|P33908|MA1A1_HUMAN Mannosyl-oligosaccharide 1,2-alpha-mannosidase IA OS=Homo sapiens OX=9606 GN=MAN1A1 PE=1 SV=3	2	43	43	43	38	38	35	31	30	30	38	38	35	31	30	30	38	38	35	31	30	30	63.4	63.4	63.4	72.968	653	653;641	0	323.31	By MS/MS	By MS/MS	By MS/MS	By MS/MS	By MS/MS	By MS/MS	48.5	53.8	45.3	49	51.6	49
P34059	P34059	25	25	24	N-acetylgalactosamine-6-sulfatase	GALNS	sp|P34059|GALNS_HUMAN N-acetylgalactosamine-6-sulfatase OS=Homo sapiens OX=9606 GN=GALNS PE=1 SV=1	1	25	25	24	24	21	20	18	19	20	24	21	20	18	19	20	23	20	19	17	18	19	50.8	50.8	50.8	58.025	522	522	0	323.31	By MS/MS	By MS/MS	By MS/MS	By MS/MS	By MS/MS	By MS/MS	48.3	43.5	40.6	37.7	35.2	46.9
P34096	P34096	2	2	2	Ribonuclease 4	RNASE4	sp|P34096|RNAS4_HUMAN Ribonuclease 4 OS=Homo sapiens OX=9606 GN=RNASE4 PE=1 SV=3	1	2	2	2	0	0	1	0	2	0	0	0	1	0	2	0	0	0	1	0	2	0	17	17	17	16.84	147	147	0	14.825			By MS/MS		By MS/MS		0	0	7.5	0	17	0
P34896;P34897	P34896	21;1	21;1	21;1	Serine hydroxymethyltransferase, cytosolic	SHMT1	sp|P34896|GLYC_HUMAN Serine hydroxymethyltransferase, cytosolic OS=Homo sapiens OX=9606 GN=SHMT1 PE=1 SV=1	2	21	21	21	17	18	18	20	19	20	17	18	18	20	19	20	17	18	18	20	19	20	51.1	51.1	51.1	53.082	483	483;504	0	323.31	By MS/MS	By MS/MS	By MS/MS	By MS/MS	By MS/MS	By MS/MS	41.4	43.7	41.6	50.9	46.6	46.8
P34913	P34913	17	17	17	Bifunctional epoxide hydrolase 2;Cytosolic epoxide hydrolase 2;Lipid-phosphate phosphatase	EPHX2	sp|P34913|HYES_HUMAN Bifunctional epoxide hydrolase 2 OS=Homo sapiens OX=9606 GN=EPHX2 PE=1 SV=2	1	17	17	17	14	11	11	8	6	8	14	11	11	8	6	8	14	11	11	8	6	8	46.5	46.5	46.5	62.615	555	555	0	229.95	By MS/MS	By MS/MS	By MS/MS	By MS/MS	By MS/MS	By MS/MS	40.4	33.2	25.6	21.4	16.6	18.2
P34932	P34932	5	5	5	Heat shock 70 kDa protein 4	HSPA4	sp|P34932|HSP74_HUMAN Heat shock 70 kDa protein 4 OS=Homo sapiens OX=9606 GN=HSPA4 PE=1 SV=4	1	5	5	5	4	2	2	3	4	5	4	2	2	3	4	5	4	2	2	3	4	5	7.4	7.4	7.4	94.33	840	840	0	47.536	By MS/MS	By MS/MS	By MS/MS	By MS/MS	By MS/MS	By MS/MS	6.5	3.5	3.5	4.8	5.6	7.4
P35052	P35052	10	10	10	Glypican-1;Secreted glypican-1	GPC1	sp|P35052|GPC1_HUMAN Glypican-1 OS=Homo sapiens OX=9606 GN=GPC1 PE=1 SV=2	1	10	10	10	8	7	8	8	7	7	8	7	8	8	7	7	8	7	8	8	7	7	21.9	21.9	21.9	61.68	558	558	0	100.86	By MS/MS	By MS/MS	By MS/MS	By MS/MS	By MS/MS	By MS/MS	19.4	16.8	19.2	18.6	15.1	14.5
P35237	P35237	9	9	9	Serpin B6	SERPINB6	sp|P35237|SPB6_HUMAN Serpin B6 OS=Homo sapiens OX=9606 GN=SERPINB6 PE=1 SV=3	1	9	9	9	5	7	6	7	7	5	5	7	6	7	7	5	5	7	6	7	7	5	31.4	31.4	31.4	42.621	376	376	0	86.666	By MS/MS	By MS/MS	By MS/MS	By MS/MS	By MS/MS	By MS/MS	20.7	24.5	21.5	24.5	24.5	19.1
P35241	P35241	38	19	19	Radixin	RDX	sp|P35241|RADI_HUMAN Radixin OS=Homo sapiens OX=9606 GN=RDX PE=1 SV=1	1	38	19	19	31	26	27	33	33	31	13	9	10	14	15	12	13	9	10	14	15	12	55.7	35.2	35.2	68.563	583	583	0	138.56	By MS/MS	By MS/MS	By MS/MS	By MS/MS	By MS/MS	By MS/MS	44.4	35.7	34.6	45.3	48.5	43.1
P35270	P35270	6	6	6	Sepiapterin reductase	SPR	sp|P35270|SPRE_HUMAN Sepiapterin reductase OS=Homo sapiens OX=9606 GN=SPR PE=1 SV=1	1	6	6	6	3	1	3	5	5	1	3	1	3	5	5	1	3	1	3	5	5	1	34.5	34.5	34.5	28.048	261	261	0	67.277	By MS/MS	By MS/MS	By MS/MS	By MS/MS	By MS/MS	By MS/MS	21.1	5.7	18	28.7	27.6	5.7
P35321	P35321	6	6	2	Cornifin-A	SPRR1A	sp|P35321|SPR1A_HUMAN Cornifin-A OS=Homo sapiens OX=9606 GN=SPRR1A PE=1 SV=2	1	6	6	2	6	6	6	6	5	5	6	6	6	6	5	5	2	2	2	2	1	1	87.6	87.6	36	9.8774	89	89	0	160.37	By MS/MS	By MS/MS	By MS/MS	By MS/MS	By MS/MS	By MS/MS	87.6	87.6	87.6	87.6	70.8	70.8
P35475	P35475	5	5	5	Alpha-L-iduronidase	IDUA	sp|P35475|IDUA_HUMAN Alpha-L-iduronidase OS=Homo sapiens OX=9606 GN=IDUA PE=1 SV=2	1	5	5	5	4	4	4	4	3	3	4	4	4	4	3	3	4	4	4	4	3	3	11.9	11.9	11.9	72.669	653	653	0	33.291	By MS/MS	By MS/MS	By MS/MS	By MS/MS	By MS/MS	By MS/MS	9.2	10.4	9.2	9.2	5.8	5.8
P35558;Q16822	P35558	25;1	25;1	25;1	Phosphoenolpyruvate carboxykinase, cytosolic [GTP]	PCK1	sp|P35558|PCKGC_HUMAN Phosphoenolpyruvate carboxykinase, cytosolic [GTP] OS=Homo sapiens OX=9606 GN=PCK1 PE=1 SV=3	2	25	25	25	22	21	21	21	23	21	22	21	21	21	23	21	22	21	21	21	23	21	54.2	54.2	54.2	69.194	622	622;640	0	323.31	By MS/MS	By MS/MS	By MS/MS	By MS/MS	By MS/MS	By MS/MS	46.5	44.7	43.7	44.2	46.8	47.1
P35579;P35580;Q7Z406	P35579	56;3;2	56;3;2	52;1;0	Myosin-9	MYH9	sp|P35579|MYH9_HUMAN Myosin-9 OS=Homo sapiens OX=9606 GN=MYH9 PE=1 SV=4	3	56	56	52	27	31	26	39	39	41	27	31	26	39	39	41	25	29	23	37	36	37	37.1	37.1	34.5	226.53	1960	1960;1976;1995	0	323.31	By MS/MS	By MS/MS	By MS/MS	By MS/MS	By MS/MS	By MS/MS	17.6	19.8	16.7	27.3	27.1	26.5
P35606	P35606	7	7	7	Coatomer subunit beta	COPB2	sp|P35606|COPB2_HUMAN Coatomer subunit beta OS=Homo sapiens OX=9606 GN=COPB2 PE=1 SV=2	1	7	7	7	3	3	2	7	5	4	3	3	2	7	5	4	3	3	2	7	5	4	10.2	10.2	10.2	102.49	906	906	0	82.876	By MS/MS	By MS/MS	By MS/MS	By MS/MS	By MS/MS	By MS/MS	6.2	5.6	3.6	10.2	8.8	7
P35658	P35658	2	2	2	Nuclear pore complex protein Nup214	NUP214	sp|P35658|NU214_HUMAN Nuclear pore complex protein Nup214 OS=Homo sapiens OX=9606 GN=NUP214 PE=1 SV=2	1	2	2	2	1	0	0	1	1	1	1	0	0	1	1	1	1	0	0	1	1	1	1.5	1.5	1.5	213.62	2090	2090	0.0056497	11.002	By MS/MS			By MS/MS	By MS/MS	By MS/MS	0.4	0	0	1.1	0.4	1.1
P35754	P35754	2	2	2	Glutaredoxin-1	GLRX	sp|P35754|GLRX1_HUMAN Glutaredoxin-1 OS=Homo sapiens OX=9606 GN=GLRX PE=1 SV=2	1	2	2	2	0	0	0	1	2	0	0	0	0	1	2	0	0	0	0	1	2	0	38.7	38.7	38.7	11.776	106	106	0	17.141				By MS/MS	By MS/MS		0	0	0	11.3	38.7	0
P35858	P35858	15	15	15	Insulin-like growth factor-binding protein complex acid labile subunit	IGFALS	sp|P35858|ALS_HUMAN Insulin-like growth factor-binding protein complex acid labile subunit OS=Homo sapiens OX=9606 GN=IGFALS PE=1 SV=1	1	15	15	15	12	11	13	5	7	7	12	11	13	5	7	7	12	11	13	5	7	7	39.2	39.2	39.2	66.034	605	605	0	192.24	By MS/MS	By MS/MS	By MS/MS	By MS/MS	By MS/MS	By MS/MS	29.9	28.3	34.5	12.6	17.4	20.3
P35913;P16499	P35913;P16499	2;1	2;1	2;1	Rod cGMP-specific 3,5-cyclic phosphodiesterase subunit beta;Rod cGMP-specific 3,5-cyclic phosphodiesterase subunit alpha	PDE6B;PDE6A	sp|P35913|PDE6B_HUMAN Rod cGMP-specific 3,5-cyclic phosphodiesterase subunit beta OS=Homo sapiens OX=9606 GN=PDE6B PE=1 SV=2;sp|P16499|PDE6A_HUMAN Rod cGMP-specific 3,5-cyclic phosphodiesterase subunit alpha OS=Homo sapiens OX=9606 GN=PDE6A PE=1 SV=4	2	2	2	2	2	1	1	1	1	1	2	1	1	1	1	1	2	1	1	1	1	1	2.6	2.6	2.6	98.335	854	854;860	0.0097561	10.526	By MS/MS	By MS/MS	By MS/MS	By MS/MS	By MS/MS	By MS/MS	2.6	1.3	1.3	1.3	1.3	1.3
P36222	P36222	6	6	6	Chitinase-3-like protein 1	CHI3L1	sp|P36222|CH3L1_HUMAN Chitinase-3-like protein 1 OS=Homo sapiens OX=9606 GN=CHI3L1 PE=1 SV=2	1	6	6	6	2	4	2	6	5	5	2	4	2	6	5	5	2	4	2	6	5	5	20.4	20.4	20.4	42.625	383	383	0	59.562	By MS/MS	By MS/MS	By MS/MS	By MS/MS	By MS/MS	By MS/MS	6.3	14.4	6.3	20.4	15.9	17.5
P36543;Q96A05	P36543	11;4	11;4	11;4	V-type proton ATPase subunit E 1	ATP6V1E1	sp|P36543|VATE1_HUMAN V-type proton ATPase subunit E 1 OS=Homo sapiens OX=9606 GN=ATP6V1E1 PE=1 SV=1	2	11	11	11	7	6	7	6	4	6	7	6	7	6	4	6	7	6	7	6	4	6	46	46	46	26.145	226	226;226	0	92.306	By MS/MS	By MS/MS	By MS/MS	By MS/MS	By MS/MS	By MS/MS	32.7	25.7	37.6	26.5	17.7	26.5
P36639	P36639	7	7	7	7,8-dihydro-8-oxoguanine triphosphatase	NUDT1	sp|P36639|8ODP_HUMAN 7,8-dihydro-8-oxoguanine triphosphatase OS=Homo sapiens OX=9606 GN=NUDT1 PE=1 SV=3	1	7	7	7	6	6	5	3	1	2	6	6	5	3	1	2	6	6	5	3	1	2	38.6	38.6	38.6	22.519	197	197	0	93.622	By MS/MS	By MS/MS	By MS/MS	By MS/MS	By MS/MS	By MS/MS	30.5	30.5	30.5	22.3	6.6	14.2
P36871	P36871	19	19	19	Phosphoglucomutase-1	PGM1	sp|P36871|PGM1_HUMAN Phosphoglucomutase-1 OS=Homo sapiens OX=9606 GN=PGM1 PE=1 SV=3	1	19	19	19	10	11	10	12	12	15	10	11	10	12	12	15	10	11	10	12	12	15	43.1	43.1	43.1	61.448	562	562	0	175.28	By MS/MS	By MS/MS	By MS/MS	By MS/MS	By MS/MS	By MS/MS	24.7	26.9	23	28.8	28.5	33.6
P36952	P36952	12	12	12	Serpin B5	SERPINB5	sp|P36952|SPB5_HUMAN Serpin B5 OS=Homo sapiens OX=9606 GN=SERPINB5 PE=1 SV=2	1	12	12	12	9	4	9	7	5	4	9	4	9	7	5	4	9	4	9	7	5	4	42.7	42.7	42.7	42.1	375	375	0	90.721	By MS/MS	By MS/MS	By MS/MS	By MS/MS	By MS/MS	By MS/MS	30.9	13.3	30.9	24	15.7	12.3
P36955;CON__Q95121	P36955	21;4	21;4	21;4	Pigment epithelium-derived factor	SERPINF1	sp|P36955|PEDF_HUMAN Pigment epithelium-derived factor OS=Homo sapiens OX=9606 GN=SERPINF1 PE=1 SV=4	2	21	21	21	21	18	20	20	19	21	21	18	20	20	19	21	21	18	20	20	19	21	61.7	61.7	61.7	46.312	418	418;416	0	323.31	By MS/MS	By MS/MS	By MS/MS	By MS/MS	By MS/MS	By MS/MS	61.7	52.2	52.2	61.7	54.5	61.7
P36957	P36957	3	3	3	Dihydrolipoyllysine-residue succinyltransferase component of 2-oxoglutarate dehydrogenase complex, mitochondrial	DLST	sp|P36957|ODO2_HUMAN Dihydrolipoyllysine-residue succinyltransferase component of 2-oxoglutarate dehydrogenase complex, mitochondrial OS=Homo sapiens OX=9606 GN=DLST PE=1 SV=4	1	3	3	3	1	0	1	3	2	3	1	0	1	3	2	3	1	0	1	3	2	3	6.6	6.6	6.6	48.755	453	453	0	16.394	By matching		By matching	By MS/MS	By MS/MS	By MS/MS	2	0	2.9	6.6	4.6	6.6
P36969	P36969	3	3	3	Phospholipid hydroperoxide glutathione peroxidase, mitochondrial	GPX4	sp|P36969|GPX4_HUMAN Phospholipid hydroperoxide glutathione peroxidase OS=Homo sapiens OX=9606 GN=GPX4 PE=1 SV=3	1	3	3	3	3	2	2	3	2	3	3	2	2	3	2	3	3	2	2	3	2	3	14.2	14.2	14.2	22.174	197	197	0	21.938	By MS/MS	By MS/MS	By MS/MS	By MS/MS	By MS/MS	By MS/MS	14.2	8.6	9.6	14.2	9.6	14.2
P36980	P36980	5	2	2	Complement factor H-related protein 2	CFHR2	sp|P36980|FHR2_HUMAN Complement factor H-related protein 2 OS=Homo sapiens OX=9606 GN=CFHR2 PE=1 SV=1	1	5	2	2	4	5	4	3	4	4	1	2	1	1	2	1	1	2	1	1	2	1	26.7	8.1	8.1	30.65	270	270	0	14.566	By MS/MS	By MS/MS	By MS/MS	By MS/MS	By MS/MS	By MS/MS	23.3	26.7	23.3	18.5	17	21.9
P37802	P37802	5	5	5	Transgelin-2	TAGLN2	sp|P37802|TAGL2_HUMAN Transgelin-2 OS=Homo sapiens OX=9606 GN=TAGLN2 PE=1 SV=3	1	5	5	5	5	4	3	2	3	2	5	4	3	2	3	2	5	4	3	2	3	2	28.1	28.1	28.1	22.391	199	199	0	38.195	By MS/MS	By MS/MS	By MS/MS	By MS/MS	By MS/MS	By MS/MS	28.1	28.1	19.1	13.6	23.1	10.6
P37837	P37837	15	15	15	Transaldolase	TALDO1	sp|P37837|TALDO_HUMAN Transaldolase OS=Homo sapiens OX=9606 GN=TALDO1 PE=1 SV=2	1	15	15	15	10	9	8	12	14	13	10	9	8	12	14	13	10	9	8	12	14	13	43.3	43.3	43.3	37.54	337	337	0	103.86	By MS/MS	By MS/MS	By MS/MS	By MS/MS	By MS/MS	By MS/MS	30.3	28.5	24.6	34.4	40.1	40.7
P38571;Q5W064;Q5VXJ0	P38571	4;1;1	4;1;1	4;1;1	Lysosomal acid lipase/cholesteryl ester hydrolase	LIPA	sp|P38571|LICH_HUMAN Lysosomal acid lipase/cholesteryl ester hydrolase OS=Homo sapiens OX=9606 GN=LIPA PE=1 SV=2	3	4	4	4	3	2	2	3	3	4	3	2	2	3	3	4	3	2	2	3	3	4	11.8	11.8	11.8	45.418	399	399;366;399	0	41.782	By MS/MS	By MS/MS	By MS/MS	By MS/MS	By MS/MS	By MS/MS	10	5.3	5.3	10	10	11.8
P38606	P38606	26	26	26	V-type proton ATPase catalytic subunit A	ATP6V1A	sp|P38606|VATA_HUMAN V-type proton ATPase catalytic subunit A OS=Homo sapiens OX=9606 GN=ATP6V1A PE=1 SV=2	1	26	26	26	20	18	16	21	18	17	20	18	16	21	18	17	20	18	16	21	18	17	59.6	59.6	59.6	68.303	617	617	0	323.31	By MS/MS	By MS/MS	By MS/MS	By MS/MS	By MS/MS	By MS/MS	37.8	31.4	30	45.4	39.2	37.3
P38646	P38646	2	2	2	Stress-70 protein, mitochondrial	HSPA9	sp|P38646|GRP75_HUMAN Stress-70 protein, mitochondrial OS=Homo sapiens OX=9606 GN=HSPA9 PE=1 SV=2	1	2	2	2	1	0	0	1	1	1	1	0	0	1	1	1	1	0	0	1	1	1	3.4	3.4	3.4	73.68	679	679	0.00073206	12.407	By MS/MS			By MS/MS	By MS/MS	By matching	2.4	0	0	1	1	1
P39059	P39059	9	9	9	Collagen alpha-1(XV) chain;Restin;Restin-2;Restin-3;Restin-4	COL15A1	sp|P39059|COFA1_HUMAN Collagen alpha-1(XV) chain OS=Homo sapiens OX=9606 GN=COL15A1 PE=1 SV=2	1	9	9	9	7	9	9	8	9	7	7	9	9	8	9	7	7	9	9	8	9	7	10.5	10.5	10.5	141.72	1388	1388	0	280.99	By MS/MS	By MS/MS	By MS/MS	By MS/MS	By MS/MS	By MS/MS	7.9	10.5	10.5	8.6	10.5	7.9
P39060	P39060	17	17	17	Collagen alpha-1(XVIII) chain;Endostatin	COL18A1	sp|P39060|COIA1_HUMAN Collagen alpha-1(XVIII) chain OS=Homo sapiens OX=9606 GN=COL18A1 PE=1 SV=5	1	17	17	17	14	14	15	8	9	10	14	14	15	8	9	10	14	14	15	8	9	10	11.3	11.3	11.3	178.19	1754	1754	0	169.4	By MS/MS	By MS/MS	By MS/MS	By MS/MS	By MS/MS	By MS/MS	10.2	10.1	10.7	5.7	7.8	8.2
P40121	P40121	15	15	15	Macrophage-capping protein	CAPG	sp|P40121|CAPG_HUMAN Macrophage-capping protein OS=Homo sapiens OX=9606 GN=CAPG PE=1 SV=2	1	15	15	15	15	13	14	14	12	12	15	13	14	14	12	12	15	13	14	14	12	12	58	58	58	38.498	348	348	0	214.45	By MS/MS	By MS/MS	By MS/MS	By MS/MS	By MS/MS	By MS/MS	58	42.8	50.6	50.9	43.4	42.8
P40189	P40189	3	3	3	Interleukin-6 receptor subunit beta	IL6ST	sp|P40189|IL6RB_HUMAN Interleukin-6 receptor subunit beta OS=Homo sapiens OX=9606 GN=IL6ST PE=1 SV=2	1	3	3	3	2	2	3	1	1	2	2	2	3	1	1	2	2	2	3	1	1	2	4.1	4.1	4.1	103.54	918	918	0	18.272	By MS/MS	By MS/MS	By MS/MS	By MS/MS	By MS/MS	By MS/MS	2.8	2.8	4.1	1.9	1.9	2.8
P40197	P40197	8	8	8	Platelet glycoprotein V	GP5	sp|P40197|GPV_HUMAN Platelet glycoprotein V OS=Homo sapiens OX=9606 GN=GP5 PE=1 SV=1	1	8	8	8	3	3	2	2	1	2	3	3	2	2	1	2	3	3	2	2	1	2	23.8	23.8	23.8	60.958	560	560	0	65.045	By MS/MS	By MS/MS	By MS/MS	By MS/MS	By MS/MS	By MS/MS	10.5	7.7	6.8	5.5	2.9	5.5
P40227;Q92526	P40227	16;4	16;4	16;4	T-complex protein 1 subunit zeta	CCT6A	sp|P40227|TCPZ_HUMAN T-complex protein 1 subunit zeta OS=Homo sapiens OX=9606 GN=CCT6A PE=1 SV=3	2	16	16	16	6	6	6	11	11	9	6	6	6	11	11	9	6	6	6	11	11	9	35.4	35.4	35.4	58.024	531	531;530	0	214.35	By MS/MS	By MS/MS	By MS/MS	By MS/MS	By MS/MS	By MS/MS	19	14.3	17.1	26.6	30.3	21.5
P40925	P40925	15	15	15	Malate dehydrogenase, cytoplasmic	MDH1	sp|P40925|MDHC_HUMAN Malate dehydrogenase, cytoplasmic OS=Homo sapiens OX=9606 GN=MDH1 PE=1 SV=4	1	15	15	15	14	14	13	15	14	14	14	14	13	15	14	14	14	14	13	15	14	14	44	44	44	36.426	334	334	0	280.16	By MS/MS	By MS/MS	By MS/MS	By MS/MS	By MS/MS	By MS/MS	43.7	38.9	40.7	44	41	43.7
P40926	P40926	16	16	16	Malate dehydrogenase, mitochondrial	MDH2	sp|P40926|MDHM_HUMAN Malate dehydrogenase, mitochondrial OS=Homo sapiens OX=9606 GN=MDH2 PE=1 SV=3	1	16	16	16	8	13	9	14	15	12	8	13	9	14	15	12	8	13	9	14	15	12	59.8	59.8	59.8	35.503	338	338	0	189.09	By MS/MS	By MS/MS	By MS/MS	By MS/MS	By MS/MS	By MS/MS	26	45	32.8	53	55.6	41.1
P40939	P40939	12	12	12	Trifunctional enzyme subunit alpha, mitochondrial;Long-chain enoyl-CoA hydratase;Long chain 3-hydroxyacyl-CoA dehydrogenase	HADHA	sp|P40939|ECHA_HUMAN Trifunctional enzyme subunit alpha, mitochondrial OS=Homo sapiens OX=9606 GN=HADHA PE=1 SV=2	1	12	12	12	1	2	1	7	6	5	1	2	1	7	6	5	1	2	1	7	6	5	24.8	24.8	24.8	82.999	763	763	0	107.91	By MS/MS	By MS/MS	By matching	By MS/MS	By MS/MS	By MS/MS	1.8	3	3.7	13.6	10.7	12.6
P41181	P41181	2	2	2	Aquaporin-2	AQP2	sp|P41181|AQP2_HUMAN Aquaporin-2 OS=Homo sapiens OX=9606 GN=AQP2 PE=1 SV=1	1	2	2	2	2	2	2	2	2	2	2	2	2	2	2	2	2	2	2	2	2	2	5.2	5.2	5.2	28.837	271	271	0	30.421	By MS/MS	By MS/MS	By MS/MS	By MS/MS	By MS/MS	By MS/MS	5.2	5.2	5.2	5.2	5.2	5.2
P41218	P41218	3	3	3	Myeloid cell nuclear differentiation antigen	MNDA	sp|P41218|MNDA_HUMAN Myeloid cell nuclear differentiation antigen OS=Homo sapiens OX=9606 GN=MNDA PE=1 SV=1	1	3	3	3	1	1	2	1	2	3	1	1	2	1	2	3	1	1	2	1	2	3	8.1	8.1	8.1	45.836	407	407	0	22.389	By MS/MS	By MS/MS	By MS/MS	By MS/MS	By MS/MS	By MS/MS	2.9	2.9	6.4	2.9	6.4	8.1
P41222	P41222	9	9	9	Prostaglandin-H2 D-isomerase	PTGDS	sp|P41222|PTGDS_HUMAN Prostaglandin-H2 D-isomerase OS=Homo sapiens OX=9606 GN=PTGDS PE=1 SV=1	1	9	9	9	7	7	7	9	9	9	7	7	7	9	9	9	7	7	7	9	9	9	48.9	48.9	48.9	21.029	190	190	0	323.31	By MS/MS	By MS/MS	By MS/MS	By MS/MS	By MS/MS	By MS/MS	48.9	48.9	48.9	48.9	48.9	48.9
P41250	P41250	2	2	2	Glycine--tRNA ligase	GARS	sp|P41250|GARS_HUMAN Glycine--tRNA ligase OS=Homo sapiens OX=9606 GN=GARS1 PE=1 SV=3	1	2	2	2	0	1	0	0	1	1	0	1	0	0	1	1	0	1	0	0	1	1	5	5	5	83.165	739	739	0	13.488		By MS/MS			By MS/MS	By MS/MS	0	1.8	0	0	1.8	1.8
P41732	P41732	2	2	2	Tetraspanin-7	TSPAN7	sp|P41732|TSN7_HUMAN Tetraspanin-7 OS=Homo sapiens OX=9606 GN=TSPAN7 PE=1 SV=2	1	2	2	2	2	1	2	0	2	1	2	1	2	0	2	1	2	1	2	0	2	1	8.8	8.8	8.8	27.574	249	249	0	17.236	By MS/MS	By MS/MS	By MS/MS		By MS/MS	By MS/MS	8.8	6	8.8	0	8.8	2.8
P42126	P42126	3	3	3	Enoyl-CoA delta isomerase 1, mitochondrial	ECI1	sp|P42126|ECI1_HUMAN Enoyl-CoA delta isomerase 1, mitochondrial OS=Homo sapiens OX=9606 GN=ECI1 PE=1 SV=1	1	3	3	3	2	1	0	2	2	3	2	1	0	2	2	3	2	1	0	2	2	3	12.6	12.6	12.6	32.816	302	302	0	20.803	By MS/MS	By MS/MS		By MS/MS	By MS/MS	By MS/MS	8.3	5	0	8.3	8.3	12.6
P42330;P17516	P42330	9;3	9;3	5;0	Aldo-keto reductase family 1 member C3	AKR1C3	sp|P42330|AK1C3_HUMAN Aldo-keto reductase family 1 member C3 OS=Homo sapiens OX=9606 GN=AKR1C3 PE=1 SV=4	2	9	9	5	8	8	7	6	7	8	8	8	7	6	7	8	4	4	4	3	3	4	42.7	42.7	27.9	36.853	323	323;323	0	100.23	By MS/MS	By MS/MS	By MS/MS	By MS/MS	By MS/MS	By MS/MS	37.5	37.5	33.7	25.7	31	37.5
P42702	P42702	3	3	3	Leukemia inhibitory factor receptor	LIFR	sp|P42702|LIFR_HUMAN Leukemia inhibitory factor receptor OS=Homo sapiens OX=9606 GN=LIFR PE=1 SV=1	1	3	3	3	2	3	2	0	0	0	2	3	2	0	0	0	2	3	2	0	0	0	4.4	4.4	4.4	123.74	1097	1097	0	31.327	By MS/MS	By MS/MS	By MS/MS				3.2	4.4	3.5	0	0	0
P42765	P42765	4	4	4	3-ketoacyl-CoA thiolase, mitochondrial	ACAA2	sp|P42765|THIM_HUMAN 3-ketoacyl-CoA thiolase, mitochondrial OS=Homo sapiens OX=9606 GN=ACAA2 PE=1 SV=2	1	4	4	4	2	3	2	2	2	0	2	3	2	2	2	0	2	3	2	2	2	0	18.1	18.1	18.1	41.924	397	397	0	60.065	By MS/MS	By MS/MS	By MS/MS	By MS/MS	By MS/MS		8.3	10.8	8.3	8.3	8.3	0
P42785	P42785	21	21	21	Lysosomal Pro-X carboxypeptidase	PRCP	sp|P42785|PCP_HUMAN Lysosomal Pro-X carboxypeptidase OS=Homo sapiens OX=9606 GN=PRCP PE=1 SV=1	1	21	21	21	16	17	18	18	17	20	16	17	18	18	17	20	16	17	18	18	17	20	44	44	44	55.799	496	496	0	323.31	By MS/MS	By MS/MS	By MS/MS	By MS/MS	By MS/MS	By MS/MS	35.3	38.1	38.1	41.1	35.3	41.7
P43034	P43034	2	2	2	Platelet-activating factor acetylhydrolase IB subunit alpha	PAFAH1B1	sp|P43034|LIS1_HUMAN Platelet-activating factor acetylhydrolase IB subunit alpha OS=Homo sapiens OX=9606 GN=PAFAH1B1 PE=1 SV=2	1	2	2	2	1	1	1	1	0	2	1	1	1	1	0	2	1	1	1	1	0	2	4.4	4.4	4.4	46.637	410	410	0.0014461	11.937	By MS/MS	By matching	By matching	By MS/MS		By MS/MS	1.7	2.7	2.7	1.7	0	4.4
P43121	P43121	6	6	6	Cell surface glycoprotein MUC18	MCAM	sp|P43121|MUC18_HUMAN Cell surface glycoprotein MUC18 OS=Homo sapiens OX=9606 GN=MCAM PE=1 SV=2	1	6	6	6	2	3	3	4	5	4	2	3	3	4	5	4	2	3	3	4	5	4	12.7	12.7	12.7	71.607	646	646	0	52.069	By MS/MS	By MS/MS	By MS/MS	By MS/MS	By MS/MS	By MS/MS	3.7	6	6	7.3	11.5	7.7
P43234	P43234	5	5	5	Cathepsin O	CTSO	sp|P43234|CATO_HUMAN Cathepsin O OS=Homo sapiens OX=9606 GN=CTSO PE=2 SV=1	1	5	5	5	3	4	4	4	3	4	3	4	4	4	3	4	3	4	4	4	3	4	29.6	29.6	29.6	35.957	321	321	0	102.2	By MS/MS	By MS/MS	By MS/MS	By MS/MS	By MS/MS	By MS/MS	13.4	18.4	18.4	18.4	13.1	18.4
P43251	P43251	13	13	13	Biotinidase	BTD	sp|P43251|BTD_HUMAN Biotinidase OS=Homo sapiens OX=9606 GN=BTD PE=1 SV=2	1	13	13	13	12	13	12	12	11	13	12	13	12	12	11	13	12	13	12	12	11	13	30.4	30.4	30.4	61.132	543	543	0	323.31	By MS/MS	By MS/MS	By MS/MS	By MS/MS	By MS/MS	By MS/MS	28.2	30.4	28.2	28.2	26.9	30.4
P43490	P43490	13	13	13	Nicotinamide phosphoribosyltransferase	NAMPT	sp|P43490|NAMPT_HUMAN Nicotinamide phosphoribosyltransferase OS=Homo sapiens OX=9606 GN=NAMPT PE=1 SV=1	1	13	13	13	5	3	3	9	7	8	5	3	3	9	7	8	5	3	3	9	7	8	41.8	41.8	41.8	55.52	491	491	0	136.58	By MS/MS	By MS/MS	By MS/MS	By MS/MS	By MS/MS	By MS/MS	15.3	7.3	10.2	34.2	23.2	25.7
P43652	P43652	3	3	3	Afamin	AFM	sp|P43652|AFAM_HUMAN Afamin OS=Homo sapiens OX=9606 GN=AFM PE=1 SV=1	1	3	3	3	3	2	1	1	1	1	3	2	1	1	1	1	3	2	1	1	1	1	5.5	5.5	5.5	69.068	599	599	0	22.29	By MS/MS	By MS/MS	By matching	By MS/MS	By MS/MS	By MS/MS	5.5	3.8	1.2	1.2	1.2	1.2
P43686	P43686	2	2	2	26S protease regulatory subunit 6B	PSMC4	sp|P43686|PRS6B_HUMAN 26S proteasome regulatory subunit 6B OS=Homo sapiens OX=9606 GN=PSMC4 PE=1 SV=2	1	2	2	2	1	1	0	1	1	1	1	1	0	1	1	1	1	1	0	1	1	1	7.7	7.7	7.7	47.366	418	418	0.0035562	11.22	By MS/MS	By MS/MS		By MS/MS	By MS/MS	By matching	3.3	3.3	0	4.3	3.3	3.3
P45381	P45381	4	4	4	Aspartoacylase	ASPA	sp|P45381|ACY2_HUMAN Aspartoacylase OS=Homo sapiens OX=9606 GN=ASPA PE=1 SV=1	1	4	4	4	0	3	1	3	3	1	0	3	1	3	3	1	0	3	1	3	3	1	15.3	15.3	15.3	35.735	313	313	0	24.113		By MS/MS	By matching	By MS/MS	By MS/MS	By MS/MS	0	12.5	3.8	9.3	9.3	3.8
P45877	P45877	6	6	6	Peptidyl-prolyl cis-trans isomerase C	PPIC	sp|P45877|PPIC_HUMAN Peptidyl-prolyl cis-trans isomerase C OS=Homo sapiens OX=9606 GN=PPIC PE=1 SV=1	1	6	6	6	4	5	6	4	4	5	4	5	6	4	4	5	4	5	6	4	4	5	20.8	20.8	20.8	22.763	212	212	0	40.009	By MS/MS	By MS/MS	By MS/MS	By MS/MS	By MS/MS	By MS/MS	16	16	20.8	16	18.9	20.8
P45880	P45880	10	10	10	Voltage-dependent anion-selective channel protein 2	VDAC2	sp|P45880|VDAC2_HUMAN Voltage-dependent anion-selective channel protein 2 OS=Homo sapiens OX=9606 GN=VDAC2 PE=1 SV=2	1	10	10	10	8	8	9	7	7	7	8	8	9	7	7	7	8	8	9	7	7	7	41.5	41.5	41.5	31.566	294	294	0	112.71	By MS/MS	By MS/MS	By MS/MS	By MS/MS	By MS/MS	By MS/MS	27.2	27.2	38.8	30.3	26.9	27.2
P45974	P45974	3	3	3	Ubiquitin carboxyl-terminal hydrolase 5	USP5	sp|P45974|UBP5_HUMAN Ubiquitin carboxyl-terminal hydrolase 5 OS=Homo sapiens OX=9606 GN=USP5 PE=1 SV=2	1	3	3	3	1	1	0	1	0	1	1	1	0	1	0	1	1	1	0	1	0	1	5.7	5.7	5.7	95.785	858	858	0	20.502	By MS/MS	By MS/MS		By MS/MS		By MS/MS	3	3	0	1.5	0	1.2
P46783;Q9NQ39	P46783;Q9NQ39	2;1	2;1	2;1	40S ribosomal protein S10;Putative 40S ribosomal protein S10-like	RPS10;RPS10P5	sp|P46783|RS10_HUMAN 40S ribosomal protein S10 OS=Homo sapiens OX=9606 GN=RPS10 PE=1 SV=1;sp|Q9NQ39|RS10L_HUMAN Putative 40S ribosomal protein S10-like OS=Homo sapiens OX=9606 GN=RPS10P5 PE=5 SV=1	2	2	2	2	1	1	1	2	2	1	1	1	1	2	2	1	1	1	1	2	2	1	9.7	9.7	9.7	18.898	165	165;176	0.0021567	11.642	By MS/MS	By MS/MS	By MS/MS	By MS/MS	By matching	By MS/MS	4.2	4.2	4.2	9.7	9.7	4.2
P46926;Q8TDQ7	P46926	6;1	6;1	6;1	Glucosamine-6-phosphate isomerase 1	GNPDA1	sp|P46926|GNPI1_HUMAN Glucosamine-6-phosphate isomerase 1 OS=Homo sapiens OX=9606 GN=GNPDA1 PE=1 SV=1	2	6	6	6	3	2	2	2	5	6	3	2	2	2	5	6	3	2	2	2	5	6	37.4	37.4	37.4	32.668	289	289;276	0	80.081	By MS/MS	By MS/MS	By MS/MS	By MS/MS	By MS/MS	By MS/MS	18.7	14.5	14.5	7.3	27.3	37.4
P46940;Q86VI3	P46940	8;1	8;1	8;1	Ras GTPase-activating-like protein IQGAP1	IQGAP1	sp|P46940|IQGA1_HUMAN Ras GTPase-activating-like protein IQGAP1 OS=Homo sapiens OX=9606 GN=IQGAP1 PE=1 SV=1	2	8	8	8	4	4	3	7	5	5	4	4	3	7	5	5	4	4	3	7	5	5	7.8	7.8	7.8	189.25	1657	1657;1631	0	101.41	By MS/MS	By MS/MS	By MS/MS	By MS/MS	By MS/MS	By MS/MS	4.1	4.5	2.8	6.7	4.6	4
P46976	P46976	2	2	2	Glycogenin-1	GYG1	sp|P46976|GLYG_HUMAN Glycogenin-1 OS=Homo sapiens OX=9606 GN=GYG1 PE=1 SV=4	1	2	2	2	1	1	1	1	1	1	1	1	1	1	1	1	1	1	1	1	1	1	5.7	5.7	5.7	39.383	350	350	0.0014472	11.95	By MS/MS	By MS/MS	By MS/MS	By MS/MS	By MS/MS	By MS/MS	2.9	2.9	2.9	2.9	2.9	2.9
P47755	P47755	9	9	7	F-actin-capping protein subunit alpha-2	CAPZA2	sp|P47755|CAZA2_HUMAN F-actin-capping protein subunit alpha-2 OS=Homo sapiens OX=9606 GN=CAPZA2 PE=1 SV=3	1	9	9	7	7	6	6	7	8	7	7	6	6	7	8	7	5	5	4	5	6	5	49.3	49.3	39.9	32.949	286	286	0	117.95	By MS/MS	By MS/MS	By MS/MS	By MS/MS	By MS/MS	By MS/MS	33.6	32.9	31.1	35	40.2	34.6
P47756	P47756	12	12	12	F-actin-capping protein subunit beta	CAPZB	sp|P47756|CAPZB_HUMAN F-actin-capping protein subunit beta OS=Homo sapiens OX=9606 GN=CAPZB PE=1 SV=4	1	12	12	12	10	8	8	8	7	10	10	8	8	8	7	10	10	8	8	8	7	10	43	43	43	31.35	277	277	0	125.62	By MS/MS	By MS/MS	By MS/MS	By MS/MS	By MS/MS	By MS/MS	38.3	35	35	34.3	27.4	34.7
P47929	P47929	5	5	5	Galectin-7	LGALS7	sp|P47929|LEG7_HUMAN Galectin-7 OS=Homo sapiens OX=9606 GN=LGALS7 PE=1 SV=2	1	5	5	5	4	3	4	2	0	2	4	3	4	2	0	2	4	3	4	2	0	2	55.1	55.1	55.1	15.075	136	136	0	49.587	By MS/MS	By MS/MS	By MS/MS	By MS/MS		By MS/MS	44.9	28.7	44.9	20.6	0	20.6
P48047	P48047	3	3	3	ATP synthase subunit O, mitochondrial	ATP5O	sp|P48047|ATPO_HUMAN ATP synthase subunit O, mitochondrial OS=Homo sapiens OX=9606 GN=ATP5PO PE=1 SV=1	1	3	3	3	0	0	0	2	1	1	0	0	0	2	1	1	0	0	0	2	1	1	16.4	16.4	16.4	23.277	213	213	0	16.738				By MS/MS	By MS/MS	By MS/MS	0	0	0	9.9	5.2	5.2
P48061	P48061	2	2	2	Stromal cell-derived factor 1;SDF-1-beta(3-72);SDF-1-alpha(3-67)	CXCL12	sp|P48061|SDF1_HUMAN Stromal cell-derived factor 1 OS=Homo sapiens OX=9606 GN=CXCL12 PE=1 SV=1	1	2	2	2	2	2	2	2	2	2	2	2	2	2	2	2	2	2	2	2	2	2	23.7	23.7	23.7	10.666	93	93	0	20.712	By MS/MS	By MS/MS	By MS/MS	By MS/MS	By MS/MS	By MS/MS	23.7	23.7	23.7	23.7	23.7	23.7
P48551	P48551	2	2	2	Interferon alpha/beta receptor 2	IFNAR2	sp|P48551|INAR2_HUMAN Interferon alpha/beta receptor 2 OS=Homo sapiens OX=9606 GN=IFNAR2 PE=1 SV=1	1	2	2	2	0	0	0	1	2	2	0	0	0	1	2	2	0	0	0	1	2	2	3.5	3.5	3.5	57.758	515	515	0.0014503	12.018				By MS/MS	By MS/MS	By MS/MS	0	0	0	1.6	3.5	3.5
P48594	P48594	26	10	10	Serpin B4	SERPINB4	sp|P48594|SPB4_HUMAN Serpin B4 OS=Homo sapiens OX=9606 GN=SERPINB4 PE=1 SV=2	1	26	10	10	26	23	24	20	23	19	10	9	9	6	8	6	10	9	9	6	8	6	53.6	23.8	23.8	44.853	390	390	0	192.16	By MS/MS	By MS/MS	By MS/MS	By MS/MS	By MS/MS	By MS/MS	53.6	50	50	44.6	52.3	44.6
P48637	P48637	13	13	13	Glutathione synthetase	GSS	sp|P48637|GSHB_HUMAN Glutathione synthetase OS=Homo sapiens OX=9606 GN=GSS PE=1 SV=1	1	13	13	13	7	6	3	11	9	9	7	6	3	11	9	9	7	6	3	11	9	9	34.2	34.2	34.2	52.384	474	474	0	108.19	By MS/MS	By MS/MS	By MS/MS	By MS/MS	By MS/MS	By MS/MS	15.4	15.2	5.7	28.5	20	20.5
P48643	P48643	13	13	13	T-complex protein 1 subunit epsilon	CCT5	sp|P48643|TCPE_HUMAN T-complex protein 1 subunit epsilon OS=Homo sapiens OX=9606 GN=CCT5 PE=1 SV=1	1	13	13	13	9	8	10	8	12	11	9	8	10	8	12	11	9	8	10	8	12	11	37.2	37.2	37.2	59.67	541	541	0	197.5	By MS/MS	By MS/MS	By MS/MS	By MS/MS	By MS/MS	By MS/MS	24	24.2	26.6	22.6	31.6	30.3
P48723	P48723	3	3	3	Heat shock 70 kDa protein 13	HSPA13	sp|P48723|HSP13_HUMAN Heat shock 70 kDa protein 13 OS=Homo sapiens OX=9606 GN=HSPA13 PE=1 SV=1	1	3	3	3	2	1	2	2	3	2	2	1	2	2	3	2	2	1	2	2	3	2	9.1	9.1	9.1	51.927	471	471	0	34.826	By MS/MS	By MS/MS	By MS/MS	By MS/MS	By MS/MS	By MS/MS	5.7	2.1	5.7	5.7	9.1	5.7
P48735	P48735	13	12	12	Isocitrate dehydrogenase [NADP], mitochondrial	IDH2	sp|P48735|IDHP_HUMAN Isocitrate dehydrogenase [NADP], mitochondrial OS=Homo sapiens OX=9606 GN=IDH2 PE=1 SV=2	1	13	12	12	8	5	7	10	7	6	7	4	6	9	6	5	7	4	6	9	6	5	38.7	36.7	36.7	50.909	452	452	0	101.53	By MS/MS	By MS/MS	By MS/MS	By MS/MS	By MS/MS	By MS/MS	21.5	12.8	20.4	28.8	21.5	17.3
P49189	P49189	19	19	19	4-trimethylaminobutyraldehyde dehydrogenase	ALDH9A1	sp|P49189|AL9A1_HUMAN 4-trimethylaminobutyraldehyde dehydrogenase OS=Homo sapiens OX=9606 GN=ALDH9A1 PE=1 SV=3	1	19	19	19	14	15	15	16	15	15	14	15	15	16	15	15	14	15	15	16	15	15	49.2	49.2	49.2	53.801	494	494	0	218.02	By MS/MS	By MS/MS	By MS/MS	By MS/MS	By MS/MS	By MS/MS	33.8	36.2	36.2	41.9	38.3	35
P49223	P49223	2	2	2	Kunitz-type protease inhibitor 3	SPINT3	sp|P49223|SPIT3_HUMAN Kunitz-type protease inhibitor 3 OS=Homo sapiens OX=9606 GN=SPINT3 PE=3 SV=3	1	2	2	2	0	0	0	2	1	2	0	0	0	2	1	2	0	0	0	2	1	2	24.7	24.7	24.7	10.252	89	89	0	13.525				By MS/MS	By MS/MS	By MS/MS	0	0	0	24.7	10.1	24.7
P49368	P49368	19	19	19	T-complex protein 1 subunit gamma	CCT3	sp|P49368|TCPG_HUMAN T-complex protein 1 subunit gamma OS=Homo sapiens OX=9606 GN=CCT3 PE=1 SV=4	1	19	19	19	7	4	6	13	11	8	7	4	6	13	11	8	7	4	6	13	11	8	42.4	42.4	42.4	60.533	545	545	0	143.7	By MS/MS	By MS/MS	By MS/MS	By MS/MS	By MS/MS	By MS/MS	16.3	9	14.1	27.7	24.2	20.4
P49419	P49419	10	10	10	Alpha-aminoadipic semialdehyde dehydrogenase	ALDH7A1	sp|P49419|AL7A1_HUMAN Alpha-aminoadipic semialdehyde dehydrogenase OS=Homo sapiens OX=9606 GN=ALDH7A1 PE=1 SV=5	1	10	10	10	7	6	7	7	6	9	7	6	7	7	6	9	7	6	7	7	6	9	29.9	29.9	29.9	58.486	539	539	0	129.71	By MS/MS	By MS/MS	By MS/MS	By MS/MS	By MS/MS	By MS/MS	20.6	18.9	18.9	20.8	18.9	24.9
P49588	P49588	2	2	2	Alanine--tRNA ligase, cytoplasmic	AARS	sp|P49588|SYAC_HUMAN Alanine--tRNA ligase, cytoplasmic OS=Homo sapiens OX=9606 GN=AARS1 PE=1 SV=2	1	2	2	2	0	0	1	0	0	1	0	0	1	0	0	1	0	0	1	0	0	1	2.2	2.2	2.2	106.81	968	968	0.0056378	10.924			By MS/MS			By MS/MS	0	0	1	0	0	1.1
P49720	P49720	7	7	7	Proteasome subunit beta type-3	PSMB3	sp|P49720|PSB3_HUMAN Proteasome subunit beta type-3 OS=Homo sapiens OX=9606 GN=PSMB3 PE=1 SV=2	1	7	7	7	2	3	3	4	5	3	2	3	3	4	5	3	2	3	3	4	5	3	26.3	26.3	26.3	22.949	205	205	0	57.049	By MS/MS	By MS/MS	By MS/MS	By MS/MS	By MS/MS	By MS/MS	9.3	17.6	17.1	21.5	21.5	13.7
P49721	P49721	3	3	3	Proteasome subunit beta type-2	PSMB2	sp|P49721|PSB2_HUMAN Proteasome subunit beta type-2 OS=Homo sapiens OX=9606 GN=PSMB2 PE=1 SV=1	1	3	3	3	0	0	0	2	3	1	0	0	0	2	3	1	0	0	0	2	3	1	19.4	19.4	19.4	22.836	201	201	0	22.416				By MS/MS	By MS/MS	By MS/MS	0	0	0	12.9	19.4	5.5
P49747;CON__ENSEMBL:ENSBTAP00000006074;P35443	P49747;CON__ENSEMBL:ENSBTAP00000006074	3;2;1	3;2;1	3;2;1	Cartilage oligomeric matrix protein	COMP	sp|P49747|COMP_HUMAN Cartilage oligomeric matrix protein OS=Homo sapiens OX=9606 GN=COMP PE=1 SV=2;	3	3	3	3	3	2	2	2	3	2	3	2	2	2	3	2	3	2	2	2	3	2	4.9	4.9	4.9	82.86	757	757;747;961	0	36.141	By MS/MS	By MS/MS	By MS/MS	By MS/MS	By MS/MS	By MS/MS	4.9	2.6	2.6	3.6	4.9	3.6
P49748	P49748	4	4	4	Very long-chain specific acyl-CoA dehydrogenase, mitochondrial	ACADVL	sp|P49748|ACADV_HUMAN Very long-chain specific acyl-CoA dehydrogenase, mitochondrial OS=Homo sapiens OX=9606 GN=ACADVL PE=1 SV=1	1	4	4	4	0	0	0	3	1	2	0	0	0	3	1	2	0	0	0	3	1	2	9.6	9.6	9.6	70.389	655	655	0	27.126				By MS/MS	By MS/MS	By MS/MS	0	0	0	5.3	1.8	6.6
P49773	P49773	6	6	6	Histidine triad nucleotide-binding protein 1	HINT1	sp|P49773|HINT1_HUMAN Histidine triad nucleotide-binding protein 1 OS=Homo sapiens OX=9606 GN=HINT1 PE=1 SV=2	1	6	6	6	4	4	5	5	5	4	4	4	5	5	5	4	4	4	5	5	5	4	78.6	78.6	78.6	13.802	126	126	0	128.45	By MS/MS	By MS/MS	By MS/MS	By MS/MS	By MS/MS	By MS/MS	71.4	71.4	71.4	57.1	77.8	58.7
P49788	P49788	11	11	11	Retinoic acid receptor responder protein 1	RARRES1	sp|P49788|TIG1_HUMAN Retinoic acid receptor responder protein 1 OS=Homo sapiens OX=9606 GN=RARRES1 PE=1 SV=2	1	11	11	11	1	2	1	10	8	7	1	2	1	10	8	7	1	2	1	10	8	7	42.5	42.5	42.5	33.285	294	294	0	152.09	By MS/MS	By MS/MS	By MS/MS	By MS/MS	By MS/MS	By MS/MS	3.1	5.8	3.1	42.5	26.2	26.2
P49908	P49908	3	3	3	Selenoprotein P	SEPP1	sp|P49908|SEPP1_HUMAN Selenoprotein P OS=Homo sapiens OX=9606 GN=SELENOP PE=1 SV=3	1	3	3	3	1	1	1	1	1	2	1	1	1	1	1	2	1	1	1	1	1	2	7.3	7.3	7.3	43.173	381	381	0	17.653	By MS/MS	By MS/MS	By MS/MS	By MS/MS	By MS/MS	By MS/MS	2.4	2.4	2.4	2.4	2.4	4.7
P49913	P49913	12	12	12	Cathelicidin antimicrobial peptide;Antibacterial protein FALL-39;Antibacterial protein LL-37	CAMP	sp|P49913|CAMP_HUMAN Cathelicidin antimicrobial peptide OS=Homo sapiens OX=9606 GN=CAMP PE=1 SV=1	1	12	12	12	7	6	6	12	11	12	7	6	6	12	11	12	7	6	6	12	11	12	50.6	50.6	50.6	19.301	170	170	0	126.57	By MS/MS	By MS/MS	By MS/MS	By MS/MS	By MS/MS	By MS/MS	35.9	35.9	35.9	50.6	50.6	50.6
P50053	P50053	17	17	17	Ketohexokinase	KHK	sp|P50053|KHK_HUMAN Ketohexokinase OS=Homo sapiens OX=9606 GN=KHK PE=1 SV=2	1	17	17	17	13	12	11	14	13	13	13	12	11	14	13	13	13	12	11	14	13	13	70.8	70.8	70.8	32.523	298	298	0	323.31	By MS/MS	By MS/MS	By MS/MS	By MS/MS	By MS/MS	By MS/MS	41.3	39.6	40.9	64.4	52.3	47
P50135	P50135	7	7	7	Histamine N-methyltransferase	HNMT	sp|P50135|HNMT_HUMAN Histamine N-methyltransferase OS=Homo sapiens OX=9606 GN=HNMT PE=1 SV=1	1	7	7	7	5	4	4	4	5	2	5	4	4	4	5	2	5	4	4	4	5	2	24.7	24.7	24.7	33.295	292	292	0	52.92	By MS/MS	By MS/MS	By MS/MS	By MS/MS	By MS/MS	By MS/MS	18.2	14.7	14.7	17.1	20.5	8.2
P50148	P50148	3	2	2	Guanine nucleotide-binding protein G(q) subunit alpha	GNAQ	sp|P50148|GNAQ_HUMAN Guanine nucleotide-binding protein G(q) subunit alpha OS=Homo sapiens OX=9606 GN=GNAQ PE=1 SV=4	1	3	2	2	3	1	1	2	2	3	2	1	1	1	1	2	2	1	1	1	1	2	13.6	8.1	8.1	42.142	359	359	0	13.251	By MS/MS	By matching	By MS/MS	By MS/MS	By MS/MS	By MS/MS	13.6	2.2	2.2	7.8	11.4	13.6
P50395	P50395	23	23	17	Rab GDP dissociation inhibitor beta	GDI2	sp|P50395|GDIB_HUMAN Rab GDP dissociation inhibitor beta OS=Homo sapiens OX=9606 GN=GDI2 PE=1 SV=2	1	23	23	17	14	19	15	19	20	21	14	19	15	19	20	21	11	15	12	13	14	15	58.9	58.9	42.9	50.663	445	445	0	323.31	By MS/MS	By MS/MS	By MS/MS	By MS/MS	By MS/MS	By MS/MS	40.9	50.1	43.8	51.9	54.6	54.8
P50440	P50440	13	13	13	Glycine amidinotransferase, mitochondrial	GATM	sp|P50440|GATM_HUMAN Glycine amidinotransferase, mitochondrial OS=Homo sapiens OX=9606 GN=GATM PE=1 SV=1	1	13	13	13	9	11	7	7	8	7	9	11	7	7	8	7	9	11	7	7	8	7	36.9	36.9	36.9	48.455	423	423	0	153.73	By MS/MS	By MS/MS	By MS/MS	By MS/MS	By MS/MS	By MS/MS	25.8	31.2	19.4	22.2	24.6	20.6
P50502;Q8IZP2;Q8NFI4	P50502;Q8IZP2	3;2;1	3;2;1	3;2;1	Hsc70-interacting protein;Putative protein FAM10A4	ST13;ST13P4	sp|P50502|F10A1_HUMAN Hsc70-interacting protein OS=Homo sapiens OX=9606 GN=ST13 PE=1 SV=2;sp|Q8IZP2|ST134_HUMAN Putative protein FAM10A4 OS=Homo sapiens OX=9606 GN=ST13P4 PE=5 SV=1	3	3	3	3	1	2	1	3	3	3	1	2	1	3	3	3	1	2	1	3	3	3	9.8	9.8	9.8	41.331	369	369;240;369	0	25.399	By MS/MS	By MS/MS	By MS/MS	By MS/MS	By MS/MS	By MS/MS	3.3	7	3.8	9.8	9.8	9.8
P50552	P50552	4	4	4	Vasodilator-stimulated phosphoprotein	VASP	sp|P50552|VASP_HUMAN Vasodilator-stimulated phosphoprotein OS=Homo sapiens OX=9606 GN=VASP PE=1 SV=3	1	4	4	4	0	0	0	3	3	3	0	0	0	3	3	3	0	0	0	3	3	3	8.9	8.9	8.9	39.829	380	380	0	34.111				By MS/MS	By MS/MS	By MS/MS	0	0	0	6.3	6.6	6.3
P50570	P50570	2	2	2	Dynamin-2	DNM2	sp|P50570|DYN2_HUMAN Dynamin-2 OS=Homo sapiens OX=9606 GN=DNM2 PE=1 SV=2	1	2	2	2	1	0	0	2	1	0	1	0	0	2	1	0	1	0	0	2	1	0	2.9	2.9	2.9	98.063	870	870	0	16.827	By matching			By MS/MS	By MS/MS		1.7	0	0	2.9	1.7	0
P50895	P50895	8	8	8	Basal cell adhesion molecule	BCAM	sp|P50895|BCAM_HUMAN Basal cell adhesion molecule OS=Homo sapiens OX=9606 GN=BCAM PE=1 SV=2	1	8	8	8	6	4	4	2	3	2	6	4	4	2	3	2	6	4	4	2	3	2	18.3	18.3	18.3	67.404	628	628	0	72.351	By MS/MS	By MS/MS	By MS/MS	By MS/MS	By MS/MS	By MS/MS	16.2	11.1	10.2	3.7	5.7	4.5
P50897	P50897	12	12	12	Palmitoyl-protein thioesterase 1	PPT1	sp|P50897|PPT1_HUMAN Palmitoyl-protein thioesterase 1 OS=Homo sapiens OX=9606 GN=PPT1 PE=1 SV=1	1	12	12	12	10	10	9	12	12	11	10	10	9	12	12	11	10	10	9	12	12	11	47.4	47.4	47.4	34.193	306	306	0	323.01	By MS/MS	By MS/MS	By MS/MS	By MS/MS	By MS/MS	By MS/MS	38.6	38.6	38.6	47.4	47.4	44.4
P50990	P50990	24	24	24	T-complex protein 1 subunit theta	CCT8	sp|P50990|TCPQ_HUMAN T-complex protein 1 subunit theta OS=Homo sapiens OX=9606 GN=CCT8 PE=1 SV=4	1	24	24	24	16	7	14	17	17	16	16	7	14	17	17	16	16	7	14	17	17	16	45.8	45.8	45.8	59.62	548	548	0	175.78	By MS/MS	By MS/MS	By MS/MS	By MS/MS	By MS/MS	By MS/MS	33.4	17	29.6	33.4	39.1	33.2
P50991	P50991	10	10	10	T-complex protein 1 subunit delta	CCT4	sp|P50991|TCPD_HUMAN T-complex protein 1 subunit delta OS=Homo sapiens OX=9606 GN=CCT4 PE=1 SV=4	1	10	10	10	4	4	3	6	8	4	4	4	3	6	8	4	4	4	3	6	8	4	19.5	19.5	19.5	57.924	539	539	0	78.404	By MS/MS	By MS/MS	By MS/MS	By MS/MS	By MS/MS	By MS/MS	9.8	9.8	7.4	11.3	15	8.2
P50995;P27216	P50995	27;1	27;1	27;1	Annexin A11	ANXA11	sp|P50995|ANX11_HUMAN Annexin A11 OS=Homo sapiens OX=9606 GN=ANXA11 PE=1 SV=1	2	27	27	27	27	27	27	26	24	25	27	27	27	26	24	25	27	27	27	26	24	25	47.9	47.9	47.9	54.389	505	505;316	0	323.31	By MS/MS	By MS/MS	By MS/MS	By MS/MS	By MS/MS	By MS/MS	47.9	47.9	47.9	43.4	46.3	46.3
P51148	P51148	7	7	3	Ras-related protein Rab-5C	RAB5C	sp|P51148|RAB5C_HUMAN Ras-related protein Rab-5C OS=Homo sapiens OX=9606 GN=RAB5C PE=1 SV=2	1	7	7	3	6	6	5	5	4	6	6	6	5	5	4	6	3	3	3	3	2	3	43.5	43.5	24.5	23.482	216	216	0	76.688	By MS/MS	By MS/MS	By MS/MS	By MS/MS	By MS/MS	By MS/MS	39.4	39.4	34.3	34.3	22.7	39.4
P51149	P51149	12	12	12	Ras-related protein Rab-7a	RAB7A	sp|P51149|RAB7A_HUMAN Ras-related protein Rab-7a OS=Homo sapiens OX=9606 GN=RAB7A PE=1 SV=1	1	12	12	12	11	10	9	10	10	10	11	10	9	10	10	10	11	10	9	10	10	10	63.8	63.8	63.8	23.489	207	207	0	261.73	By MS/MS	By MS/MS	By MS/MS	By MS/MS	By MS/MS	By MS/MS	57.5	49.8	42	56	56	57.5
P51159	P51159	5	5	4	Ras-related protein Rab-27A	RAB27A	sp|P51159|RB27A_HUMAN Ras-related protein Rab-27A OS=Homo sapiens OX=9606 GN=RAB27A PE=1 SV=3	1	5	5	4	0	0	0	3	4	2	0	0	0	3	4	2	0	0	0	2	3	2	23.1	23.1	18.6	24.868	221	221	0	31.196				By MS/MS	By MS/MS	By MS/MS	0	0	0	13.6	18.6	8.6
P51570	P51570	6	6	6	Galactokinase	GALK1	sp|P51570|GALK1_HUMAN Galactokinase OS=Homo sapiens OX=9606 GN=GALK1 PE=1 SV=1	1	6	6	6	5	6	3	0	1	1	5	6	3	0	1	1	5	6	3	0	1	1	27.8	27.8	27.8	42.272	392	392	0	45.807	By MS/MS	By MS/MS	By MS/MS		By MS/MS	By MS/MS	20.7	27.8	9.9	0	2	2
P51580	P51580	4	4	4	Thiopurine S-methyltransferase	TPMT	sp|P51580|TPMT_HUMAN Thiopurine S-methyltransferase OS=Homo sapiens OX=9606 GN=TPMT PE=1 SV=1	1	4	4	4	4	3	2	3	4	3	4	3	2	3	4	3	4	3	2	3	4	3	12.7	12.7	12.7	28.18	245	245	0	29.911	By MS/MS	By MS/MS	By MS/MS	By MS/MS	By MS/MS	By MS/MS	12.7	12.2	8.2	12.2	12.7	8.6
P51606	P51606	4	4	4	N-acylglucosamine 2-epimerase	RENBP	sp|P51606|RENBP_HUMAN N-acylglucosamine 2-epimerase OS=Homo sapiens OX=9606 GN=RENBP PE=1 SV=2	1	4	4	4	2	2	3	3	3	4	2	2	3	3	3	4	2	2	3	3	3	4	9.6	9.6	9.6	48.83	427	427	0	27.959	By MS/MS	By MS/MS	By MS/MS	By MS/MS	By MS/MS	By MS/MS	5.2	5.6	7.5	7.3	7.3	9.6
P51654;REV__Q96HE7	P51654	13;1	13;1	13;1	Glypican-3;Secreted glypican-3	GPC3	sp|P51654|GPC3_HUMAN Glypican-3 OS=Homo sapiens OX=9606 GN=GPC3 PE=1 SV=1	2	13	13	13	12	12	12	10	11	11	12	12	12	10	11	11	12	12	12	10	11	11	21.2	21.2	21.2	65.562	580	580;468	0	118.47	By MS/MS	By MS/MS	By MS/MS	By MS/MS	By MS/MS	By MS/MS	17.4	17.4	17.4	15.2	19	19
P51665	P51665	2	2	2	26S proteasome non-ATPase regulatory subunit 7	PSMD7	sp|P51665|PSMD7_HUMAN 26S proteasome non-ATPase regulatory subunit 7 OS=Homo sapiens OX=9606 GN=PSMD7 PE=1 SV=2	1	2	2	2	1	0	0	1	1	1	1	0	0	1	1	1	1	0	0	1	1	1	10.2	10.2	10.2	37.025	324	324	0	17.586	By matching			By MS/MS	By MS/MS	By MS/MS	7.4	0	0	7.4	7.4	2.8
P51688	P51688	12	12	12	N-sulphoglucosamine sulphohydrolase	SGSH	sp|P51688|SPHM_HUMAN N-sulphoglucosamine sulphohydrolase OS=Homo sapiens OX=9606 GN=SGSH PE=1 SV=1	1	12	12	12	9	8	9	10	12	10	9	8	9	10	12	10	9	8	9	10	12	10	35.1	35.1	35.1	56.695	502	502	0	120.96	By MS/MS	By MS/MS	By MS/MS	By MS/MS	By MS/MS	By MS/MS	26.1	19.9	24.9	27.7	35.1	33.5
P51858;Q9Y3E1;O75475;Q7Z4V5	P51858	5;1;1;1	5;1;1;1	5;1;1;1	Hepatoma-derived growth factor	HDGF	sp|P51858|HDGF_HUMAN Hepatoma-derived growth factor OS=Homo sapiens OX=9606 GN=HDGF PE=1 SV=1	4	5	5	5	1	0	2	4	4	5	1	0	2	4	4	5	1	0	2	4	4	5	22.5	22.5	22.5	26.788	240	240;203;530;671	0	46.63	By MS/MS		By MS/MS	By MS/MS	By MS/MS	By MS/MS	7.1	0	10.8	18.3	18.8	22.5
P51884;CON__Q05443	P51884	11;2	11;2	11;2	Lumican	LUM	sp|P51884|LUM_HUMAN Lumican OS=Homo sapiens OX=9606 GN=LUM PE=1 SV=2	2	11	11	11	11	9	10	10	11	11	11	9	10	10	11	11	11	9	10	10	11	11	36.7	36.7	36.7	38.429	338	338;342	0	223.86	By MS/MS	By MS/MS	By MS/MS	By MS/MS	By MS/MS	By MS/MS	36.7	32.2	32.2	32.2	36.7	36.7
P52209	P52209	21	21	21	6-phosphogluconate dehydrogenase, decarboxylating	PGD	sp|P52209|6PGD_HUMAN 6-phosphogluconate dehydrogenase, decarboxylating OS=Homo sapiens OX=9606 GN=PGD PE=1 SV=3	1	21	21	21	13	12	11	14	19	16	13	12	11	14	19	16	13	12	11	14	19	16	49.7	49.7	49.7	53.139	483	483	0	229.36	By MS/MS	By MS/MS	By MS/MS	By MS/MS	By MS/MS	By MS/MS	31.5	33.1	26.7	32.1	47.8	38.9
P52565	P52565	12	12	12	Rho GDP-dissociation inhibitor 1	ARHGDIA	sp|P52565|GDIR1_HUMAN Rho GDP-dissociation inhibitor 1 OS=Homo sapiens OX=9606 GN=ARHGDIA PE=1 SV=3	1	12	12	12	8	7	8	7	8	7	8	7	8	7	8	7	8	7	8	7	8	7	71.6	71.6	71.6	23.207	204	204	0	160.3	By MS/MS	By MS/MS	By MS/MS	By MS/MS	By MS/MS	By MS/MS	35.8	44.6	49.5	40.7	33.8	45.6
P52566	P52566	8	8	8	Rho GDP-dissociation inhibitor 2	ARHGDIB	sp|P52566|GDIR2_HUMAN Rho GDP-dissociation inhibitor 2 OS=Homo sapiens OX=9606 GN=ARHGDIB PE=1 SV=3	1	8	8	8	4	6	4	7	7	6	4	6	4	7	7	6	4	6	4	7	7	6	62.2	62.2	62.2	22.988	201	201	0	63.173	By MS/MS	By MS/MS	By MS/MS	By MS/MS	By MS/MS	By MS/MS	35.8	51.7	32.8	49.3	55.2	42.3
P52758	P52758	2	2	2	Ribonuclease UK114	HRSP12	sp|P52758|RIDA_HUMAN 2-iminobutanoate/2-iminopropanoate deaminase OS=Homo sapiens OX=9606 GN=RIDA PE=1 SV=1	1	2	2	2	1	1	1	2	2	2	1	1	1	2	2	2	1	1	1	2	2	2	19	19	19	14.494	137	137	0	48.498	By MS/MS	By MS/MS	By MS/MS	By MS/MS	By MS/MS	By MS/MS	13.9	13.9	5.1	19	19	19
P52788	P52788	2	2	2	Spermine synthase	SMS	sp|P52788|SPSY_HUMAN Spermine synthase OS=Homo sapiens OX=9606 GN=SMS PE=1 SV=2	1	2	2	2	1	1	1	1	1	1	1	1	1	1	1	1	1	1	1	1	1	1	7.1	7.1	7.1	41.268	366	366	0	14.714	By MS/MS	By MS/MS	By MS/MS	By MS/MS	By MS/MS	By MS/MS	4.9	4.9	4.9	4.9	4.9	4.9
P52790;Q2TB90;P52789	P52790	3;1;1	2;0;0	2;0;0	Hexokinase-3	HK3	sp|P52790|HXK3_HUMAN Hexokinase-3 OS=Homo sapiens OX=9606 GN=HK3 PE=1 SV=2	3	3	2	2	1	2	1	1	0	2	1	2	1	0	0	1	1	2	1	0	0	1	4.3	3.6	3.6	99.024	923	923;917;917	0	12.498	By matching	By MS/MS	By MS/MS	By MS/MS		By MS/MS	1.5	3.6	1.5	0.8	0	2.8
P52907	P52907	8	6	6	F-actin-capping protein subunit alpha-1	CAPZA1	sp|P52907|CAZA1_HUMAN F-actin-capping protein subunit alpha-1 OS=Homo sapiens OX=9606 GN=CAPZA1 PE=1 SV=3	1	8	6	6	7	5	6	6	7	7	5	4	4	4	5	5	5	4	4	4	5	5	41.3	31.8	31.8	32.922	286	286	0	58.685	By MS/MS	By MS/MS	By MS/MS	By MS/MS	By MS/MS	By MS/MS	37.4	25.2	28	28	35	35
P53004	P53004	4	4	4	Biliverdin reductase A	BLVRA	sp|P53004|BIEA_HUMAN Biliverdin reductase A OS=Homo sapiens OX=9606 GN=BLVRA PE=1 SV=2	1	4	4	4	1	1	1	0	0	2	1	1	1	0	0	2	1	1	1	0	0	2	17.6	17.6	17.6	33.428	296	296	0	28.963	By MS/MS	By MS/MS	By MS/MS			By MS/MS	2.7	2.7	2.7	0	0	10.1
P53396	P53396	6	6	6	ATP-citrate synthase	ACLY	sp|P53396|ACLY_HUMAN ATP-citrate synthase OS=Homo sapiens OX=9606 GN=ACLY PE=1 SV=3	1	6	6	6	1	1	0	2	2	2	1	1	0	2	2	2	1	1	0	2	2	2	6.4	6.4	6.4	120.84	1101	1101	0	38.693	By matching	By MS/MS		By MS/MS	By MS/MS	By MS/MS	1.3	0.8	0	2	2.6	2
P53634	P53634	24	24	24	Dipeptidyl peptidase 1;Dipeptidyl peptidase 1 exclusion domain chain;Dipeptidyl peptidase 1 heavy chain;Dipeptidyl peptidase 1 light chain	CTSC	sp|P53634|CATC_HUMAN Dipeptidyl peptidase 1 OS=Homo sapiens OX=9606 GN=CTSC PE=1 SV=2	1	24	24	24	22	20	19	23	24	21	22	20	19	23	24	21	22	20	19	23	24	21	60.3	60.3	60.3	51.853	463	463	0	323.31	By MS/MS	By MS/MS	By MS/MS	By MS/MS	By MS/MS	By MS/MS	51.8	45.4	40.8	53.8	60.3	52.3
P53801	P53801	5	5	5	Pituitary tumor-transforming gene 1 protein-interacting protein	PTTG1IP	sp|P53801|PTTG_HUMAN Pituitary tumor-transforming gene 1 protein-interacting protein OS=Homo sapiens OX=9606 GN=PTTG1IP PE=1 SV=1	1	5	5	5	3	2	2	5	5	5	3	2	2	5	5	5	3	2	2	5	5	5	14.4	14.4	14.4	20.324	180	180	0	30.595	By MS/MS	By MS/MS	By MS/MS	By MS/MS	By MS/MS	By MS/MS	11.7	7.8	7.8	14.4	14.4	14.4
P53990	P53990	17	17	17	IST1 homolog	IST1	sp|P53990|IST1_HUMAN IST1 homolog OS=Homo sapiens OX=9606 GN=IST1 PE=1 SV=1	1	17	17	17	17	17	16	13	15	13	17	17	16	13	15	13	17	17	16	13	15	13	65.9	65.9	65.9	39.75	364	364	0	323.31	By MS/MS	By MS/MS	By MS/MS	By MS/MS	By MS/MS	By MS/MS	65.9	65.9	64	40.9	54.7	40.9
P54107	P54107	14	14	14	Cysteine-rich secretory protein 1	CRISP1	sp|P54107|CRIS1_HUMAN Cysteine-rich secretory protein 1 OS=Homo sapiens OX=9606 GN=CRISP1 PE=1 SV=1	1	14	14	14	0	0	0	14	14	13	0	0	0	14	14	13	0	0	0	14	14	13	72.7	72.7	72.7	28.481	249	249	0	311.28				By MS/MS	By MS/MS	By MS/MS	0	0	0	72.7	72.7	58.6
P54108	P54108	4	4	4	Cysteine-rich secretory protein 3	CRISP3	sp|P54108|CRIS3_HUMAN Cysteine-rich secretory protein 3 OS=Homo sapiens OX=9606 GN=CRISP3 PE=1 SV=1	1	4	4	4	4	4	4	2	2	3	4	4	4	2	2	3	4	4	4	2	2	3	17.1	17.1	17.1	27.63	245	245	0	50.178	By MS/MS	By MS/MS	By MS/MS	By MS/MS	By MS/MS	By MS/MS	17.1	17.1	17.1	6.9	6.9	10.6
P54289	P54289	14	14	14	Voltage-dependent calcium channel subunit alpha-2/delta-1;Voltage-dependent calcium channel subunit alpha-2-1;Voltage-dependent calcium channel subunit delta-1	CACNA2D1	sp|P54289|CA2D1_HUMAN Voltage-dependent calcium channel subunit alpha-2/delta-1 OS=Homo sapiens OX=9606 GN=CACNA2D1 PE=1 SV=3	1	14	14	14	12	9	10	9	6	8	12	9	10	9	6	8	12	9	10	9	6	8	17.6	17.6	17.6	124.57	1103	1103	0	133.29	By MS/MS	By MS/MS	By MS/MS	By MS/MS	By MS/MS	By MS/MS	15.5	10.5	13.5	11.4	7.6	10.3
P54578	P54578	3	3	3	Ubiquitin carboxyl-terminal hydrolase 14	USP14	sp|P54578|UBP14_HUMAN Ubiquitin carboxyl-terminal hydrolase 14 OS=Homo sapiens OX=9606 GN=USP14 PE=1 SV=3	1	3	3	3	0	1	0	2	2	1	0	1	0	2	2	1	0	1	0	2	2	1	6.7	6.7	6.7	56.068	494	494	0	20.589		By MS/MS		By MS/MS	By MS/MS	By MS/MS	0	2.6	0	5.1	4.3	2.6
P54652	P54652	21	6	6	Heat shock-related 70 kDa protein 2	HSPA2	sp|P54652|HSP72_HUMAN Heat shock-related 70 kDa protein 2 OS=Homo sapiens OX=9606 GN=HSPA2 PE=1 SV=1	1	21	6	6	15	14	14	20	18	19	3	2	2	6	4	4	3	2	2	6	4	4	30.4	11.3	11.3	70.02	639	639	0	47.141	By MS/MS	By MS/MS	By MS/MS	By MS/MS	By MS/MS	By MS/MS	22.8	21.3	20	29.3	25.2	26.3
P54753;P54762	P54753;P54762	2;1	2;1	2;1	Ephrin type-B receptor 3;Ephrin type-B receptor 1	EPHB3;EPHB1	sp|P54753|EPHB3_HUMAN Ephrin type-B receptor 3 OS=Homo sapiens OX=9606 GN=EPHB3 PE=1 SV=2;sp|P54762|EPHB1_HUMAN Ephrin type-B receptor 1 OS=Homo sapiens OX=9606 GN=EPHB1 PE=1 SV=1	2	2	2	2	1	1	1	2	1	1	1	1	1	2	1	1	1	1	1	2	1	1	2.5	2.5	2.5	110.33	998	998;984	0	12.866	By matching	By matching	By MS/MS	By MS/MS	By MS/MS	By MS/MS	1	1	1	2.5	1	1
P54760	P54760	7	7	7	Ephrin type-B receptor 4	EPHB4	sp|P54760|EPHB4_HUMAN Ephrin type-B receptor 4 OS=Homo sapiens OX=9606 GN=EPHB4 PE=1 SV=2	1	7	7	7	4	4	5	6	7	4	4	4	5	6	7	4	4	4	5	6	7	4	7.9	7.9	7.9	108.27	987	987	0	45.479	By MS/MS	By MS/MS	By MS/MS	By MS/MS	By MS/MS	By MS/MS	5.3	5.1	6	6.9	7.9	5.3
P54793;Q5FYA8;P51689	P54793	20;1;1	20;1;1	19;0;0	Arylsulfatase F	ARSF	sp|P54793|ARSF_HUMAN Arylsulfatase F OS=Homo sapiens OX=9606 GN=ARSF PE=1 SV=4	3	20	20	19	18	18	18	15	16	14	18	18	18	15	16	14	17	17	17	15	16	14	38.8	38.8	38.8	65.939	590	590;562;593	0	323.31	By MS/MS	By MS/MS	By MS/MS	By MS/MS	By MS/MS	By MS/MS	34.6	35.1	35.1	34.9	34.9	33.9
P54802	P54802	38	38	38	Alpha-N-acetylglucosaminidase;Alpha-N-acetylglucosaminidase 82 kDa form;Alpha-N-acetylglucosaminidase 77 kDa form	NAGLU	sp|P54802|ANAG_HUMAN Alpha-N-acetylglucosaminidase OS=Homo sapiens OX=9606 GN=NAGLU PE=1 SV=2	1	38	38	38	36	37	37	32	35	34	36	37	37	32	35	34	36	37	37	32	35	34	54.8	54.8	54.8	82.265	743	743	0	323.31	By MS/MS	By MS/MS	By MS/MS	By MS/MS	By MS/MS	By MS/MS	46.6	52.8	51.7	41.5	50.7	49.7
P54803	P54803	11	11	11	Galactocerebrosidase	GALC	sp|P54803|GALC_HUMAN Galactocerebrosidase OS=Homo sapiens OX=9606 GN=GALC PE=1 SV=3	1	11	11	11	9	10	8	6	6	5	9	10	8	6	6	5	9	10	8	6	6	5	21.5	21.5	21.5	77.063	685	685	0	139.12	By MS/MS	By MS/MS	By MS/MS	By MS/MS	By MS/MS	By MS/MS	17.1	18.5	17.1	12.8	12.8	8.5
P54826	P54826	3	3	3	Growth arrest-specific protein 1	GAS1	sp|P54826|GAS1_HUMAN Growth arrest-specific protein 1 OS=Homo sapiens OX=9606 GN=GAS1 PE=2 SV=2	1	3	3	3	3	1	1	0	1	1	3	1	1	0	1	1	3	1	1	0	1	1	14.2	14.2	14.2	35.693	345	345	0	27.091	By MS/MS	By MS/MS	By MS/MS		By MS/MS	By MS/MS	14.2	6.1	6.1	0	3.2	6.1
P54920	P54920	3	3	3	Alpha-soluble NSF attachment protein	NAPA	sp|P54920|SNAA_HUMAN Alpha-soluble NSF attachment protein OS=Homo sapiens OX=9606 GN=NAPA PE=1 SV=3	1	3	3	3	2	1	2	1	3	2	2	1	2	1	3	2	2	1	2	1	3	2	13.2	13.2	13.2	33.232	295	295	0	26.333	By MS/MS	By MS/MS	By MS/MS	By MS/MS	By MS/MS	By MS/MS	9.2	4.4	9.2	4.7	13.2	9.2
P55017	P55017	26	26	26	Solute carrier family 12 member 3	SLC12A3	sp|P55017|S12A3_HUMAN Solute carrier family 12 member 3 OS=Homo sapiens OX=9606 GN=SLC12A3 PE=1 SV=3	1	26	26	26	22	23	19	1	2	2	22	23	19	1	2	2	22	23	19	1	2	2	28	28	28	113.14	1021	1021	0	266.17	By MS/MS	By MS/MS	By MS/MS	By matching	By MS/MS	By matching	23.3	26.7	21.6	1.5	2.4	2.7
P55036;A2A3N6	P55036;A2A3N6	2;1	2;1	2;1	26S proteasome non-ATPase regulatory subunit 4;Putative PIP5K1A and PSMD4-like protein	PSMD4;PIPSL	sp|P55036|PSMD4_HUMAN 26S proteasome non-ATPase regulatory subunit 4 OS=Homo sapiens OX=9606 GN=PSMD4 PE=1 SV=1;sp|A2A3N6|PIPSL_HUMAN Putative PIP5K1A and PSMD4-like protein OS=Homo sapiens OX=9606 GN=PIPSL PE=5 SV=1	2	2	2	2	1	0	1	0	0	0	1	0	1	0	0	0	1	0	1	0	0	0	8.2	8.2	8.2	40.736	377	377;862	0.0056417	10.931	By MS/MS		By MS/MS				4.5	0	4.5	0	0	0
P55058	P55058	5	5	5	Phospholipid transfer protein	PLTP	sp|P55058|PLTP_HUMAN Phospholipid transfer protein OS=Homo sapiens OX=9606 GN=PLTP PE=1 SV=1	1	5	5	5	1	0	0	2	2	2	1	0	0	2	2	2	1	0	0	2	2	2	18.1	18.1	18.1	54.739	493	493	0	34.887	By MS/MS			By MS/MS	By MS/MS	By MS/MS	3	0	0	5.3	9.9	5.9
P55072	P55072	22	22	22	Transitional endoplasmic reticulum ATPase	VCP	sp|P55072|TERA_HUMAN Transitional endoplasmic reticulum ATPase OS=Homo sapiens OX=9606 GN=VCP PE=1 SV=4	1	22	22	22	11	13	10	13	15	15	11	13	10	13	15	15	11	13	10	13	15	15	35.4	35.4	35.4	89.321	806	806	0	261.7	By MS/MS	By MS/MS	By MS/MS	By MS/MS	By MS/MS	By MS/MS	17.6	22.5	14.8	20.3	25.7	23
P55083	P55083	4	4	4	Microfibril-associated glycoprotein 4	MFAP4	sp|P55083|MFAP4_HUMAN Microfibril-associated glycoprotein 4 OS=Homo sapiens OX=9606 GN=MFAP4 PE=1 SV=2	1	4	4	4	1	3	2	2	3	3	1	3	2	2	3	3	1	3	2	2	3	3	35.3	35.3	35.3	28.648	255	255	0	66.558	By MS/MS	By MS/MS	By MS/MS	By MS/MS	By MS/MS	By MS/MS	9	19.2	9	9	25.1	25.1
P55084	P55084	2	2	2	Trifunctional enzyme subunit beta, mitochondrial;3-ketoacyl-CoA thiolase	HADHB	sp|P55084|ECHB_HUMAN Trifunctional enzyme subunit beta, mitochondrial OS=Homo sapiens OX=9606 GN=HADHB PE=1 SV=3	1	2	2	2	0	0	0	1	1	1	0	0	0	1	1	1	0	0	0	1	1	1	4.6	4.6	4.6	51.294	474	474	0	13.084				By MS/MS	By MS/MS	By MS/MS	0	0	0	1.9	1.9	2.7
P55103	P55103	5	5	5	Inhibin beta C chain	INHBC	sp|P55103|INHBC_HUMAN Inhibin beta C chain OS=Homo sapiens OX=9606 GN=INHBC PE=2 SV=1	1	5	5	5	5	4	5	4	4	5	5	4	5	4	4	5	5	4	5	4	4	5	18.8	18.8	18.8	38.237	352	352	0	90.877	By MS/MS	By MS/MS	By MS/MS	By MS/MS	By MS/MS	By MS/MS	18.8	16.5	18.8	16.2	16.2	18.8
P55145	P55145	7	7	7	Mesencephalic astrocyte-derived neurotrophic factor	MANF	sp|P55145|MANF_HUMAN Mesencephalic astrocyte-derived neurotrophic factor OS=Homo sapiens OX=9606 GN=MANF PE=1 SV=3	1	7	7	7	0	0	2	7	5	6	0	0	2	7	5	6	0	0	2	7	5	6	29.7	29.7	29.7	20.7	182	182	0	48.063			By MS/MS	By MS/MS	By MS/MS	By MS/MS	0	0	9.9	29.7	23.6	23.6
P55268	P55268	6	6	6	Laminin subunit beta-2	LAMB2	sp|P55268|LAMB2_HUMAN Laminin subunit beta-2 OS=Homo sapiens OX=9606 GN=LAMB2 PE=1 SV=2	1	6	6	6	2	1	1	3	2	4	2	1	1	3	2	4	2	1	1	3	2	4	6.1	6.1	6.1	195.98	1798	1798	0	43.707	By MS/MS	By MS/MS	By MS/MS	By MS/MS	By matching	By MS/MS	1.8	0.9	0.9	2.4	2	3.7
P55287	P55287	14	14	14	Cadherin-11	CDH11	sp|P55287|CAD11_HUMAN Cadherin-11 OS=Homo sapiens OX=9606 GN=CDH11 PE=1 SV=2	1	14	14	14	7	10	10	4	9	9	7	10	10	4	9	9	7	10	10	4	9	9	27.4	27.4	27.4	87.964	796	796	0	129.53	By MS/MS	By MS/MS	By MS/MS	By MS/MS	By MS/MS	By MS/MS	13.6	20	19.5	4.6	18.6	16.8
P55291	P55291	19	19	19	Cadherin-15	CDH15	sp|P55291|CAD15_HUMAN Cadherin-15 OS=Homo sapiens OX=9606 GN=CDH15 PE=1 SV=1	1	19	19	19	16	17	18	0	0	0	16	17	18	0	0	0	16	17	18	0	0	0	30.5	30.5	30.5	88.915	814	814	0	233.44	By MS/MS	By MS/MS	By MS/MS				28	28.7	28.7	0	0	0
P55786;A6NEC2	P55786	22;7	22;7	22;7	Puromycin-sensitive aminopeptidase	NPEPPS	sp|P55786|PSA_HUMAN Puromycin-sensitive aminopeptidase OS=Homo sapiens OX=9606 GN=NPEPPS PE=1 SV=2	2	22	22	22	10	9	10	14	8	9	10	9	10	14	8	9	10	9	10	14	8	9	31.3	31.3	31.3	103.28	919	919;478	0	191.49	By MS/MS	By MS/MS	By MS/MS	By MS/MS	By MS/MS	By MS/MS	14.6	14	14	20.9	10.8	12.6
P56537	P56537	8	8	8	Eukaryotic translation initiation factor 6	EIF6	sp|P56537|IF6_HUMAN Eukaryotic translation initiation factor 6 OS=Homo sapiens OX=9606 GN=EIF6 PE=1 SV=1	1	8	8	8	4	6	5	7	8	6	4	6	5	7	8	6	4	6	5	7	8	6	58.8	58.8	58.8	26.599	245	245	0	209.41	By MS/MS	By MS/MS	By MS/MS	By MS/MS	By MS/MS	By MS/MS	26.9	42.9	35.5	48.6	58.8	46.5
P58062	P58062	2	2	2	Serine protease inhibitor Kazal-type 7	SPINK7	sp|P58062|ISK7_HUMAN Serine protease inhibitor Kazal-type 7 OS=Homo sapiens OX=9606 GN=SPINK7 PE=1 SV=1	1	2	2	2	2	1	2	1	1	1	2	1	2	1	1	1	2	1	2	1	1	1	51.8	51.8	51.8	9.2317	85	85	0	17.977	By MS/MS	By MS/MS	By MS/MS	By MS/MS	By MS/MS	By MS/MS	51.8	9.4	51.8	9.4	9.4	9.4
P58499	P58499	10	10	10	Protein FAM3B	FAM3B	sp|P58499|FAM3B_HUMAN Protein FAM3B OS=Homo sapiens OX=9606 GN=FAM3B PE=1 SV=2	1	10	10	10	9	8	7	9	9	9	9	8	7	9	9	9	9	8	7	9	9	9	51.1	51.1	51.1	25.982	235	235	0	95.708	By MS/MS	By MS/MS	By MS/MS	By MS/MS	By MS/MS	By MS/MS	44.7	35.7	34.9	44.7	44.7	44.7
P59666;P59665	P59666;P59665	4;4	4;4	4;4	Neutrophil defensin 3;HP 3-56;Neutrophil defensin 2;Neutrophil defensin 1;HP 1-56;Neutrophil defensin 2	DEFA3;DEFA1	sp|P59666|DEF3_HUMAN Neutrophil defensin 3 OS=Homo sapiens OX=9606 GN=DEFA3 PE=1 SV=1;sp|P59665|DEF1_HUMAN Neutrophil defensin 1 OS=Homo sapiens OX=9606 GN=DEFA1 PE=1 SV=1	2	4	4	4	3	3	4	4	4	4	3	3	4	4	4	4	3	3	4	4	4	4	20.2	20.2	20.2	10.245	94	94;94	0	36.029	By MS/MS	By MS/MS	By MS/MS	By MS/MS	By MS/MS	By MS/MS	20.2	20.2	20.2	20.2	20.2	20.2
P59998	P59998	5	5	5	Actin-related protein 2/3 complex subunit 4	ARPC4	sp|P59998|ARPC4_HUMAN Actin-related protein 2/3 complex subunit 4 OS=Homo sapiens OX=9606 GN=ARPC4 PE=1 SV=3	1	5	5	5	2	5	2	4	3	4	2	5	2	4	3	4	2	5	2	4	3	4	25.6	25.6	25.6	19.667	168	168	0	30.471	By MS/MS	By MS/MS	By MS/MS	By MS/MS	By MS/MS	By MS/MS	11.9	25.6	11.9	25.6	17.3	23.8
P60022	P60022	3	3	3	Beta-defensin 1	DEFB1	sp|P60022|DEFB1_HUMAN Beta-defensin 1 OS=Homo sapiens OX=9606 GN=DEFB1 PE=1 SV=1	1	3	3	3	3	2	3	3	3	3	3	2	3	3	3	3	3	2	3	3	3	3	47.1	47.1	47.1	7.4197	68	68	0	242.13	By MS/MS	By MS/MS	By MS/MS	By MS/MS	By MS/MS	By MS/MS	47.1	44.1	47.1	47.1	47.1	47.1
P60033	P60033	2	2	2	CD81 antigen	CD81	sp|P60033|CD81_HUMAN CD81 antigen OS=Homo sapiens OX=9606 GN=CD81 PE=1 SV=1	1	2	2	2	2	1	1	2	1	2	2	1	1	2	1	2	2	1	1	2	1	2	18.2	18.2	18.2	25.809	236	236	0	302.16	By MS/MS	By MS/MS	By MS/MS	By MS/MS	By MS/MS	By MS/MS	18.2	8.5	8.5	18.2	8.5	18.2
P60174	P60174	22	22	22	Triosephosphate isomerase	TPI1	sp|P60174|TPIS_HUMAN Triosephosphate isomerase OS=Homo sapiens OX=9606 GN=TPI1 PE=1 SV=3	1	22	22	22	20	20	20	21	20	21	20	20	20	21	20	21	20	20	20	21	20	21	78.3	78.3	78.3	30.791	286	286	0	323.31	By MS/MS	By MS/MS	By MS/MS	By MS/MS	By MS/MS	By MS/MS	77.6	77.6	77.6	78	78	78
P60660;P14649	P60660	7;2	7;2	7;2	Myosin light polypeptide 6	MYL6	sp|P60660|MYL6_HUMAN Myosin light polypeptide 6 OS=Homo sapiens OX=9606 GN=MYL6 PE=1 SV=2	2	7	7	7	5	5	6	4	3	4	5	5	6	4	3	4	5	5	6	4	3	4	57.6	57.6	57.6	16.93	151	151;208	0	63.942	By MS/MS	By MS/MS	By MS/MS	By MS/MS	By MS/MS	By MS/MS	43.7	43	49	35.1	26.5	35.1
P60842;Q14240	P60842;Q14240	3;2	3;2	3;2	Eukaryotic initiation factor 4A-I;Eukaryotic initiation factor 4A-II;Eukaryotic initiation factor 4A-II, N-terminally processed	EIF4A1;EIF4A2	sp|P60842|IF4A1_HUMAN Eukaryotic initiation factor 4A-I OS=Homo sapiens OX=9606 GN=EIF4A1 PE=1 SV=1;sp|Q14240|IF4A2_HUMAN Eukaryotic initiation factor 4A-II OS=Homo sapiens OX=9606 GN=EIF4A2 PE=1 SV=2	2	3	3	3	1	2	0	1	1	1	1	2	0	1	1	1	1	2	0	1	1	1	10.8	10.8	10.8	46.153	406	406;407	0	35.311	By MS/MS	By MS/MS		By MS/MS	By MS/MS	By MS/MS	3.2	6.7	0	3.2	3.2	3.2
P60900	P60900	8	8	8	Proteasome subunit alpha type-6	PSMA6	sp|P60900|PSA6_HUMAN Proteasome subunit alpha type-6 OS=Homo sapiens OX=9606 GN=PSMA6 PE=1 SV=1	1	8	8	8	5	3	3	5	5	6	5	3	3	5	5	6	5	3	3	5	5	6	39.4	39.4	39.4	27.399	246	246	0	75.343	By MS/MS	By MS/MS	By MS/MS	By MS/MS	By MS/MS	By MS/MS	21.5	17.5	15.4	24.8	28	31.7
P60903	P60903	5	5	5	Protein S100-A10	S100A10	sp|P60903|S10AA_HUMAN Protein S100-A10 OS=Homo sapiens OX=9606 GN=S100A10 PE=1 SV=2	1	5	5	5	5	4	5	4	3	3	5	4	5	4	3	3	5	4	5	4	3	3	53.6	53.6	53.6	11.203	97	97	0	52.31	By MS/MS	By MS/MS	By MS/MS	By MS/MS	By MS/MS	By MS/MS	53.6	53.6	53.6	53.6	36.1	36.1
P60953;P17081;Q9H4E5	P60953	8;1;1	8;1;1	7;0;0	Cell division control protein 42 homolog	CDC42	sp|P60953|CDC42_HUMAN Cell division control protein 42 homolog OS=Homo sapiens OX=9606 GN=CDC42 PE=1 SV=2	3	8	8	7	5	6	6	6	6	6	5	6	6	6	6	6	5	5	5	5	5	5	42.9	42.9	37.2	21.258	191	191;205;214	0	205.3	By MS/MS	By MS/MS	By MS/MS	By MS/MS	By MS/MS	By MS/MS	31.4	37.2	37.2	37.2	37.2	37.2
P60981	P60981	9	8	8	Destrin	DSTN	sp|P60981|DEST_HUMAN Destrin OS=Homo sapiens OX=9606 GN=DSTN PE=1 SV=3	1	9	8	8	5	6	4	7	5	7	4	5	3	6	4	6	4	5	3	6	4	6	50.9	46.7	46.7	18.506	165	165	0	63.453	By MS/MS	By MS/MS	By MS/MS	By MS/MS	By MS/MS	By MS/MS	33.3	38.8	27.9	45.5	40	50.3
P61006	P61006	4	3	3	Ras-related protein Rab-8A	RAB8A	sp|P61006|RAB8A_HUMAN Ras-related protein Rab-8A OS=Homo sapiens OX=9606 GN=RAB8A PE=1 SV=1	1	4	3	3	4	3	2	3	3	3	3	3	2	3	2	3	3	3	2	3	2	3	23.2	19.8	19.8	23.668	207	207	0	42.185	By MS/MS	By MS/MS	By MS/MS	By MS/MS	By MS/MS	By MS/MS	23.2	19.8	12.6	19.8	15.9	19.8
P61019;Q8WUD1	P61019	5;2	5;2	5;2	Ras-related protein Rab-2A	RAB2A	sp|P61019|RAB2A_HUMAN Ras-related protein Rab-2A OS=Homo sapiens OX=9606 GN=RAB2A PE=1 SV=1	2	5	5	5	2	1	1	2	3	5	2	1	1	2	3	5	2	1	1	2	3	5	29.7	29.7	29.7	23.545	212	212;216	0	56.288	By MS/MS	By MS/MS	By MS/MS	By MS/MS	By MS/MS	By MS/MS	11.8	6.6	6.6	11.8	17.5	29.7
P61026	P61026	6	6	6	Ras-related protein Rab-10	RAB10	sp|P61026|RAB10_HUMAN Ras-related protein Rab-10 OS=Homo sapiens OX=9606 GN=RAB10 PE=1 SV=1	1	6	6	6	4	5	6	5	6	5	4	5	6	5	6	5	4	5	6	5	6	5	28.5	28.5	28.5	22.541	200	200	0	56.843	By MS/MS	By MS/MS	By MS/MS	By MS/MS	By MS/MS	By MS/MS	15.5	19	28.5	25	28.5	19
P61106	P61106	10	10	10	Ras-related protein Rab-14	RAB14	sp|P61106|RAB14_HUMAN Ras-related protein Rab-14 OS=Homo sapiens OX=9606 GN=RAB14 PE=1 SV=4	1	10	10	10	9	8	9	5	6	7	9	8	9	5	6	7	9	8	9	5	6	7	62.3	62.3	62.3	23.897	215	215	0	122.52	By MS/MS	By MS/MS	By MS/MS	By MS/MS	By MS/MS	By MS/MS	58.6	48.4	57.7	39.5	33.5	46.5
P61158;Q9P1U1;Q9C0K3	P61158	16;2;1	16;2;1	16;2;1	Actin-related protein 3	ACTR3	sp|P61158|ARP3_HUMAN Actin-related protein 3 OS=Homo sapiens OX=9606 GN=ACTR3 PE=1 SV=3	3	16	16	16	10	11	12	15	15	15	10	11	12	15	15	15	10	11	12	15	15	15	49.3	49.3	49.3	47.371	418	418;418;210	0	164.74	By MS/MS	By MS/MS	By MS/MS	By MS/MS	By MS/MS	By MS/MS	30.9	34.9	36.6	43.5	47.4	43.5
P61160	P61160	11	11	11	Actin-related protein 2	ACTR2	sp|P61160|ARP2_HUMAN Actin-related protein 2 OS=Homo sapiens OX=9606 GN=ACTR2 PE=1 SV=1	1	11	11	11	9	10	9	10	9	9	9	10	9	10	9	9	9	10	9	10	9	9	37.1	37.1	37.1	44.76	394	394	0	105.28	By MS/MS	By MS/MS	By MS/MS	By MS/MS	By MS/MS	By MS/MS	27.9	33.8	27.9	31.2	27.9	27.9
P61163;P42025	P61163;P42025	2;1	2;1	2;1	Alpha-centractin;Beta-centractin	ACTR1A;ACTR1B	sp|P61163|ACTZ_HUMAN Alpha-centractin OS=Homo sapiens OX=9606 GN=ACTR1A PE=1 SV=1;sp|P42025|ACTY_HUMAN Beta-centractin OS=Homo sapiens OX=9606 GN=ACTR1B PE=1 SV=1	2	2	2	2	0	0	1	2	1	1	0	0	1	2	1	1	0	0	1	2	1	1	9.3	9.3	9.3	42.613	376	376;376	0.0070373	10.831			By MS/MS	By MS/MS	By MS/MS	By matching	0	0	4.3	9.3	5.1	4.3
P84077;P61204	P84077;P61204	10;10	10;10	6;6	ADP-ribosylation factor 1;ADP-ribosylation factor 3	ARF1;ARF3	sp|P84077|ARF1_HUMAN ADP-ribosylation factor 1 OS=Homo sapiens OX=9606 GN=ARF1 PE=1 SV=2;sp|P61204|ARF3_HUMAN ADP-ribosylation factor 3 OS=Homo sapiens OX=9606 GN=ARF3 PE=1 SV=2	2	10	10	6	8	9	7	7	9	7	8	9	7	7	9	7	5	5	4	4	6	5	64.1	64.1	35.4	20.697	181	181;181	0	128.51	By MS/MS	By MS/MS	By MS/MS	By MS/MS	By MS/MS	By MS/MS	64.1	64.1	54.1	44.8	53	53
P61224;A6NIZ1	P61224;A6NIZ1	12;8	12;8	5;3	Ras-related protein Rap-1b;Ras-related protein Rap-1b-like protein	RAP1B	sp|P61224|RAP1B_HUMAN Ras-related protein Rap-1b OS=Homo sapiens OX=9606 GN=RAP1B PE=1 SV=1;sp|A6NIZ1|RP1BL_HUMAN Ras-related protein Rap-1b-like protein OS=Homo sapiens OX=9606 PE=2 SV=1	2	12	12	5	7	9	7	9	10	8	7	9	7	9	10	8	2	4	2	2	3	2	67.4	67.4	32.1	20.825	184	184;184	0	141.03	By MS/MS	By MS/MS	By MS/MS	By MS/MS	By MS/MS	By MS/MS	53.8	62	47.8	56.5	50.5	56.5
P61421	P61421	4	4	4	V-type proton ATPase subunit d 1	ATP6V0D1	sp|P61421|VA0D1_HUMAN V-type proton ATPase subunit d 1 OS=Homo sapiens OX=9606 GN=ATP6V0D1 PE=1 SV=1	1	4	4	4	4	2	2	2	2	3	4	2	2	2	2	3	4	2	2	2	2	3	18.2	18.2	18.2	40.329	351	351	0	30.144	By MS/MS	By MS/MS	By MS/MS	By MS/MS	By MS/MS	By MS/MS	18.2	6.6	7.1	7.1	7.1	10
P61457;Q9H0N5	P61457	6;1	6;1	6;1	Pterin-4-alpha-carbinolamine dehydratase	PCBD1	sp|P61457|PHS_HUMAN Pterin-4-alpha-carbinolamine dehydratase OS=Homo sapiens OX=9606 GN=PCBD1 PE=1 SV=2	2	6	6	6	3	4	1	4	3	5	3	4	1	4	3	5	3	4	1	4	3	5	53.8	53.8	53.8	11.999	104	104;130	0	42.81	By MS/MS	By MS/MS	By MS/MS	By MS/MS	By MS/MS	By MS/MS	28.8	35.6	6.7	33.7	35.6	49
P61586;P62745	P61586	7;1	4;0	4;0	Transforming protein RhoA	RHOA	sp|P61586|RHOA_HUMAN Transforming protein RhoA OS=Homo sapiens OX=9606 GN=RHOA PE=1 SV=1	2	7	4	4	6	5	4	4	6	4	4	3	3	3	4	3	4	3	3	3	4	3	46.6	23.8	23.8	21.768	193	193;196	0	26.858	By MS/MS	By MS/MS	By MS/MS	By MS/MS	By MS/MS	By MS/MS	37.8	31.6	25.4	26.4	40.4	26.4
P61604	P61604	8	8	8	10 kDa heat shock protein, mitochondrial	HSPE1	sp|P61604|CH10_HUMAN 10 kDa heat shock protein, mitochondrial OS=Homo sapiens OX=9606 GN=HSPE1 PE=1 SV=2	1	8	8	8	0	0	0	7	7	7	0	0	0	7	7	7	0	0	0	7	7	7	61.8	61.8	61.8	10.932	102	102	0	64.481				By MS/MS	By MS/MS	By MS/MS	0	0	0	61.8	61.8	61.8
P61626	P61626	15	15	15	Lysozyme C	LYZ	sp|P61626|LYSC_HUMAN Lysozyme C OS=Homo sapiens OX=9606 GN=LYZ PE=1 SV=1	1	15	15	15	15	15	15	14	15	13	15	15	15	14	15	13	15	15	15	14	15	13	69.6	69.6	69.6	16.537	148	148	0	323.31	By MS/MS	By MS/MS	By MS/MS	By MS/MS	By MS/MS	By MS/MS	69.6	69.6	69.6	69.6	69.6	64.2
P61769	P61769	7	7	7	Beta-2-microglobulin;Beta-2-microglobulin form pI 5.3	B2M	sp|P61769|B2MG_HUMAN Beta-2-microglobulin OS=Homo sapiens OX=9606 GN=B2M PE=1 SV=1	1	7	7	7	5	4	4	6	7	7	5	4	4	6	7	7	5	4	4	6	7	7	65.5	65.5	65.5	13.714	119	119	0	164.59	By MS/MS	By MS/MS	By MS/MS	By MS/MS	By MS/MS	By MS/MS	51.3	40.3	40.3	65.5	65.5	65.5
P61916	P61916	7	7	7	Epididymal secretory protein E1	NPC2	sp|P61916|NPC2_HUMAN NPC intracellular cholesterol transporter 2 OS=Homo sapiens OX=9606 GN=NPC2 PE=1 SV=1	1	7	7	7	4	5	5	7	7	6	4	5	5	7	7	6	4	5	5	7	7	6	61.6	61.6	61.6	16.57	151	151	0	82.8	By MS/MS	By MS/MS	By MS/MS	By MS/MS	By MS/MS	By MS/MS	38.4	45.7	45.7	61.6	61.6	57
P61970	P61970	5	5	5	Nuclear transport factor 2	NUTF2	sp|P61970|NTF2_HUMAN Nuclear transport factor 2 OS=Homo sapiens OX=9606 GN=NUTF2 PE=1 SV=1	1	5	5	5	5	5	5	5	5	5	5	5	5	5	5	5	5	5	5	5	5	5	56.7	56.7	56.7	14.478	127	127	0	323.31	By MS/MS	By MS/MS	By MS/MS	By MS/MS	By MS/MS	By MS/MS	56.7	56.7	56.7	56.7	56.7	56.7
P61978	P61978	3	3	3	Heterogeneous nuclear ribonucleoprotein K	HNRNPK	sp|P61978|HNRPK_HUMAN Heterogeneous nuclear ribonucleoprotein K OS=Homo sapiens OX=9606 GN=HNRNPK PE=1 SV=1	1	3	3	3	1	1	1	2	2	1	1	1	1	2	2	1	1	1	1	2	2	1	6.3	6.3	6.3	50.976	463	463	0	25.06	By matching	By MS/MS	By MS/MS	By MS/MS	By MS/MS	By matching	2.6	2.6	2.6	6.3	6.3	3.7
P61981	P61981	14	9	9	14-3-3 protein gamma;14-3-3 protein gamma, N-terminally processed	YWHAG	sp|P61981|1433G_HUMAN 14-3-3 protein gamma OS=Homo sapiens OX=9606 GN=YWHAG PE=1 SV=2	1	14	9	9	12	11	11	12	11	12	7	6	6	7	6	7	7	6	6	7	6	7	61.5	42.1	42.1	28.302	247	247	0	180.02	By MS/MS	By MS/MS	By MS/MS	By MS/MS	By MS/MS	By MS/MS	51	47	47	57.5	47	47
P62070;P10301	P62070	3;1	3;1	3;1	Ras-related protein R-Ras2	RRAS2	sp|P62070|RRAS2_HUMAN Ras-related protein R-Ras2 OS=Homo sapiens OX=9606 GN=RRAS2 PE=1 SV=1	2	3	3	3	2	3	3	1	2	1	2	3	3	1	2	1	2	3	3	1	2	1	22.5	22.5	22.5	23.399	204	204;218	0	22.519	By MS/MS	By MS/MS	By MS/MS	By matching	By MS/MS	By MS/MS	12.3	22.5	22.5	6.4	12.3	10.3
P62140;P36873;P62136	P62140;P36873;P62136	3;2;2	3;2;2	3;2;2	Serine/threonine-protein phosphatase PP1-beta catalytic subunit;Serine/threonine-protein phosphatase PP1-gamma catalytic subunit;Serine/threonine-protein phosphatase PP1-alpha catalytic subunit	PPP1CB;PPP1CC;PPP1CA	sp|P62140|PP1B_HUMAN Serine/threonine-protein phosphatase PP1-beta catalytic subunit OS=Homo sapiens OX=9606 GN=PPP1CB PE=1 SV=3;sp|P36873|PP1G_HUMAN Serine/threonine-protein phosphatase PP1-gamma catalytic subunit OS=Homo sapiens OX=9606 GN=PPP1CC PE=1 SV	3	3	3	3	1	0	1	1	1	1	1	0	1	1	1	1	1	0	1	1	1	1	9.5	9.5	9.5	37.186	327	327;323;330	0	19.162	By MS/MS		By MS/MS	By MS/MS	By MS/MS	By MS/MS	5.8	0	5.8	5.8	3.7	5.2
P62258	P62258	17	15	15	14-3-3 protein epsilon	YWHAE	sp|P62258|1433E_HUMAN 14-3-3 protein epsilon OS=Homo sapiens OX=9606 GN=YWHAE PE=1 SV=1	1	17	15	15	16	17	14	13	15	13	14	15	12	11	13	11	14	15	12	11	13	11	70.6	63.5	63.5	29.174	255	255	0	272.13	By MS/MS	By MS/MS	By MS/MS	By MS/MS	By MS/MS	By MS/MS	70.6	70.6	62	54.5	58	53.3
P62330	P62330	4	4	4	ADP-ribosylation factor 6	ARF6	sp|P62330|ARF6_HUMAN ADP-ribosylation factor 6 OS=Homo sapiens OX=9606 GN=ARF6 PE=1 SV=2	1	4	4	4	3	3	3	2	1	3	3	3	3	2	1	3	3	3	3	2	1	3	29.1	29.1	29.1	20.082	175	175	0	26.66	By MS/MS	By MS/MS	By MS/MS	By MS/MS	By MS/MS	By MS/MS	24.6	24.6	24.6	10.9	4.6	17.1
P62333	P62333	4	4	4	26S protease regulatory subunit 10B	PSMC6	sp|P62333|PRS10_HUMAN 26S proteasome regulatory subunit 10B OS=Homo sapiens OX=9606 GN=PSMC6 PE=1 SV=1	1	4	4	4	1	0	1	1	1	2	1	0	1	1	1	2	1	0	1	1	1	2	10.3	10.3	10.3	44.172	389	389	0	25.211	By MS/MS		By MS/MS	By matching	By MS/MS	By MS/MS	3.6	0	3.6	3.6	3.6	6.4
P67775;P62714	P67775;P62714	2;2	2;2	2;2	Serine/threonine-protein phosphatase 2A catalytic subunit alpha isoform;Serine/threonine-protein phosphatase 2A catalytic subunit beta isoform	PPP2CA;PPP2CB	sp|P67775|PP2AA_HUMAN Serine/threonine-protein phosphatase 2A catalytic subunit alpha isoform OS=Homo sapiens OX=9606 GN=PPP2CA PE=1 SV=1;sp|P62714|PP2AB_HUMAN Serine/threonine-protein phosphatase 2A catalytic subunit beta isoform OS=Homo sapiens OX=9606 G	2	2	2	2	2	0	1	2	2	1	2	0	1	2	2	1	2	0	1	2	2	1	6.1	6.1	6.1	35.594	309	309;309	0	13.636	By MS/MS		By MS/MS	By MS/MS	By MS/MS	By MS/MS	6.1	0	3.6	6.1	6.1	3.6
P62805	P62805	9	9	9	Histone H4	HIST1H4A	sp|P62805|H4_HUMAN Histone H4 OS=Homo sapiens OX=9606 GN=H4C1 PE=1 SV=2	1	9	9	9	9	8	8	9	9	9	9	8	8	9	9	9	9	8	8	9	9	9	45.6	45.6	45.6	11.367	103	103	0	113.62	By MS/MS	By MS/MS	By MS/MS	By MS/MS	By MS/MS	By MS/MS	45.6	45.6	44.7	45.6	45.6	45.6
P62820	P62820	12	12	7	Ras-related protein Rab-1A	RAB1A	sp|P62820|RAB1A_HUMAN Ras-related protein Rab-1A OS=Homo sapiens OX=9606 GN=RAB1A PE=1 SV=3	1	12	12	7	8	7	7	9	11	9	8	7	7	9	11	9	4	4	4	6	7	6	61	61	28.8	22.677	205	205	0	285.22	By MS/MS	By MS/MS	By MS/MS	By MS/MS	By MS/MS	By MS/MS	45.4	39	39	42.4	51.7	42.4
P62826	P62826	5	5	5	GTP-binding nuclear protein Ran	RAN	sp|P62826|RAN_HUMAN GTP-binding nuclear protein Ran OS=Homo sapiens OX=9606 GN=RAN PE=1 SV=3	1	5	5	5	3	3	2	3	4	4	3	3	2	3	4	4	3	3	2	3	4	4	17.1	17.1	17.1	24.423	216	216	0	29.788	By MS/MS	By MS/MS	By MS/MS	By MS/MS	By MS/MS	By MS/MS	12.5	9.3	9.3	12.5	16.7	12.5
P62834	P62834	10	3	3	Ras-related protein Rap-1A	RAP1A	sp|P62834|RAP1A_HUMAN Ras-related protein Rap-1A OS=Homo sapiens OX=9606 GN=RAP1A PE=1 SV=1	1	10	3	3	8	8	6	7	7	7	3	3	1	0	0	1	3	3	1	0	0	1	63.6	28.3	28.3	20.987	184	184	0	24.987	By MS/MS	By MS/MS	By MS/MS	By MS/MS	By MS/MS	By MS/MS	60.9	60.9	39.7	35.3	35.3	42.4
P62873;P16520	P62873	12;2	12;2	6;0	Guanine nucleotide-binding protein G(I)/G(S)/G(T) subunit beta-1	GNB1	sp|P62873|GBB1_HUMAN Guanine nucleotide-binding protein G(I)/G(S)/G(T) subunit beta-1 OS=Homo sapiens OX=9606 GN=GNB1 PE=1 SV=3	2	12	12	6	11	12	11	10	11	10	11	12	11	10	11	10	5	6	6	5	5	5	44.4	44.4	26.2	37.377	340	340;340	0	285.75	By MS/MS	By MS/MS	By MS/MS	By MS/MS	By MS/MS	By MS/MS	43.5	44.4	41.2	36.8	39.1	32.1
P62879;Q9HAV0	P62879	12;4	6;1	6;1	Guanine nucleotide-binding protein G(I)/G(S)/G(T) subunit beta-2	GNB2	sp|P62879|GBB2_HUMAN Guanine nucleotide-binding protein G(I)/G(S)/G(T) subunit beta-2 OS=Homo sapiens OX=9606 GN=GNB2 PE=1 SV=3	2	12	6	6	12	12	11	9	10	9	6	6	6	4	4	4	6	6	6	4	4	4	47.9	26.8	26.8	37.331	340	340;340	0	81.441	By MS/MS	By MS/MS	By MS/MS	By MS/MS	By MS/MS	By MS/MS	47.9	47.9	44.7	28.5	35.3	28.8
P62937	P62937	11	11	9	Peptidyl-prolyl cis-trans isomerase A;Peptidyl-prolyl cis-trans isomerase A, N-terminally processed	PPIA	sp|P62937|PPIA_HUMAN Peptidyl-prolyl cis-trans isomerase A OS=Homo sapiens OX=9606 GN=PPIA PE=1 SV=2	1	11	11	9	10	11	11	10	10	10	10	11	11	10	10	10	8	9	9	8	8	8	69.7	69.7	57	18.012	165	165	0	176.97	By MS/MS	By MS/MS	By MS/MS	By MS/MS	By MS/MS	By MS/MS	69.7	69.7	69.7	69.7	69.7	69.7
P62942	P62942	2	2	2	Peptidyl-prolyl cis-trans isomerase FKBP1A	FKBP1A	sp|P62942|FKB1A_HUMAN Peptidyl-prolyl cis-trans isomerase FKBP1A OS=Homo sapiens OX=9606 GN=FKBP1A PE=1 SV=2	1	2	2	2	0	1	1	1	1	0	0	1	1	1	1	0	0	1	1	1	1	0	27.8	27.8	27.8	11.951	108	108	0.0028633	11.421		By MS/MS	By MS/MS	By MS/MS	By matching		0	15.7	15.7	15.7	15.7	0
P63000;P60763	P63000;P60763	6;3	5;2	2;0	Ras-related C3 botulinum toxin substrate 1;Ras-related C3 botulinum toxin substrate 3	RAC1;RAC3	sp|P63000|RAC1_HUMAN Ras-related C3 botulinum toxin substrate 1 OS=Homo sapiens OX=9606 GN=RAC1 PE=1 SV=1;sp|P60763|RAC3_HUMAN Ras-related C3 botulinum toxin substrate 3 OS=Homo sapiens OX=9606 GN=RAC3 PE=1 SV=1	2	6	5	2	5	5	6	6	6	6	5	4	5	5	5	5	2	2	2	2	2	2	36.5	30.7	15.1	21.45	192	192;192	0	44.279	By MS/MS	By MS/MS	By MS/MS	By MS/MS	By MS/MS	By MS/MS	30.7	32.3	36.5	36.5	36.5	36.5
P63092;Q5JWF2	P63092;Q5JWF2	6;6	5;5	5;5	Guanine nucleotide-binding protein G(s) subunit alpha isoforms short;Guanine nucleotide-binding protein G(s) subunit alpha isoforms XLas	GNAS	sp|P63092|GNAS2_HUMAN Guanine nucleotide-binding protein G(s) subunit alpha isoforms short OS=Homo sapiens OX=9606 GN=GNAS PE=1 SV=1;sp|Q5JWF2|GNAS1_HUMAN Guanine nucleotide-binding protein G(s) subunit alpha isoforms XLas OS=Homo sapiens OX=9606 GN=GNAS P	2	6	5	5	6	6	5	5	3	3	5	5	4	4	2	2	5	5	4	4	2	2	15.7	12.9	12.9	45.664	394	394;1037	0	33.5	By MS/MS	By MS/MS	By MS/MS	By MS/MS	By MS/MS	By MS/MS	15.7	15.7	12.4	15.7	9.9	7.6
P63096	P63096	10	3	2	Guanine nucleotide-binding protein G(i) subunit alpha-1	GNAI1	sp|P63096|GNAI1_HUMAN Guanine nucleotide-binding protein G(i) subunit alpha-1 OS=Homo sapiens OX=9606 GN=GNAI1 PE=1 SV=2	1	10	3	2	8	7	9	8	6	6	3	1	3	2	1	1	2	1	2	1	1	1	29.7	10.5	7.1	40.361	354	354	0	19.932	By MS/MS	By MS/MS	By MS/MS	By MS/MS	By MS/MS	By MS/MS	22.9	21.5	25.4	24.3	17.5	18.9
P63104	P63104	20	20	15	14-3-3 protein zeta/delta	YWHAZ	sp|P63104|1433Z_HUMAN 14-3-3 protein zeta/delta OS=Homo sapiens OX=9606 GN=YWHAZ PE=1 SV=1	1	20	20	15	20	19	19	19	19	20	20	19	19	19	19	20	15	14	14	14	14	15	71	71	57.6	27.745	245	245	0	323.31	By MS/MS	By MS/MS	By MS/MS	By MS/MS	By MS/MS	By MS/MS	71	68.6	68.6	71	71	71
P63167	P63167	5	5	2	Dynein light chain 1, cytoplasmic	DYNLL1	sp|P63167|DYL1_HUMAN Dynein light chain 1, cytoplasmic OS=Homo sapiens OX=9606 GN=DYNLL1 PE=1 SV=1	1	5	5	2	1	1	1	4	4	4	1	1	1	4	4	4	1	1	1	1	1	1	59.6	59.6	33.7	10.366	89	89	0	29.547	By MS/MS	By MS/MS	By MS/MS	By MS/MS	By MS/MS	By MS/MS	9	9	9	34.8	34.8	34.8
P63218	P63218	3	3	3	Guanine nucleotide-binding protein G(I)/G(S)/G(O) subunit gamma-5	GNG5	sp|P63218|GBG5_HUMAN Guanine nucleotide-binding protein G(I)/G(S)/G(O) subunit gamma-5 OS=Homo sapiens OX=9606 GN=GNG5 PE=1 SV=3	1	3	3	3	2	2	2	1	0	1	2	2	2	1	0	1	2	2	2	1	0	1	38.2	38.2	38.2	7.3184	68	68	0	18.018	By MS/MS	By MS/MS	By MS/MS	By MS/MS		By MS/MS	29.4	29.4	29.4	16.2	0	16.2
P63241;Q6IS14;Q9GZV4	P63241;Q6IS14	5;3;2	5;3;2	5;3;2	Eukaryotic translation initiation factor 5A-1;Eukaryotic translation initiation factor 5A-1-like	EIF5A;EIF5AL1	sp|P63241|IF5A1_HUMAN Eukaryotic translation initiation factor 5A-1 OS=Homo sapiens OX=9606 GN=EIF5A PE=1 SV=2;sp|Q6IS14|IF5AL_HUMAN Eukaryotic translation initiation factor 5A-1-like OS=Homo sapiens OX=9606 GN=EIF5AL1 PE=2 SV=2	3	5	5	5	2	3	3	3	2	3	2	3	3	3	2	3	2	3	3	3	2	3	51.9	51.9	51.9	16.832	154	154;154;153	0	126.06	By MS/MS	By MS/MS	By MS/MS	By MS/MS	By MS/MS	By MS/MS	19.5	35.1	35.1	35.1	19.5	36.4
P63261	P63261	36	36	1	Actin, cytoplasmic 2;Actin, cytoplasmic 2, N-terminally processed	ACTG1	sp|P63261|ACTG_HUMAN Actin, cytoplasmic 2 OS=Homo sapiens OX=9606 GN=ACTG1 PE=1 SV=1	1	36	36	1	30	31	30	35	36	34	30	31	30	35	36	34	1	1	1	1	1	1	84.8	84.8	4.5	41.792	375	375	0	323.31	By MS/MS	By MS/MS	By MS/MS	By MS/MS	By MS/MS	By MS/MS	78.7	78.7	78.7	84.8	84.8	84.8
P68133;P68032;P63267;P62736	P68133;P68032;P63267;P62736	17;17;16;16	2;2;2;2	2;2;2;2	Actin, alpha skeletal muscle;Actin, alpha cardiac muscle 1;Actin, gamma-enteric smooth muscle;Actin, aortic smooth muscle	ACTA1;ACTC1;ACTG2;ACTA2	sp|P68133|ACTS_HUMAN Actin, alpha skeletal muscle OS=Homo sapiens OX=9606 GN=ACTA1 PE=1 SV=1;sp|P68032|ACTC_HUMAN Actin, alpha cardiac muscle 1 OS=Homo sapiens OX=9606 GN=ACTC1 PE=1 SV=1;sp|P63267|ACTH_HUMAN Actin, gamma-enteric smooth muscle OS=Homo sapie	4	17	2	2	14	15	14	16	16	17	1	1	1	1	1	2	1	1	1	1	1	2	41.4	10.3	10.3	42.051	377	377;377;376;377	0	91.056	By MS/MS	By MS/MS	By MS/MS	By MS/MS	By MS/MS	By MS/MS	35.3	35.3	35.3	35.3	35.3	41.4
P68036;A0A1B0GUS4	P68036;A0A1B0GUS4	2;1	2;1	2;1	Ubiquitin-conjugating enzyme E2 L3	UBE2L3	sp|P68036|UB2L3_HUMAN Ubiquitin-conjugating enzyme E2 L3 OS=Homo sapiens OX=9606 GN=UBE2L3 PE=1 SV=1;sp|A0A1B0GUS4|UB2L5_HUMAN Ubiquitin-conjugating enzyme E2 L5 OS=Homo sapiens OX=9606 GN=UBE2L5 PE=2 SV=1	2	2	2	2	2	2	2	1	2	2	2	2	2	1	2	2	2	2	2	1	2	2	26	26	26	17.861	154	154;154	0	19.542	By MS/MS	By MS/MS	By MS/MS	By MS/MS	By MS/MS	By MS/MS	26	26	26	5.8	26	26
P68104;Q5VTE0;Q05639	P68104;Q5VTE0	23;23;10	23;23;10	23;23;10	Elongation factor 1-alpha 1;Putative elongation factor 1-alpha-like 3	EEF1A1;EEF1A1P5	sp|P68104|EF1A1_HUMAN Elongation factor 1-alpha 1 OS=Homo sapiens OX=9606 GN=EEF1A1 PE=1 SV=1;sp|Q5VTE0|EF1A3_HUMAN Putative elongation factor 1-alpha-like 3 OS=Homo sapiens OX=9606 GN=EEF1A1P5 PE=5 SV=1	3	23	23	23	19	19	21	20	19	19	19	19	21	20	19	19	19	19	21	20	19	19	55.8	55.8	55.8	50.14	462	462;462;463	0	323.31	By MS/MS	By MS/MS	By MS/MS	By MS/MS	By MS/MS	By MS/MS	54.8	48.5	54.8	55.8	54.5	54.8
P68363;A6NHL2	P68363	21;3	21;3	0;0	Tubulin alpha-1B chain	TUBA1B	sp|P68363|TBA1B_HUMAN Tubulin alpha-1B chain OS=Homo sapiens OX=9606 GN=TUBA1B PE=1 SV=1	2	21	21	0	14	16	13	16	17	12	14	16	13	16	17	12	0	0	0	0	0	0	54.1	54.1	0	50.151	451	451;446	0	306.97	By MS/MS	By MS/MS	By MS/MS	By MS/MS	By MS/MS	By MS/MS	39.9	45.7	33.9	46.1	46.3	37.9
P68371;P04350;A6NNZ2	P68371;P04350	19;13;3	19;13;3	4;3;0	Tubulin beta-4B chain;Tubulin beta-4A chain	TUBB4B;TUBB4A	sp|P68371|TBB4B_HUMAN Tubulin beta-4B chain OS=Homo sapiens OX=9606 GN=TUBB4B PE=1 SV=1;sp|P04350|TBB4A_HUMAN Tubulin beta-4A chain OS=Homo sapiens OX=9606 GN=TUBB4A PE=1 SV=2	3	19	19	4	11	13	11	14	15	16	11	13	11	14	15	16	2	4	4	2	3	4	58.4	58.4	13	49.83	445	445;444;444	0	323.31	By MS/MS	By MS/MS	By MS/MS	By MS/MS	By MS/MS	By MS/MS	44	44.3	37.8	48.3	52.6	48.8
P68431;Q16695;Q6NXT2	P68431;Q16695;Q6NXT2	8;6;4	8;6;4	1;0;0	Histone H3.1;Histone H3.1t;Histone H3.3C	HIST1H3A;HIST3H3;H3F3C	sp|P68431|H31_HUMAN Histone H3.1 OS=Homo sapiens OX=9606 GN=H3C1 PE=1 SV=2;sp|Q16695|H31T_HUMAN Histone H3.1t OS=Homo sapiens OX=9606 GN=H3-4 PE=1 SV=3;sp|Q6NXT2|H3C_HUMAN Histone H3.3C OS=Homo sapiens OX=9606 GN=H3-5 PE=1 SV=3	3	8	8	1	5	8	6	7	7	7	5	8	6	7	7	7	0	1	0	1	1	1	55.9	55.9	23.5	15.404	136	136;136;135	0	68.001	By MS/MS	By MS/MS	By MS/MS	By MS/MS	By MS/MS	By MS/MS	25	55.9	30.1	53.7	53.7	53.7
P68871	P68871	16	16	9	Hemoglobin subunit beta;LVV-hemorphin-7;Spinorphin	HBB	sp|P68871|HBB_HUMAN Hemoglobin subunit beta OS=Homo sapiens OX=9606 GN=HBB PE=1 SV=2	1	16	16	9	16	16	16	15	15	15	16	16	16	15	15	15	9	9	9	8	8	8	95.2	95.2	68.7	15.998	147	147	0	289.9	By MS/MS	By MS/MS	By MS/MS	By MS/MS	By MS/MS	By MS/MS	95.2	95.2	95.2	95.2	95.2	95.2
P69891;P69892	P69891;P69892	6;5	5;4	5;4	Hemoglobin subunit gamma-1;Hemoglobin subunit gamma-2	HBG1;HBG2	sp|P69891|HBG1_HUMAN Hemoglobin subunit gamma-1 OS=Homo sapiens OX=9606 GN=HBG1 PE=1 SV=2;sp|P69892|HBG2_HUMAN Hemoglobin subunit gamma-2 OS=Homo sapiens OX=9606 GN=HBG2 PE=1 SV=2	2	6	5	5	6	4	3	2	1	1	5	3	2	1	0	0	5	3	2	1	0	0	47.6	40.8	40.8	16.14	147	147;147	0	35.296	By MS/MS	By MS/MS	By MS/MS	By MS/MS	By MS/MS	By MS/MS	47.6	29.3	23.8	15.6	6.8	6.8
P69905	P69905	11	11	8	Hemoglobin subunit alpha	HBA1	sp|P69905|HBA_HUMAN Hemoglobin subunit alpha OS=Homo sapiens OX=9606 GN=HBA1 PE=1 SV=2	1	11	11	8	11	10	10	9	9	9	11	10	10	9	9	9	8	7	7	6	6	6	91.5	91.5	73.9	15.257	142	142	0	323.31	By MS/MS	By MS/MS	By MS/MS	By MS/MS	By MS/MS	By MS/MS	91.5	88.7	88.7	88.7	88.7	88.7
Q5TFQ8;P78324;O00241;Q9P1W8	Q5TFQ8;P78324;O00241	4;4;2;1	4;4;2;1	4;4;2;1	Signal-regulatory protein beta-1 isoform 3;Tyrosine-protein phosphatase non-receptor type substrate 1;Signal-regulatory protein beta-1	SIRPB1;SIRPA	sp|Q5TFQ8|SIRBL_HUMAN Signal-regulatory protein beta-1 isoform 3 OS=Homo sapiens OX=9606 GN=SIRPB1 PE=1 SV=1;sp|P78324|SHPS1_HUMAN Tyrosine-protein phosphatase non-receptor type substrate 1 OS=Homo sapiens OX=9606 GN=SIRPA PE=1 SV=2;sp|O00241|SIRB1_HUMAN S	4	4	4	4	3	2	1	3	3	3	3	2	1	3	3	3	3	2	1	3	3	3	12.6	12.6	12.6	43.359	398	398;504;398;387	0	28.81	By MS/MS	By MS/MS	By MS/MS	By MS/MS	By MS/MS	By MS/MS	7.8	6	2.5	10.8	7.8	10.1
P78371	P78371	25	25	25	T-complex protein 1 subunit beta	CCT2	sp|P78371|TCPB_HUMAN T-complex protein 1 subunit beta OS=Homo sapiens OX=9606 GN=CCT2 PE=1 SV=4	1	25	25	25	10	10	8	18	16	18	10	10	8	18	16	18	10	10	8	18	16	18	60.4	60.4	60.4	57.488	535	535	0	302.59	By MS/MS	By MS/MS	By MS/MS	By MS/MS	By MS/MS	By MS/MS	22.4	23.4	16.1	44.1	40	44.7
P78380	P78380	5	5	5	Oxidized low-density lipoprotein receptor 1;Oxidized low-density lipoprotein receptor 1, soluble form	OLR1	sp|P78380|OLR1_HUMAN Oxidized low-density lipoprotein receptor 1 OS=Homo sapiens OX=9606 GN=OLR1 PE=1 SV=1	1	5	5	5	5	3	5	4	4	5	5	3	5	4	4	5	5	3	5	4	4	5	28.9	28.9	28.9	30.959	273	273	0	55.781	By MS/MS	By MS/MS	By MS/MS	By MS/MS	By MS/MS	By MS/MS	28.9	15.8	28.9	25.6	25.6	28.9
P78417	P78417	8	8	8	Glutathione S-transferase omega-1	GSTO1	sp|P78417|GSTO1_HUMAN Glutathione S-transferase omega-1 OS=Homo sapiens OX=9606 GN=GSTO1 PE=1 SV=2	1	8	8	8	6	6	5	6	7	5	6	6	5	6	7	5	6	6	5	6	7	5	29	29	29	27.566	241	241	0	71.808	By MS/MS	By MS/MS	By MS/MS	By MS/MS	By MS/MS	By MS/MS	25.7	25.7	19.9	19.9	23.2	19.9
P78423	P78423	2	2	2	Fractalkine;Processed fractalkine	CX3CL1	sp|P78423|X3CL1_HUMAN Fractalkine OS=Homo sapiens OX=9606 GN=CX3CL1 PE=1 SV=1	1	2	2	2	2	1	0	0	1	0	2	1	0	0	1	0	2	1	0	0	1	0	6.5	6.5	6.5	42.202	397	397	0	15.804	By MS/MS	By MS/MS			By MS/MS		6.5	4.5	0	0	2	0
P79483	P79483	5	5	1	HLA class II histocompatibility antigen, DR beta 3 chain	HLA-DRB3	sp|P79483|DRB3_HUMAN HLA class II histocompatibility antigen, DR beta 3 chain OS=Homo sapiens OX=9606 GN=HLA-DRB3 PE=1 SV=1	1	5	5	1	0	0	1	5	5	5	0	0	1	5	5	5	0	0	0	1	1	1	24.4	24.4	6.4	29.962	266	266	0	127.18			By MS/MS	By MS/MS	By MS/MS	By MS/MS	0	0	9.4	24.4	24.4	24.4
P80188	P80188	5	5	5	Neutrophil gelatinase-associated lipocalin	LCN2	sp|P80188|NGAL_HUMAN Neutrophil gelatinase-associated lipocalin OS=Homo sapiens OX=9606 GN=LCN2 PE=1 SV=2	1	5	5	5	4	4	4	5	5	4	4	4	4	5	5	4	4	4	4	5	5	4	35.9	35.9	35.9	22.588	198	198	0	242.52	By MS/MS	By MS/MS	By MS/MS	By MS/MS	By MS/MS	By MS/MS	31.3	31.3	31.3	35.9	35.9	31.3
P80303	P80303	21	19	19	Nucleobindin-2;Nesfatin-1	NUCB2	sp|P80303|NUCB2_HUMAN Nucleobindin-2 OS=Homo sapiens OX=9606 GN=NUCB2 PE=1 SV=3	1	21	19	19	11	8	8	16	17	19	9	6	6	14	15	17	9	6	6	14	15	17	54.3	52.6	52.6	50.222	420	420	0	323.31	By MS/MS	By MS/MS	By MS/MS	By MS/MS	By MS/MS	By MS/MS	26.7	21.9	20.2	40.5	48.1	48.6
P80511	P80511	8	8	8	Protein S100-A12;Calcitermin	S100A12	sp|P80511|S10AC_HUMAN Protein S100-A12 OS=Homo sapiens OX=9606 GN=S100A12 PE=1 SV=2	1	8	8	8	7	6	5	8	7	6	7	6	5	8	7	6	7	6	5	8	7	6	48.9	48.9	48.9	10.575	92	92	0	215.21	By MS/MS	By MS/MS	By MS/MS	By MS/MS	By MS/MS	By MS/MS	48.9	39.1	39.1	48.9	39.1	39.1
P80723	P80723	12	12	12	Brain acid soluble protein 1	BASP1	sp|P80723|BASP1_HUMAN Brain acid soluble protein 1 OS=Homo sapiens OX=9606 GN=BASP1 PE=1 SV=2	1	12	12	12	6	4	2	9	9	9	6	4	2	9	9	9	6	4	2	9	9	9	67.8	67.8	67.8	22.693	227	227	0	161.72	By MS/MS	By MS/MS	By matching	By MS/MS	By MS/MS	By MS/MS	43.6	33.9	16.7	50.7	44.9	61.2
P81172	P81172	2	2	2	Hepcidin;Hepcidin-25;Hepcidin-20	HAMP	sp|P81172|HEPC_HUMAN Hepcidin OS=Homo sapiens OX=9606 GN=HAMP PE=1 SV=2	1	2	2	2	2	1	1	2	2	2	2	1	1	2	2	2	2	1	1	2	2	2	27.4	27.4	27.4	9.4081	84	84	0	27.595	By MS/MS	By MS/MS	By MS/MS	By MS/MS	By MS/MS	By MS/MS	27.4	19	19	27.4	27.4	27.4
P82980	P82980	6	6	6	Retinol-binding protein 5	RBP5	sp|P82980|RET5_HUMAN Retinol-binding protein 5 OS=Homo sapiens OX=9606 GN=RBP5 PE=1 SV=3	1	6	6	6	4	4	3	6	6	5	4	4	3	6	6	5	4	4	3	6	6	5	42.2	42.2	42.2	15.931	135	135	0	56.415	By MS/MS	By MS/MS	By MS/MS	By MS/MS	By MS/MS	By MS/MS	34.8	29.6	22.2	42.2	42.2	42.2
P84085	P84085	7	3	3	ADP-ribosylation factor 5	ARF5	sp|P84085|ARF5_HUMAN ADP-ribosylation factor 5 OS=Homo sapiens OX=9606 GN=ARF5 PE=1 SV=2	1	7	3	3	4	4	5	3	3	3	1	0	2	0	0	1	1	0	2	0	0	1	48.3	19.4	19.4	20.529	180	180	0	18.317	By MS/MS	By MS/MS	By MS/MS	By MS/MS	By MS/MS	By MS/MS	34.4	34.4	44.4	23.3	23.3	27.8
P84095	P84095	4	3	3	Rho-related GTP-binding protein RhoG	RHOG	sp|P84095|RHOG_HUMAN Rho-related GTP-binding protein RhoG OS=Homo sapiens OX=9606 GN=RHOG PE=1 SV=1	1	4	3	3	1	2	1	1	2	3	1	1	0	0	1	2	1	1	0	0	1	2	32.5	26.7	26.7	21.308	191	191	0	24.683	By MS/MS	By MS/MS	By MS/MS	By MS/MS	By MS/MS	By MS/MS	9.9	15.7	5.8	5.8	15.7	22.5
P98082	P98082	4	4	4	Disabled homolog 2	DAB2	sp|P98082|DAB2_HUMAN Disabled homolog 2 OS=Homo sapiens OX=9606 GN=DAB2 PE=1 SV=3	1	4	4	4	1	2	1	2	2	3	1	2	1	2	2	3	1	2	1	2	2	3	6.2	6.2	6.2	82.447	770	770	0	24.371	By MS/MS	By MS/MS	By MS/MS	By MS/MS	By MS/MS	By MS/MS	1.3	2.9	1.3	2.9	2.9	5.2
P98160	P98160	66	66	66	Basement membrane-specific heparan sulfate proteoglycan core protein;Endorepellin;LG3 peptide	HSPG2	sp|P98160|PGBM_HUMAN Basement membrane-specific heparan sulfate proteoglycan core protein OS=Homo sapiens OX=9606 GN=HSPG2 PE=1 SV=4	1	66	66	66	56	50	51	40	43	41	56	50	51	40	43	41	56	50	51	40	43	41	19.1	19.1	19.1	468.83	4391	4391	0	323.31	By MS/MS	By MS/MS	By MS/MS	By MS/MS	By MS/MS	By MS/MS	15.6	15.8	14.5	10.8	12	11.1
P98164	P98164	195	195	195	Low-density lipoprotein receptor-related protein 2	LRP2	sp|P98164|LRP2_HUMAN Low-density lipoprotein receptor-related protein 2 OS=Homo sapiens OX=9606 GN=LRP2 PE=1 SV=3	1	195	195	195	154	154	146	172	172	167	154	154	146	172	172	167	154	154	146	172	172	167	42.9	42.9	42.9	521.95	4655	4655	0	323.31	By MS/MS	By MS/MS	By MS/MS	By MS/MS	By MS/MS	By MS/MS	35.1	34.2	32.7	38.2	39.7	39.5
P99999;CON__P62894	P99999	6;2	6;2	6;2	Cytochrome c	CYCS	sp|P99999|CYC_HUMAN Cytochrome c OS=Homo sapiens OX=9606 GN=CYCS PE=1 SV=2	2	6	6	6	5	4	3	4	4	4	5	4	3	4	4	4	5	4	3	4	4	4	49.5	49.5	49.5	11.749	105	105;105	0	53.168	By MS/MS	By MS/MS	By MS/MS	By MS/MS	By MS/MS	By MS/MS	41.9	41	24.8	48.6	35.2	48.6
Q00325	Q00325	6	6	6	Phosphate carrier protein, mitochondrial	SLC25A3	sp|Q00325|MPCP_HUMAN Phosphate carrier protein, mitochondrial OS=Homo sapiens OX=9606 GN=SLC25A3 PE=1 SV=2	1	6	6	6	4	3	3	6	6	5	4	3	3	6	6	5	4	3	3	6	6	5	17.1	17.1	17.1	40.094	362	362	0	51.551	By MS/MS	By MS/MS	By MS/MS	By MS/MS	By MS/MS	By MS/MS	11.9	7.5	9.9	17.1	17.1	12.7
Q00610;P53675	Q00610	6;2	6;2	6;2	Clathrin heavy chain 1	CLTC	sp|Q00610|CLH1_HUMAN Clathrin heavy chain 1 OS=Homo sapiens OX=9606 GN=CLTC PE=1 SV=5	2	6	6	6	1	1	1	3	5	4	1	1	1	3	5	4	1	1	1	3	5	4	4.8	4.8	4.8	191.61	1675	1675;1640	0	44.289	By matching	By MS/MS	By MS/MS	By MS/MS	By MS/MS	By MS/MS	0.7	0.5	0.7	2.2	3.6	3.4
Q00796	Q00796	19	19	19	Sorbitol dehydrogenase	SORD	sp|Q00796|DHSO_HUMAN Sorbitol dehydrogenase OS=Homo sapiens OX=9606 GN=SORD PE=1 SV=4	1	19	19	19	17	16	16	18	17	15	17	16	16	18	17	15	17	16	16	18	17	15	50.1	50.1	50.1	38.324	357	357	0	231.46	By MS/MS	By MS/MS	By MS/MS	By MS/MS	By MS/MS	By MS/MS	50.1	50.1	50.1	50.1	50.1	50.1
Q01082	Q01082	4	4	4	Spectrin beta chain, non-erythrocytic 1	SPTBN1	sp|Q01082|SPTB2_HUMAN Spectrin beta chain, non-erythrocytic 1 OS=Homo sapiens OX=9606 GN=SPTBN1 PE=1 SV=2	1	4	4	4	2	2	0	3	3	4	2	2	0	3	3	4	2	2	0	3	3	4	2.3	2.3	2.3	274.61	2364	2364	0	32.16	By matching	By matching		By MS/MS	By MS/MS	By MS/MS	1.1	1.1	0	1.7	1.7	2.3
Q01469;A8MUU1;REV__Q99880;REV__Q99879;REV__Q99877;REV__Q93079;REV__Q8N257;REV__Q5QNW6;REV__Q16778;REV__P62807;REV__P58876;REV__P57053;REV__P33778;REV__P23527;REV__P06899;REV__O60814	Q01469	9;2;1;1;1;1;1;1;1;1;1;1;1;1;1;1	9;2;1;1;1;1;1;1;1;1;1;1;1;1;1;1	9;2;1;1;1;1;1;1;1;1;1;1;1;1;1;1	Fatty acid-binding protein, epidermal	FABP5	sp|Q01469|FABP5_HUMAN Fatty acid-binding protein 5 OS=Homo sapiens OX=9606 GN=FABP5 PE=1 SV=3	16	9	9	9	9	8	7	2	2	4	9	8	7	2	2	4	9	8	7	2	2	4	72.6	72.6	72.6	15.164	135	135;101;126;126;126;126;126;126;126;126;126;126;126;126;126;126	0	88.957	By MS/MS	By MS/MS	By MS/MS	By MS/MS	By MS/MS	By MS/MS	72.6	65.9	54.1	14.8	23	38.5
Q01518;P40123	Q01518	24;1	24;1	24;1	Adenylyl cyclase-associated protein 1	CAP1	sp|Q01518|CAP1_HUMAN Adenylyl cyclase-associated protein 1 OS=Homo sapiens OX=9606 GN=CAP1 PE=1 SV=5	2	24	24	24	20	16	12	19	22	21	20	16	12	19	22	21	20	16	12	19	22	21	61.9	61.9	61.9	51.901	475	475;477	0	323.31	By MS/MS	By MS/MS	By MS/MS	By MS/MS	By MS/MS	By MS/MS	52	37.9	26.7	50.5	56.8	53.3
Q01844	Q01844	2	2	2	RNA-binding protein EWS	EWSR1	sp|Q01844|EWS_HUMAN RNA-binding protein EWS OS=Homo sapiens OX=9606 GN=EWSR1 PE=1 SV=1	1	2	2	2	0	1	0	1	0	0	0	1	0	1	0	0	0	1	0	1	0	0	5.3	5.3	5.3	68.477	656	656	0.0070126	10.753		By MS/MS		By MS/MS			0	4	0	1.4	0	0
Q02083	Q02083	7	7	7	N-acylethanolamine-hydrolyzing acid amidase;N-acylethanolamine-hydrolyzing acid amidase subunit alpha;N-acylethanolamine-hydrolyzing acid amidase subunit beta	NAAA	sp|Q02083|NAAA_HUMAN N-acylethanolamine-hydrolyzing acid amidase OS=Homo sapiens OX=9606 GN=NAAA PE=1 SV=3	1	7	7	7	5	5	3	3	4	4	5	5	3	3	4	4	5	5	3	3	4	4	20.6	20.6	20.6	40.066	359	359	0	61.049	By MS/MS	By MS/MS	By MS/MS	By MS/MS	By MS/MS	By MS/MS	15	18.1	9.5	10.3	12.5	11.7
Q02252	Q02252	7	7	7	Methylmalonate-semialdehyde dehydrogenase [acylating], mitochondrial	ALDH6A1	sp|Q02252|MMSA_HUMAN Methylmalonate-semialdehyde dehydrogenase [acylating], mitochondrial OS=Homo sapiens OX=9606 GN=ALDH6A1 PE=1 SV=2	1	7	7	7	2	2	1	3	2	3	2	2	1	3	2	3	2	2	1	3	2	3	17.4	17.4	17.4	57.839	535	535	0	41.771	By MS/MS	By MS/MS	By MS/MS	By MS/MS	By MS/MS	By MS/MS	4.1	4.3	2.1	6.2	3.6	9.5
Q02383	Q02383	65	65	60	Semenogelin-2	SEMG2	sp|Q02383|SEMG2_HUMAN Semenogelin-2 OS=Homo sapiens OX=9606 GN=SEMG2 PE=1 SV=1	1	65	65	60	2	1	2	61	62	59	2	1	2	61	62	59	1	0	1	56	57	54	89	89	89	65.444	582	582	0	323.31	By MS/MS	By MS/MS	By MS/MS	By MS/MS	By MS/MS	By MS/MS	6.2	3.8	5.5	87.3	87.6	86.6
Q02413	Q02413	9	9	9	Desmoglein-1	DSG1	sp|Q02413|DSG1_HUMAN Desmoglein-1 OS=Homo sapiens OX=9606 GN=DSG1 PE=1 SV=2	1	9	9	9	7	6	4	0	0	0	7	6	4	0	0	0	7	6	4	0	0	0	13.8	13.8	13.8	113.75	1049	1049	0	71.086	By MS/MS	By MS/MS	By MS/MS				10.8	9.7	5.7	0	0	0
Q02487	Q02487	11	11	11	Desmocollin-2	DSC2	sp|Q02487|DSC2_HUMAN Desmocollin-2 OS=Homo sapiens OX=9606 GN=DSC2 PE=1 SV=1	1	11	11	11	4	6	7	5	7	6	4	6	7	5	7	6	4	6	7	5	7	6	19.4	19.4	19.4	99.961	901	901	0	182.76	By MS/MS	By MS/MS	By MS/MS	By MS/MS	By MS/MS	By MS/MS	7.2	13.4	13.4	9.3	13.4	9.3
Q02790	Q02790	3	3	3	Peptidyl-prolyl cis-trans isomerase FKBP4;Peptidyl-prolyl cis-trans isomerase FKBP4, N-terminally processed	FKBP4	sp|Q02790|FKBP4_HUMAN Peptidyl-prolyl cis-trans isomerase FKBP4 OS=Homo sapiens OX=9606 GN=FKBP4 PE=1 SV=3	1	3	3	3	1	0	0	1	1	1	1	0	0	1	1	1	1	0	0	1	1	1	5.7	5.7	5.7	51.804	459	459	0	17.211	By MS/MS			By MS/MS	By MS/MS	By MS/MS	1.7	0	0	2	2	2
Q02809	Q02809	4	4	4	Procollagen-lysine,2-oxoglutarate 5-dioxygenase 1	PLOD1	sp|Q02809|PLOD1_HUMAN Procollagen-lysine,2-oxoglutarate 5-dioxygenase 1 OS=Homo sapiens OX=9606 GN=PLOD1 PE=1 SV=2	1	4	4	4	1	0	1	1	2	3	1	0	1	1	2	3	1	0	1	1	2	3	6.7	6.7	6.7	83.549	727	727	0	26.375	By MS/MS		By matching	By MS/MS	By MS/MS	By MS/MS	2.1	0	2.1	1	3.6	4.7
Q02818	Q02818	31	31	29	Nucleobindin-1	NUCB1	sp|Q02818|NUCB1_HUMAN Nucleobindin-1 OS=Homo sapiens OX=9606 GN=NUCB1 PE=1 SV=4	1	31	31	29	29	26	25	22	21	20	29	26	25	22	21	20	27	24	23	20	19	18	61.8	61.8	60.1	53.879	461	461	0	323.31	By MS/MS	By MS/MS	By MS/MS	By MS/MS	By MS/MS	By MS/MS	61.8	52.3	55.5	54	50.1	46.9
Q03154	Q03154	33	33	33	Aminoacylase-1	ACY1	sp|Q03154|ACY1_HUMAN Aminoacylase-1 OS=Homo sapiens OX=9606 GN=ACY1 PE=1 SV=1	1	33	33	33	29	28	29	32	30	31	29	28	29	32	30	31	29	28	29	32	30	31	87	87	87	45.884	408	408	0	323.31	By MS/MS	By MS/MS	By MS/MS	By MS/MS	By MS/MS	By MS/MS	85.5	76.5	76.5	87	87	85.5
Q03591;Q9BXR6	Q03591	9;1	6;1	3;1	Complement factor H-related protein 1	CFHR1	sp|Q03591|FHR1_HUMAN Complement factor H-related protein 1 OS=Homo sapiens OX=9606 GN=CFHR1 PE=1 SV=2	2	9	6	3	9	9	7	7	7	7	6	6	6	5	5	6	3	3	3	3	3	3	38.8	28.2	13	37.65	330	330;569	0	66.838	By MS/MS	By MS/MS	By MS/MS	By MS/MS	By MS/MS	By MS/MS	38.8	38.8	31.5	32.1	28.2	30.9
Q04446	Q04446	2	2	2	1,4-alpha-glucan-branching enzyme	GBE1	sp|Q04446|GLGB_HUMAN 1,4-alpha-glucan-branching enzyme OS=Homo sapiens OX=9606 GN=GBE1 PE=1 SV=3	1	2	2	2	2	2	2	1	0	1	2	2	2	1	0	1	2	2	2	1	0	1	3.3	3.3	3.3	80.473	702	702	0	12.783	By MS/MS	By MS/MS	By MS/MS	By matching		By matching	3.3	3.3	3.3	2	0	2
Q04609;Q9HBA9	Q04609;Q9HBA9	6;4	6;4	6;4	Glutamate carboxypeptidase 2;Putative N-acetylated-alpha-linked acidic dipeptidase	FOLH1;FOLH1B	sp|Q04609|FOLH1_HUMAN Glutamate carboxypeptidase 2 OS=Homo sapiens OX=9606 GN=FOLH1 PE=1 SV=1;sp|Q9HBA9|FOH1B_HUMAN Putative N-acetylated-alpha-linked acidic dipeptidase OS=Homo sapiens OX=9606 GN=FOLH1B PE=2 SV=1	2	6	6	6	0	0	0	2	1	2	0	0	0	2	1	2	0	0	0	2	1	2	9.6	9.6	9.6	84.33	750	750;442	0	37.054				By MS/MS	By MS/MS	By MS/MS	0	0	0	3.1	1.2	4
Q04760	Q04760	5	5	5	Lactoylglutathione lyase	GLO1	sp|Q04760|LGUL_HUMAN Lactoylglutathione lyase OS=Homo sapiens OX=9606 GN=GLO1 PE=1 SV=4	1	5	5	5	3	3	2	3	4	3	3	3	2	3	4	3	3	3	2	3	4	3	34.8	34.8	34.8	20.777	184	184	0	44.344	By MS/MS	By MS/MS	By MS/MS	By MS/MS	By MS/MS	By MS/MS	20.1	14.7	9.8	14.7	25.5	14.7
Q04917	Q04917	8	4	4	14-3-3 protein eta	YWHAH	sp|Q04917|1433F_HUMAN 14-3-3 protein eta OS=Homo sapiens OX=9606 GN=YWHAH PE=1 SV=4	1	8	4	4	6	5	5	7	7	7	2	1	1	3	3	3	2	1	1	3	3	3	32.5	22.8	22.8	28.218	246	246	0	28.192	By MS/MS	By MS/MS	By MS/MS	By MS/MS	By MS/MS	By MS/MS	22.8	16.7	19.1	26.4	26.8	28.5
Q06278;P47989	Q06278	16;1	16;1	16;1	Aldehyde oxidase	AOX1	sp|Q06278|AOXA_HUMAN Aldehyde oxidase OS=Homo sapiens OX=9606 GN=AOX1 PE=1 SV=2	2	16	16	16	13	9	10	9	12	13	13	9	10	9	12	13	13	9	10	9	12	13	15.7	15.7	15.7	147.92	1338	1338;1333	0	119.66	By MS/MS	By MS/MS	By MS/MS	By MS/MS	By MS/MS	By MS/MS	13.6	8.3	9	8.5	9.8	11.8
Q06323	Q06323	16	16	16	Proteasome activator complex subunit 1	PSME1	sp|Q06323|PSME1_HUMAN Proteasome activator complex subunit 1 OS=Homo sapiens OX=9606 GN=PSME1 PE=1 SV=1	1	16	16	16	11	11	9	13	16	15	11	11	9	13	16	15	11	11	9	13	16	15	63.1	63.1	63.1	28.723	249	249	0	114.47	By MS/MS	By MS/MS	By MS/MS	By MS/MS	By MS/MS	By MS/MS	42.2	47.8	39.4	53.4	63.1	58.2
Q06481	Q06481	25	23	23	Amyloid-like protein 2	APLP2	sp|Q06481|APLP2_HUMAN Amyloid-like protein 2 OS=Homo sapiens OX=9606 GN=APLP2 PE=1 SV=2	1	25	23	23	16	18	18	13	14	15	15	17	17	12	12	14	15	17	17	12	12	14	40	38.8	38.8	86.955	763	763	0	212.57	By MS/MS	By MS/MS	By MS/MS	By MS/MS	By MS/MS	By MS/MS	27.5	28	32	21.8	20.7	23.7
Q06830	Q06830	20	20	16	Peroxiredoxin-1	PRDX1	sp|Q06830|PRDX1_HUMAN Peroxiredoxin-1 OS=Homo sapiens OX=9606 GN=PRDX1 PE=1 SV=1	1	20	20	16	17	15	16	18	17	18	17	15	16	18	17	18	14	12	13	15	14	14	73.9	73.9	60.8	22.11	199	199	0	272.37	By MS/MS	By MS/MS	By MS/MS	By MS/MS	By MS/MS	By MS/MS	73.9	73.4	73.4	73.9	73.9	73.9
Q07021	Q07021	4	4	4	Complement component 1 Q subcomponent-binding protein, mitochondrial	C1QBP	sp|Q07021|C1QBP_HUMAN Complement component 1 Q subcomponent-binding protein, mitochondrial OS=Homo sapiens OX=9606 GN=C1QBP PE=1 SV=1	1	4	4	4	2	4	3	2	3	3	2	4	3	2	3	3	2	4	3	2	3	3	19.5	19.5	19.5	31.362	282	282	0	39.672	By MS/MS	By MS/MS	By MS/MS	By MS/MS	By MS/MS	By MS/MS	9.9	19.5	19.5	9.9	9.9	9.9
Q07075	Q07075	63	63	63	Glutamyl aminopeptidase	ENPEP	sp|Q07075|AMPE_HUMAN Glutamyl aminopeptidase OS=Homo sapiens OX=9606 GN=ENPEP PE=1 SV=3	1	63	63	63	52	50	49	60	61	62	52	50	49	60	61	62	52	50	49	60	61	62	54.1	54.1	54.1	109.24	957	957	0	323.31	By MS/MS	By MS/MS	By MS/MS	By MS/MS	By MS/MS	By MS/MS	43.6	43.6	42.8	52.8	52.5	53.5
Q07812	Q07812	5	5	5	Apoptosis regulator BAX	BAX	sp|Q07812|BAX_HUMAN Apoptosis regulator BAX OS=Homo sapiens OX=9606 GN=BAX PE=1 SV=1	1	5	5	5	0	1	0	5	2	3	0	1	0	5	2	3	0	1	0	5	2	3	34.4	34.4	34.4	21.184	192	192	0	58.604		By MS/MS		By MS/MS	By MS/MS	By MS/MS	0	6.8	0	34.4	13	23.4
Q07837	Q07837	16	16	16	Neutral and basic amino acid transport protein rBAT	SLC3A1	sp|Q07837|SLC31_HUMAN Neutral and basic amino acid transport protein rBAT OS=Homo sapiens OX=9606 GN=SLC3A1 PE=1 SV=2	1	16	16	16	10	11	10	13	14	12	10	11	10	13	14	12	10	11	10	13	14	12	25.4	25.4	25.4	78.851	685	685	0	172.33	By MS/MS	By MS/MS	By MS/MS	By MS/MS	By MS/MS	By MS/MS	16.1	17.7	16.1	22.3	23.8	20.9
Q07954;Q86X40	Q07954	3;1	3;1	3;1	Prolow-density lipoprotein receptor-related protein 1;Low-density lipoprotein receptor-related protein 1 85 kDa subunit;Low-density lipoprotein receptor-related protein 1 515 kDa subunit;Low-density lipoprotein receptor-related protein 1 intracellular domain	LRP1	sp|Q07954|LRP1_HUMAN Prolow-density lipoprotein receptor-related protein 1 OS=Homo sapiens OX=9606 GN=LRP1 PE=1 SV=2	2	3	3	3	0	2	1	1	0	1	0	2	1	1	0	1	0	2	1	1	0	1	1.3	1.3	1.3	504.6	4544	4544;367	0	16.036		By MS/MS	By MS/MS	By MS/MS		By MS/MS	0	0.8	0.6	0.5	0	0.6
Q07960	Q07960	4	4	4	Rho GTPase-activating protein 1	ARHGAP1	sp|Q07960|RHG01_HUMAN Rho GTPase-activating protein 1 OS=Homo sapiens OX=9606 GN=ARHGAP1 PE=1 SV=1	1	4	4	4	1	4	0	0	0	0	1	4	0	0	0	0	1	4	0	0	0	0	15.9	15.9	15.9	50.435	439	439	0	26.008	By MS/MS	By MS/MS					5.2	15.9	0	0	0	0
Q08174	Q08174	5	5	5	Protocadherin-1	PCDH1	sp|Q08174|PCDH1_HUMAN Protocadherin-1 OS=Homo sapiens OX=9606 GN=PCDH1 PE=1 SV=2	1	5	5	5	4	4	5	0	1	2	4	4	5	0	1	2	4	4	5	0	1	2	7.5	7.5	7.5	114.74	1060	1060	0	41.45	By MS/MS	By MS/MS	By MS/MS		By MS/MS	By MS/MS	6.1	4.9	7.5	0	2.6	2.4
Q08188	Q08188	2	2	2	Protein-glutamine gamma-glutamyltransferase E;Protein-glutamine gamma-glutamyltransferase E 50 kDa catalytic chain;Protein-glutamine gamma-glutamyltransferase E 27 kDa non-catalytic chain	TGM3	sp|Q08188|TGM3_HUMAN Protein-glutamine gamma-glutamyltransferase E OS=Homo sapiens OX=9606 GN=TGM3 PE=1 SV=4	1	2	2	2	0	1	1	1	1	0	0	1	1	1	1	0	0	1	1	1	1	0	4.2	4.2	4.2	76.631	693	693	0	14.474		By MS/MS	By matching	By matching	By matching		0	2.9	2.9	2.9	2.9	0
Q08257	Q08257	15	15	15	Quinone oxidoreductase	CRYZ	sp|Q08257|QOR_HUMAN Quinone oxidoreductase OS=Homo sapiens OX=9606 GN=CRYZ PE=1 SV=1	1	15	15	15	13	13	12	13	12	13	13	13	12	13	12	13	13	13	12	13	12	13	66.3	66.3	66.3	35.206	329	329	0	203.66	By MS/MS	By MS/MS	By MS/MS	By MS/MS	By MS/MS	By MS/MS	51.7	51.7	53.2	58.1	55.6	62.6
Q08345	Q08345	13	13	13	Epithelial discoidin domain-containing receptor 1	DDR1	sp|Q08345|DDR1_HUMAN Epithelial discoidin domain-containing receptor 1 OS=Homo sapiens OX=9606 GN=DDR1 PE=1 SV=1	1	13	13	13	11	11	9	7	10	10	11	11	9	7	10	10	11	11	9	7	10	10	18.5	18.5	18.5	101.13	913	913	0	185.07	By MS/MS	By MS/MS	By MS/MS	By MS/MS	By MS/MS	By MS/MS	17.2	16	12.5	10.3	13.8	13.8
Q08380	Q08380	34	34	34	Galectin-3-binding protein	LGALS3BP	sp|Q08380|LG3BP_HUMAN Galectin-3-binding protein OS=Homo sapiens OX=9606 GN=LGALS3BP PE=1 SV=1	1	34	34	34	29	32	30	30	32	30	29	32	30	30	32	30	29	32	30	30	32	30	54.5	54.5	54.5	65.33	585	585	0	323.31	By MS/MS	By MS/MS	By MS/MS	By MS/MS	By MS/MS	By MS/MS	43.4	48.9	45.5	54.2	52.5	48.5
Q08629;Q9BQ16	Q08629	14;1	14;1	14;1	Testican-1	SPOCK1	sp|Q08629|TICN1_HUMAN Testican-1 OS=Homo sapiens OX=9606 GN=SPOCK1 PE=1 SV=1	2	14	14	14	10	11	10	7	7	7	10	11	10	7	7	7	10	11	10	7	7	7	39.4	39.4	39.4	49.124	439	439;436	0	100.24	By MS/MS	By MS/MS	By MS/MS	By MS/MS	By MS/MS	By MS/MS	23.7	30.8	27.1	16.2	18	17.1
Q09328	Q09328	13	13	13	Alpha-1,6-mannosylglycoprotein 6-beta-N-acetylglucosaminyltransferase A	MGAT5	sp|Q09328|MGT5A_HUMAN Alpha-1,6-mannosylglycoprotein 6-beta-N-acetylglucosaminyltransferase A OS=Homo sapiens OX=9606 GN=MGAT5 PE=1 SV=1	1	13	13	13	9	8	7	6	4	4	9	8	7	6	4	4	9	8	7	6	4	4	27	27	27	84.542	741	741	0	108.12	By MS/MS	By MS/MS	By MS/MS	By MS/MS	By MS/MS	By MS/MS	20.5	18.4	16.9	12.3	8.2	7
Q09666	Q09666	65	65	65	Neuroblast differentiation-associated protein AHNAK	AHNAK	sp|Q09666|AHNK_HUMAN Neuroblast differentiation-associated protein AHNAK OS=Homo sapiens OX=9606 GN=AHNAK PE=1 SV=2	1	65	65	65	52	47	45	13	15	16	52	47	45	13	15	16	52	47	45	13	15	16	28.4	28.4	28.4	629.09	5890	5890	0	323.31	By MS/MS	By MS/MS	By MS/MS	By MS/MS	By MS/MS	By MS/MS	24.8	21.5	23.1	10.7	12.8	13.5
Q10567;P63010	Q10567;P63010	2;1	2;1	2;1	AP-1 complex subunit beta-1;AP-2 complex subunit beta	AP1B1;AP2B1	sp|Q10567|AP1B1_HUMAN AP-1 complex subunit beta-1 OS=Homo sapiens OX=9606 GN=AP1B1 PE=1 SV=2;sp|P63010|AP2B1_HUMAN AP-2 complex subunit beta OS=Homo sapiens OX=9606 GN=AP2B1 PE=1 SV=1	2	2	2	2	0	0	0	1	1	1	0	0	0	1	1	1	0	0	0	1	1	1	2.5	2.5	2.5	104.64	949	949;937	0.0076923	10.676				By MS/MS	By MS/MS	By MS/MS	0	0	0	1.7	0.8	0.8
Q10588	Q10588	3	3	3	ADP-ribosyl cyclase/cyclic ADP-ribose hydrolase 2	BST1	sp|Q10588|BST1_HUMAN ADP-ribosyl cyclase/cyclic ADP-ribose hydrolase 2 OS=Homo sapiens OX=9606 GN=BST1 PE=1 SV=2	1	3	3	3	3	2	2	3	3	3	3	2	2	3	3	3	3	2	2	3	3	3	15.4	15.4	15.4	35.724	318	318	0	29.381	By MS/MS	By MS/MS	By MS/MS	By MS/MS	By MS/MS	By MS/MS	15.4	10.4	10.4	15.4	15.4	15.4
Q11206	Q11206	4	4	4	CMP-N-acetylneuraminate-beta-galactosamide-alpha-2,3-sialyltransferase 4	ST3GAL4	sp|Q11206|SIA4C_HUMAN CMP-N-acetylneuraminate-beta-galactosamide-alpha-2,3-sialyltransferase 4 OS=Homo sapiens OX=9606 GN=ST3GAL4 PE=2 SV=1	1	4	4	4	2	3	2	1	2	2	2	3	2	1	2	2	2	3	2	1	2	2	13.8	13.8	13.8	38.045	333	333	0	24.31	By MS/MS	By MS/MS	By MS/MS	By MS/MS	By MS/MS	By MS/MS	7.2	10.8	6.9	3.3	6.3	7.2
Q12792;Q6IBS0	Q12792	6;1	6;1	6;1	Twinfilin-1	TWF1	sp|Q12792|TWF1_HUMAN Twinfilin-1 OS=Homo sapiens OX=9606 GN=TWF1 PE=1 SV=3	2	6	6	6	5	5	1	2	2	1	5	5	1	2	2	1	5	5	1	2	2	1	20.6	20.6	20.6	40.282	350	350;349	0	48.128	By MS/MS	By MS/MS	By matching	By MS/MS	By MS/MS	By MS/MS	18.6	16.9	3.7	7.4	7.4	3.7
Q12794	Q12794	12	12	12	Hyaluronidase-1	HYAL1	sp|Q12794|HYAL1_HUMAN Hyaluronidase-1 OS=Homo sapiens OX=9606 GN=HYAL1 PE=1 SV=2	1	12	12	12	10	10	11	10	11	10	10	10	11	10	11	10	10	10	11	10	11	10	41.8	41.8	41.8	48.368	435	435	0	216.9	By MS/MS	By MS/MS	By MS/MS	By MS/MS	By MS/MS	By MS/MS	32.6	32.6	38.2	33.3	37	31.5
Q12805	Q12805	12	12	12	EGF-containing fibulin-like extracellular matrix protein 1	EFEMP1	sp|Q12805|FBLN3_HUMAN EGF-containing fibulin-like extracellular matrix protein 1 OS=Homo sapiens OX=9606 GN=EFEMP1 PE=1 SV=2	1	12	12	12	11	9	9	7	6	7	11	9	9	7	6	7	11	9	9	7	6	7	33.7	33.7	33.7	54.64	493	493	0	126.09	By MS/MS	By MS/MS	By MS/MS	By MS/MS	By MS/MS	By MS/MS	33.3	30.6	25.4	22.1	19.9	22.5
Q12841	Q12841	12	12	12	Follistatin-related protein 1	FSTL1	sp|Q12841|FSTL1_HUMAN Follistatin-related protein 1 OS=Homo sapiens OX=9606 GN=FSTL1 PE=1 SV=1	1	12	12	12	10	10	10	11	9	11	10	10	10	11	9	11	10	10	10	11	9	11	29.2	29.2	29.2	34.985	308	308	0	178.99	By MS/MS	By MS/MS	By MS/MS	By MS/MS	By MS/MS	By MS/MS	29.2	28.6	28.6	29.2	23.1	29.2
Q12860	Q12860	20	20	20	Contactin-1	CNTN1	sp|Q12860|CNTN1_HUMAN Contactin-1 OS=Homo sapiens OX=9606 GN=CNTN1 PE=1 SV=1	1	20	20	20	14	14	15	14	12	11	14	14	15	14	12	11	14	14	15	14	12	11	27.2	27.2	27.2	113.32	1018	1018	0	168.48	By MS/MS	By MS/MS	By MS/MS	By MS/MS	By MS/MS	By MS/MS	17.4	18.9	21.7	14.8	12.9	11
Q12907	Q12907	27	27	27	Vesicular integral-membrane protein VIP36	LMAN2	sp|Q12907|LMAN2_HUMAN Vesicular integral-membrane protein VIP36 OS=Homo sapiens OX=9606 GN=LMAN2 PE=1 SV=1	1	27	27	27	25	25	25	25	26	25	25	25	25	25	26	25	25	25	25	25	26	25	61.2	61.2	61.2	40.228	356	356	0	323.31	By MS/MS	By MS/MS	By MS/MS	By MS/MS	By MS/MS	By MS/MS	60.4	60.4	60.4	60.4	60.4	60.4
Q12913	Q12913	5	5	5	Receptor-type tyrosine-protein phosphatase eta	PTPRJ	sp|Q12913|PTPRJ_HUMAN Receptor-type tyrosine-protein phosphatase eta OS=Homo sapiens OX=9606 GN=PTPRJ PE=1 SV=3	1	5	5	5	3	2	2	1	2	2	3	2	2	1	2	2	3	2	2	1	2	2	5.4	5.4	5.4	145.94	1337	1337	0	35.686	By MS/MS	By MS/MS	By MS/MS	By matching	By MS/MS	By MS/MS	3.4	1.9	1.9	0.9	1.8	1.8
Q13011	Q13011	7	7	7	Delta(3,5)-Delta(2,4)-dienoyl-CoA isomerase, mitochondrial	ECH1	sp|Q13011|ECH1_HUMAN Delta(3,5)-Delta(2,4)-dienoyl-CoA isomerase, mitochondrial OS=Homo sapiens OX=9606 GN=ECH1 PE=1 SV=2	1	7	7	7	6	4	5	4	4	1	6	4	5	4	4	1	6	4	5	4	4	1	30.8	30.8	30.8	35.816	328	328	0	67.982	By MS/MS	By MS/MS	By MS/MS	By MS/MS	By MS/MS	By MS/MS	25.6	12.2	17.4	16.8	17.4	5.2
Q13113	Q13113	3	3	3	PDZK1-interacting protein 1	PDZK1IP1	sp|Q13113|PDZ1I_HUMAN PDZK1-interacting protein 1 OS=Homo sapiens OX=9606 GN=PDZK1IP1 PE=1 SV=1	1	3	3	3	3	3	2	3	3	3	3	3	2	3	3	3	3	3	2	3	3	3	32.5	32.5	32.5	12.227	114	114	0	89.883	By MS/MS	By MS/MS	By MS/MS	By MS/MS	By MS/MS	By MS/MS	32.5	32.5	24.6	32.5	32.5	32.5
Q13162	Q13162	6	3	3	Peroxiredoxin-4	PRDX4	sp|Q13162|PRDX4_HUMAN Peroxiredoxin-4 OS=Homo sapiens OX=9606 GN=PRDX4 PE=1 SV=1	1	6	3	3	2	2	2	3	2	5	0	0	0	1	0	2	0	0	0	1	0	2	22.9	13.7	13.7	30.54	271	271	0	22.844	By MS/MS	By MS/MS	By MS/MS	By MS/MS	By MS/MS	By MS/MS	5.5	5.5	5.5	11.4	5.5	18.8
Q13177;Q13153;O75914	Q13177;Q13153;O75914	2;1;1	2;1;1	2;1;1	Serine/threonine-protein kinase PAK 2;PAK-2p27;PAK-2p34;Serine/threonine-protein kinase PAK 1;Serine/threonine-protein kinase PAK 3	PAK2;PAK1;PAK3	sp|Q13177|PAK2_HUMAN Serine/threonine-protein kinase PAK 2 OS=Homo sapiens OX=9606 GN=PAK2 PE=1 SV=3;sp|Q13153|PAK1_HUMAN Serine/threonine-protein kinase PAK 1 OS=Homo sapiens OX=9606 GN=PAK1 PE=1 SV=2;sp|O75914|PAK3_HUMAN Serine/threonine-protein kinase P	3	2	2	2	0	0	0	0	0	0	0	0	0	0	0	0	0	0	0	0	0	0	3.8	3.8	3.8	58.042	524	524;545;559	0.0028612	11.411							0	0	0	0	0	0
Q13183	Q13183	2	2	2	Solute carrier family 13 member 2	SLC13A2	sp|Q13183|S13A2_HUMAN Solute carrier family 13 member 2 OS=Homo sapiens OX=9606 GN=SLC13A2 PE=1 SV=1	1	2	2	2	1	1	1	2	2	1	1	1	1	2	2	1	1	1	1	2	2	1	4.4	4.4	4.4	64.409	592	592	0	14.565	By MS/MS	By MS/MS	By MS/MS	By MS/MS	By MS/MS	By MS/MS	1.5	1.5	1.5	4.4	4.4	1.5
Q13185;P83916	Q13185	3;1	3;1	3;1	Chromobox protein homolog 3	CBX3	sp|Q13185|CBX3_HUMAN Chromobox protein homolog 3 OS=Homo sapiens OX=9606 GN=CBX3 PE=1 SV=4	2	3	3	3	0	0	0	1	1	1	0	0	0	1	1	1	0	0	0	1	1	1	23	23	23	20.811	183	183;185	0	46.545				By MS/MS	By matching	By MS/MS	0	0	0	7.7	7.7	7.7
Q13200	Q13200	2	2	2	26S proteasome non-ATPase regulatory subunit 2	PSMD2	sp|Q13200|PSMD2_HUMAN 26S proteasome non-ATPase regulatory subunit 2 OS=Homo sapiens OX=9606 GN=PSMD2 PE=1 SV=3	1	2	2	2	1	1	1	2	1	1	1	1	1	2	1	1	1	1	1	2	1	1	2.5	2.5	2.5	100.2	908	908	0	14.719	By MS/MS	By matching	By MS/MS	By MS/MS	By MS/MS	By MS/MS	0.9	1.7	0.9	2.5	0.9	1.7
Q13228	Q13228	25	25	25	Selenium-binding protein 1	SELENBP1	sp|Q13228|SBP1_HUMAN Methanethiol oxidase OS=Homo sapiens OX=9606 GN=SELENBP1 PE=1 SV=2	1	25	25	25	20	17	14	19	20	19	20	17	14	19	20	19	20	17	14	19	20	19	71	71	71	52.39	472	472	0	280.82	By MS/MS	By MS/MS	By MS/MS	By MS/MS	By MS/MS	By MS/MS	53.8	48.9	37.9	56.8	58.5	55.3
Q13268	Q13268	2	2	2	Dehydrogenase/reductase SDR family member 2, mitochondrial	DHRS2	sp|Q13268|DHRS2_HUMAN Dehydrogenase/reductase SDR family member 2, mitochondrial OS=Homo sapiens OX=9606 GN=DHRS2 PE=1 SV=4	1	2	2	2	1	1	1	2	2	2	1	1	1	2	2	2	1	1	1	2	2	2	6.1	6.1	6.1	29.926	280	280	0	13.473	By MS/MS	By MS/MS	By MS/MS	By MS/MS	By MS/MS	By MS/MS	2.5	2.5	2.5	6.1	6.1	6.1
Q13277	Q13277	8	8	8	Syntaxin-3	STX3	sp|Q13277|STX3_HUMAN Syntaxin-3 OS=Homo sapiens OX=9606 GN=STX3 PE=1 SV=3	1	8	8	8	1	2	3	4	7	4	1	2	3	4	7	4	1	2	3	4	7	4	32.2	32.2	32.2	33.155	289	289	0	71.616	By matching	By matching	By MS/MS	By MS/MS	By MS/MS	By MS/MS	4.8	5.9	8	13.5	32.2	12.1
Q13332;P23468	Q13332	20;2	20;2	20;2	Receptor-type tyrosine-protein phosphatase S	PTPRS	sp|Q13332|PTPRS_HUMAN Receptor-type tyrosine-protein phosphatase S OS=Homo sapiens OX=9606 GN=PTPRS PE=1 SV=3	2	20	20	20	16	12	13	13	13	13	16	12	13	13	13	13	16	12	13	13	13	13	18.4	18.4	18.4	217.04	1948	1948;1912	0	263.31	By MS/MS	By MS/MS	By MS/MS	By MS/MS	By MS/MS	By MS/MS	13.8	10.2	11.2	11	11.7	10.3
Q13409;O14576	Q13409;O14576	2;1	2;1	2;1	Cytoplasmic dynein 1 intermediate chain 2;Cytoplasmic dynein 1 intermediate chain 1	DYNC1I2;DYNC1I1	sp|Q13409|DC1I2_HUMAN Cytoplasmic dynein 1 intermediate chain 2 OS=Homo sapiens OX=9606 GN=DYNC1I2 PE=1 SV=3;sp|O14576|DC1I1_HUMAN Cytoplasmic dynein 1 intermediate chain 1 OS=Homo sapiens OX=9606 GN=DYNC1I1 PE=1 SV=2	2	2	2	2	1	1	1	1	1	0	1	1	1	1	1	0	1	1	1	1	1	0	3.4	3.4	3.4	71.456	638	638;645	0	13.598	By MS/MS	By MS/MS	By MS/MS	By MS/MS	By matching		2.2	2.2	2.2	2.2	2.2	0
Q13508	Q13508	6	6	6	Ecto-ADP-ribosyltransferase 3	ART3	sp|Q13508|NAR3_HUMAN Ecto-ADP-ribosyltransferase 3 OS=Homo sapiens OX=9606 GN=ART3 PE=1 SV=2	1	6	6	6	0	0	0	5	6	5	0	0	0	5	6	5	0	0	0	5	6	5	25.4	25.4	25.4	43.923	389	389	0	67.187				By MS/MS	By MS/MS	By MS/MS	0	0	0	18	25.4	18
Q13510	Q13510	35	35	35	Acid ceramidase;Acid ceramidase subunit alpha;Acid ceramidase subunit beta	ASAH1	sp|Q13510|ASAH1_HUMAN Acid ceramidase OS=Homo sapiens OX=9606 GN=ASAH1 PE=1 SV=5	1	35	35	35	29	29	28	33	33	33	29	29	28	33	33	33	29	29	28	33	33	33	71.6	71.6	71.6	44.659	395	395	0	323.31	By MS/MS	By MS/MS	By MS/MS	By MS/MS	By MS/MS	By MS/MS	61	62.5	62.5	70.4	71.6	70.4
Q13561	Q13561	2	2	2	Dynactin subunit 2	DCTN2	sp|Q13561|DCTN2_HUMAN Dynactin subunit 2 OS=Homo sapiens OX=9606 GN=DCTN2 PE=1 SV=4	1	2	2	2	0	1	0	1	1	0	0	1	0	1	1	0	0	1	0	1	1	0	10	10	10	44.23	401	401	0	15.922		By MS/MS		By MS/MS	By MS/MS		0	7.5	0	7.5	2.5	0
Q13563	Q13563	2	2	2	Polycystin-2	PKD2	sp|Q13563|PKD2_HUMAN Polycystin-2 OS=Homo sapiens OX=9606 GN=PKD2 PE=1 SV=3	1	2	2	2	1	0	0	1	1	0	1	0	0	1	1	0	1	0	0	1	1	0	2.4	2.4	2.4	109.69	968	968	0.0014451	11.899	By MS/MS			By matching	By MS/MS		1.3	0	0	1.3	1.3	0
Q13591	Q13591	16	16	15	Semaphorin-5A	SEMA5A	sp|Q13591|SEM5A_HUMAN Semaphorin-5A OS=Homo sapiens OX=9606 GN=SEMA5A PE=1 SV=3	1	16	16	15	15	16	13	4	4	7	15	16	13	4	4	7	14	15	13	3	4	6	18.2	18.2	17	120.61	1074	1074	0	133.63	By MS/MS	By MS/MS	By MS/MS	By MS/MS	By MS/MS	By MS/MS	17.8	18.2	15.7	3.9	3.6	6.6
Q13621;P55011	Q13621	19;1	19;1	19;1	Solute carrier family 12 member 1	SLC12A1	sp|Q13621|S12A1_HUMAN Solute carrier family 12 member 1 OS=Homo sapiens OX=9606 GN=SLC12A1 PE=1 SV=2	2	19	19	19	15	15	14	8	8	9	15	15	14	8	8	9	15	15	14	8	8	9	20.4	20.4	20.4	121.45	1099	1099;1212	0	152.58	By MS/MS	By MS/MS	By MS/MS	By MS/MS	By MS/MS	By MS/MS	15.8	15.7	15.2	8.6	9.5	10.6
Q13813	Q13813	12	12	12	Spectrin alpha chain, non-erythrocytic 1	SPTAN1	sp|Q13813|SPTN1_HUMAN Spectrin alpha chain, non-erythrocytic 1 OS=Homo sapiens OX=9606 GN=SPTAN1 PE=1 SV=3	1	12	12	12	3	3	0	7	10	4	3	3	0	7	10	4	3	3	0	7	10	4	7.1	7.1	7.1	284.54	2472	2472	0	92.958	By MS/MS	By MS/MS		By MS/MS	By MS/MS	By MS/MS	1.6	1.8	0	3.6	5.1	2.5
Q13822	Q13822	13	13	13	Ectonucleotide pyrophosphatase/phosphodiesterase family member 2	ENPP2	sp|Q13822|ENPP2_HUMAN Ectonucleotide pyrophosphatase/phosphodiesterase family member 2 OS=Homo sapiens OX=9606 GN=ENPP2 PE=1 SV=3	1	13	13	13	12	11	12	9	9	8	12	11	12	9	9	8	12	11	12	9	9	8	20.4	20.4	20.4	98.993	863	863	0	92.219	By MS/MS	By MS/MS	By MS/MS	By MS/MS	By MS/MS	By MS/MS	18.4	16.6	18.4	13.8	14.1	13.3
Q13867	Q13867	4	4	4	Bleomycin hydrolase	BLMH	sp|Q13867|BLMH_HUMAN Bleomycin hydrolase OS=Homo sapiens OX=9606 GN=BLMH PE=1 SV=1	1	4	4	4	0	1	2	3	4	1	0	1	2	3	4	1	0	1	2	3	4	1	13.6	13.6	13.6	52.562	455	455	0	32.664		By MS/MS	By MS/MS	By MS/MS	By MS/MS	By MS/MS	0	4.4	7.7	10.3	13.6	4.4
Q14019	Q14019	13	13	13	Coactosin-like protein	COTL1	sp|Q14019|COTL1_HUMAN Coactosin-like protein OS=Homo sapiens OX=9606 GN=COTL1 PE=1 SV=3	1	13	13	13	10	10	10	11	12	11	10	10	10	11	12	11	10	10	10	11	12	11	80.3	80.3	80.3	15.945	142	142	0	224.62	By MS/MS	By MS/MS	By MS/MS	By MS/MS	By MS/MS	By MS/MS	79.6	79.6	76.1	76.1	76.1	76.1
Q14103	Q14103	2	2	2	Heterogeneous nuclear ribonucleoprotein D0	HNRNPD	sp|Q14103|HNRPD_HUMAN Heterogeneous nuclear ribonucleoprotein D0 OS=Homo sapiens OX=9606 GN=HNRNPD PE=1 SV=1	1	2	2	2	0	2	0	0	0	0	0	2	0	0	0	0	0	2	0	0	0	0	6.8	6.8	6.8	38.434	355	355	0.0021521	11.554		By MS/MS					0	6.8	0	0	0	0
Q14108	Q14108	14	14	14	Lysosome membrane protein 2	SCARB2	sp|Q14108|SCRB2_HUMAN Lysosome membrane protein 2 OS=Homo sapiens OX=9606 GN=SCARB2 PE=1 SV=2	1	14	14	14	12	7	10	14	12	13	12	7	10	14	12	13	12	7	10	14	12	13	34.1	34.1	34.1	54.29	478	478	0	268.1	By MS/MS	By MS/MS	By MS/MS	By MS/MS	By MS/MS	By MS/MS	29.9	20.7	24.1	34.1	32.6	32
Q14116	Q14116	2	2	2	Interleukin-18	IL18	sp|Q14116|IL18_HUMAN Interleukin-18 OS=Homo sapiens OX=9606 GN=IL18 PE=1 SV=1	1	2	2	2	2	1	2	0	0	0	2	1	2	0	0	0	2	1	2	0	0	0	8.8	8.8	8.8	22.326	193	193	0	12.885	By MS/MS	By MS/MS	By MS/MS				8.8	4.7	8.8	0	0	0
Q14117;Q14195;Q14194	Q14117	18;2;2	18;2;2	18;2;2	Dihydropyrimidinase	DPYS	sp|Q14117|DPYS_HUMAN Dihydropyrimidinase OS=Homo sapiens OX=9606 GN=DPYS PE=1 SV=1	3	18	18	18	16	15	14	12	16	14	16	15	14	12	16	14	16	15	14	12	16	14	44.3	44.3	44.3	56.629	519	519;570;572	0	177.48	By MS/MS	By MS/MS	By MS/MS	By MS/MS	By MS/MS	By MS/MS	37.2	36.6	33.5	32.9	39.3	38.5
Q14118	Q14118	14	14	14	Dystroglycan;Alpha-dystroglycan;Beta-dystroglycan	DAG1	sp|Q14118|DAG1_HUMAN Dystroglycan OS=Homo sapiens OX=9606 GN=DAG1 PE=1 SV=2	1	14	14	14	9	11	11	9	10	10	9	11	11	9	10	10	9	11	11	9	10	10	22.7	22.7	22.7	97.44	895	895	0	123.79	By MS/MS	By MS/MS	By MS/MS	By MS/MS	By MS/MS	By MS/MS	13.9	15.9	16.5	15.3	15.3	16.4
Q14210	Q14210	3	3	3	Lymphocyte antigen 6D	LY6D	sp|Q14210|LY6D_HUMAN Lymphocyte antigen 6D OS=Homo sapiens OX=9606 GN=LY6D PE=1 SV=1	1	3	3	3	3	3	2	1	1	2	3	3	2	1	1	2	3	3	2	1	1	2	19.5	19.5	19.5	13.286	128	128	0	20.543	By MS/MS	By MS/MS	By MS/MS	By MS/MS	By matching	By MS/MS	19.5	19.5	11.7	11.7	11.7	11.7
Q14247	Q14247	6	6	6	Src substrate cortactin	CTTN	sp|Q14247|SRC8_HUMAN Src substrate cortactin OS=Homo sapiens OX=9606 GN=CTTN PE=1 SV=2	1	6	6	6	6	5	4	3	3	3	6	5	4	3	3	3	6	5	4	3	3	3	12.7	12.7	12.7	61.585	550	550	0	50.283	By MS/MS	By MS/MS	By MS/MS	By MS/MS	By MS/MS	By MS/MS	12.7	9.1	7.6	5.6	5.6	5.1
Q14254	Q14254	18	18	18	Flotillin-2	FLOT2	sp|Q14254|FLOT2_HUMAN Flotillin-2 OS=Homo sapiens OX=9606 GN=FLOT2 PE=1 SV=2	1	18	18	18	11	10	10	7	9	8	11	10	10	7	9	8	11	10	10	7	9	8	44.9	44.9	44.9	47.064	428	428	0	120.6	By MS/MS	By MS/MS	By MS/MS	By MS/MS	By MS/MS	By MS/MS	26.4	23.1	25	16.1	20.3	21.7
Q14257	Q14257	2	2	2	Reticulocalbin-2	RCN2	sp|Q14257|RCN2_HUMAN Reticulocalbin-2 OS=Homo sapiens OX=9606 GN=RCN2 PE=1 SV=1	1	2	2	2	1	0	1	0	0	1	1	0	1	0	0	1	1	0	1	0	0	1	12.3	12.3	12.3	36.876	317	317	0.0056537	11.015	By MS/MS		By MS/MS			By MS/MS	5	0	5	0	0	7.3
Q14314	Q14314	16	16	16	Fibroleukin	FGL2	sp|Q14314|FGL2_HUMAN Fibroleukin OS=Homo sapiens OX=9606 GN=FGL2 PE=1 SV=1	1	16	16	16	13	14	13	14	14	14	13	14	13	14	14	14	13	14	13	14	14	14	29.8	29.8	29.8	50.228	439	439	0	165.89	By MS/MS	By MS/MS	By MS/MS	By MS/MS	By MS/MS	By MS/MS	26.2	29.8	28.2	26.2	29.8	29.8
Q14376	Q14376	5	5	5	UDP-glucose 4-epimerase	GALE	sp|Q14376|GALE_HUMAN UDP-glucose 4-epimerase OS=Homo sapiens OX=9606 GN=GALE PE=1 SV=2	1	5	5	5	1	2	2	3	4	4	1	2	2	3	4	4	1	2	2	3	4	4	17	17	17	38.281	348	348	0	62.485	By MS/MS	By MS/MS	By MS/MS	By MS/MS	By MS/MS	By MS/MS	2.3	4.6	4.6	8.6	14.7	12.9
Q14393	Q14393	22	22	22	Growth arrest-specific protein 6	GAS6	sp|Q14393|GAS6_HUMAN Growth arrest-specific protein 6 OS=Homo sapiens OX=9606 GN=GAS6 PE=1 SV=3	1	22	22	22	20	18	16	11	13	10	20	18	16	11	13	10	20	18	16	11	13	10	42.3	42.3	42.3	74.925	678	678	0	244.92	By MS/MS	By MS/MS	By MS/MS	By MS/MS	By MS/MS	By MS/MS	36.7	34.1	30.7	18	24.2	15.6
Q14507	Q14507	4	4	4	Epididymal secretory protein E3-alpha	EDDM3A	sp|Q14507|EP3A_HUMAN Epididymal secretory protein E3-alpha OS=Homo sapiens OX=9606 GN=EDDM3A PE=1 SV=2	1	4	4	4	0	0	0	2	1	3	0	0	0	2	1	3	0	0	0	2	1	3	24.5	24.5	24.5	17.646	147	147	0	22.864				By MS/MS	By MS/MS	By MS/MS	0	0	0	13.6	5.4	18.4
Q14508	Q14508	3	3	3	WAP four-disulfide core domain protein 2	WFDC2	sp|Q14508|WFDC2_HUMAN WAP four-disulfide core domain protein 2 OS=Homo sapiens OX=9606 GN=WFDC2 PE=1 SV=2	1	3	3	3	0	0	0	3	2	2	0	0	0	3	2	2	0	0	0	3	2	2	38.7	38.7	38.7	12.993	124	124	0	59.116				By MS/MS	By MS/MS	By MS/MS	0	0	0	38.7	24.2	24.2
Q14515;REV__Q8N7Z2;REV__A8MZA4;REV__H0YM25	Q14515	29;1;1;1	29;1;1;1	29;1;1;1	SPARC-like protein 1	SPARCL1	sp|Q14515|SPRL1_HUMAN SPARC-like protein 1 OS=Homo sapiens OX=9606 GN=SPARCL1 PE=1 SV=2	4	29	29	29	24	24	23	24	22	22	24	24	23	24	22	22	24	24	23	24	22	22	58.3	58.3	58.3	75.207	664	664;668;724;810	0	323.31	By MS/MS	By MS/MS	By MS/MS	By MS/MS	By MS/MS	By MS/MS	44	46.1	43.8	41.3	40.2	38.7
Q14624;CON__Q3T052	Q14624	39;1	39;1	39;1	Inter-alpha-trypsin inhibitor heavy chain H4;70 kDa inter-alpha-trypsin inhibitor heavy chain H4;35 kDa inter-alpha-trypsin inhibitor heavy chain H4	ITIH4	sp|Q14624|ITIH4_HUMAN Inter-alpha-trypsin inhibitor heavy chain H4 OS=Homo sapiens OX=9606 GN=ITIH4 PE=1 SV=4	2	39	39	39	33	32	31	38	36	32	33	32	31	38	36	32	33	32	31	38	36	32	33.3	33.3	33.3	103.36	930	930;916	0	323.31	By MS/MS	By MS/MS	By MS/MS	By MS/MS	By MS/MS	By MS/MS	29.6	29.2	29.8	32	29.4	24.3
Q14651	Q14651	6	3	3	Plastin-1	PLS1	sp|Q14651|PLSI_HUMAN Plastin-1 OS=Homo sapiens OX=9606 GN=PLS1 PE=1 SV=2	1	6	3	3	3	3	2	4	2	3	1	0	0	2	0	1	1	0	0	2	0	1	11.4	5.4	5.4	70.253	629	629	0	19.398	By MS/MS	By MS/MS	By MS/MS	By MS/MS	By MS/MS	By MS/MS	5.2	6	3.8	7.5	3.8	5.2
Q14697	Q14697	20	20	20	Neutral alpha-glucosidase AB	GANAB	sp|Q14697|GANAB_HUMAN Neutral alpha-glucosidase AB OS=Homo sapiens OX=9606 GN=GANAB PE=1 SV=3	1	20	20	20	16	12	10	9	10	11	16	12	10	9	10	11	16	12	10	9	10	11	27.1	27.1	27.1	106.87	944	944	0	144.45	By MS/MS	By MS/MS	By MS/MS	By MS/MS	By MS/MS	By MS/MS	22.8	15.4	12.5	13.9	11.9	15.9
Q14703	Q14703	7	7	7	Membrane-bound transcription factor site-1 protease	MBTPS1	sp|Q14703|MBTP1_HUMAN Membrane-bound transcription factor site-1 protease OS=Homo sapiens OX=9606 GN=MBTPS1 PE=1 SV=1	1	7	7	7	6	3	4	1	3	1	6	3	4	1	3	1	6	3	4	1	3	1	9.6	9.6	9.6	117.75	1052	1052	0	45.602	By MS/MS	By MS/MS	By MS/MS	By MS/MS	By MS/MS	By MS/MS	8.6	4.9	6.6	0.7	5.3	2.5
Q14764	Q14764	29	29	29	Major vault protein	MVP	sp|Q14764|MVP_HUMAN Major vault protein OS=Homo sapiens OX=9606 GN=MVP PE=1 SV=4	1	29	29	29	11	11	9	23	22	21	11	11	9	23	22	21	11	11	9	23	22	21	42.6	42.6	42.6	99.326	893	893	0	300.93	By MS/MS	By MS/MS	By MS/MS	By MS/MS	By MS/MS	By MS/MS	17.9	16.8	14.9	34.8	34.8	29.7
Q14767	Q14767	13	13	13	Latent-transforming growth factor beta-binding protein 2	LTBP2	sp|Q14767|LTBP2_HUMAN Latent-transforming growth factor beta-binding protein 2 OS=Homo sapiens OX=9606 GN=LTBP2 PE=1 SV=3	1	13	13	13	8	8	5	4	1	4	8	8	5	4	1	4	8	8	5	4	1	4	10.9	10.9	10.9	195.05	1821	1821	0	109.99	By MS/MS	By MS/MS	By MS/MS	By MS/MS	By MS/MS	By MS/MS	5.3	6.4	3.8	3.2	0.6	3.5
Q14847	Q14847	7	7	7	LIM and SH3 domain protein 1	LASP1	sp|Q14847|LASP1_HUMAN LIM and SH3 domain protein 1 OS=Homo sapiens OX=9606 GN=LASP1 PE=1 SV=2	1	7	7	7	5	5	4	4	7	6	5	5	4	4	7	6	5	5	4	4	7	6	26.8	26.8	26.8	29.717	261	261	0	60.29	By MS/MS	By MS/MS	By MS/MS	By MS/MS	By MS/MS	By MS/MS	16.5	16.5	16.1	13.8	26.8	24.1
Q14894	Q14894	12	12	12	Ketimine reductase mu-crystallin	CRYM	sp|Q14894|CRYM_HUMAN Ketimine reductase mu-crystallin OS=Homo sapiens OX=9606 GN=CRYM PE=1 SV=1	1	12	12	12	7	6	6	10	8	7	7	6	6	10	8	7	7	6	6	10	8	7	43.9	43.9	43.9	33.775	314	314	0	104.65	By MS/MS	By MS/MS	By MS/MS	By MS/MS	By MS/MS	By MS/MS	26.8	24.2	30.3	34.7	37.3	22.6
Q14914	Q14914	13	13	13	Prostaglandin reductase 1	PTGR1	sp|Q14914|PTGR1_HUMAN Prostaglandin reductase 1 OS=Homo sapiens OX=9606 GN=PTGR1 PE=1 SV=2	1	13	13	13	11	8	9	11	10	9	11	8	9	11	10	9	11	8	9	11	10	9	45.9	45.9	45.9	35.869	329	329	0	250.22	By MS/MS	By MS/MS	By MS/MS	By MS/MS	By MS/MS	By MS/MS	39.8	31.9	31	39.8	36.8	34.3
Q14956	Q14956	3	3	3	Transmembrane glycoprotein NMB	GPNMB	sp|Q14956|GPNMB_HUMAN Transmembrane glycoprotein NMB OS=Homo sapiens OX=9606 GN=GPNMB PE=1 SV=2	1	3	3	3	2	2	2	3	3	2	2	2	2	3	3	2	2	2	2	3	3	2	7.7	7.7	7.7	63.922	572	572	0	74.696	By MS/MS	By MS/MS	By MS/MS	By MS/MS	By MS/MS	By MS/MS	4.7	4.7	4.7	7.7	7.7	4.7
Q14974	Q14974	4	4	4	Importin subunit beta-1	KPNB1	sp|Q14974|IMB1_HUMAN Importin subunit beta-1 OS=Homo sapiens OX=9606 GN=KPNB1 PE=1 SV=2	1	4	4	4	2	3	0	2	2	1	2	3	0	2	2	1	2	3	0	2	2	1	5.6	5.6	5.6	97.169	876	876	0	27.398	By MS/MS	By MS/MS		By MS/MS	By MS/MS	By MS/MS	3.2	4.6	0	3.1	2.7	1.4
Q14CN2	Q14CN2	13	13	13	Calcium-activated chloride channel regulator 4;Calcium-activated chloride channel regulator 4, 110 kDa form;Calcium-activated chloride channel regulator 4, 30 kDa form	CLCA4	sp|Q14CN2|CLCA4_HUMAN Calcium-activated chloride channel regulator 4 OS=Homo sapiens OX=9606 GN=CLCA4 PE=1 SV=2	1	13	13	13	10	10	10	8	5	6	10	10	10	8	5	6	10	10	10	8	5	6	15.8	15.8	15.8	101.28	919	919	0	167.6	By MS/MS	By MS/MS	By MS/MS	By MS/MS	By MS/MS	By MS/MS	13.5	12.7	12.8	8.8	6.3	7.5
Q15084	Q15084	4	4	4	Protein disulfide-isomerase A6	PDIA6	sp|Q15084|PDIA6_HUMAN Protein disulfide-isomerase A6 OS=Homo sapiens OX=9606 GN=PDIA6 PE=1 SV=1	1	4	4	4	2	2	1	4	3	4	2	2	1	4	3	4	2	2	1	4	3	4	14.8	14.8	14.8	48.121	440	440	0	41.913	By MS/MS	By MS/MS	By matching	By MS/MS	By MS/MS	By MS/MS	6.1	6.4	3.4	14.8	9.1	14.8
Q15149	Q15149	2	2	2	Plectin	PLEC	sp|Q15149|PLEC_HUMAN Plectin OS=Homo sapiens OX=9606 GN=PLEC PE=1 SV=3	1	2	2	2	1	1	1	1	1	2	1	1	1	1	1	2	1	1	1	1	1	2	0.4	0.4	0.4	531.78	4684	4684	0.0021614	11.758	By MS/MS	By MS/MS	By MS/MS	By MS/MS	By MS/MS	By MS/MS	0.2	0.2	0.2	0.2	0.2	0.4
Q15181	Q15181	11	11	11	Inorganic pyrophosphatase	PPA1	sp|Q15181|IPYR_HUMAN Inorganic pyrophosphatase OS=Homo sapiens OX=9606 GN=PPA1 PE=1 SV=2	1	11	11	11	9	8	9	7	8	8	9	8	9	7	8	8	9	8	9	7	8	8	50.2	50.2	50.2	32.66	289	289	0	134.34	By MS/MS	By MS/MS	By MS/MS	By MS/MS	By MS/MS	By MS/MS	47.4	37.7	46.7	31.8	37.4	38.1
Q15257	Q15257	2	2	2	Serine/threonine-protein phosphatase 2A activator	PPP2R4	sp|Q15257|PTPA_HUMAN Serine/threonine-protein phosphatase 2A activator OS=Homo sapiens OX=9606 GN=PTPA PE=1 SV=3	1	2	2	2	0	1	0	1	0	0	0	1	0	1	0	0	0	1	0	1	0	0	14.5	14.5	14.5	40.667	358	358	0	14.105		By MS/MS		By MS/MS			0	6.4	0	8.1	0	0
Q15274	Q15274	12	12	12	Nicotinate-nucleotide pyrophosphorylase [carboxylating]	QPRT	sp|Q15274|NADC_HUMAN Nicotinate-nucleotide pyrophosphorylase [carboxylating] OS=Homo sapiens OX=9606 GN=QPRT PE=1 SV=3	1	12	12	12	11	10	10	11	11	11	11	10	10	11	11	11	11	10	10	11	11	11	51.2	51.2	51.2	30.845	297	297	0	218.18	By MS/MS	By MS/MS	By MS/MS	By MS/MS	By MS/MS	By MS/MS	42.8	42.8	42.8	51.2	47.1	47.1
Q15286	Q15286	4	4	4	Ras-related protein Rab-35	RAB35	sp|Q15286|RAB35_HUMAN Ras-related protein Rab-35 OS=Homo sapiens OX=9606 GN=RAB35 PE=1 SV=1	1	4	4	4	3	3	1	3	2	3	3	3	1	3	2	3	3	3	1	3	2	3	15.9	15.9	15.9	23.025	201	201	0	29.011	By MS/MS	By MS/MS	By MS/MS	By MS/MS	By MS/MS	By MS/MS	12.4	12.4	7.5	12.4	12.4	12.4
Q15365	Q15365	5	5	4	Poly(rC)-binding protein 1	PCBP1	sp|Q15365|PCBP1_HUMAN Poly(rC)-binding protein 1 OS=Homo sapiens OX=9606 GN=PCBP1 PE=1 SV=2	1	5	5	4	3	4	5	5	4	5	3	4	5	5	4	5	2	3	4	4	3	4	21.9	21.9	18.8	37.497	356	356	0	62.651	By MS/MS	By MS/MS	By MS/MS	By MS/MS	By MS/MS	By MS/MS	10.7	19.4	21.9	21.9	13.2	21.9
Q15366;P57721	Q15366;P57721	3;2	2;1	2;1	Poly(rC)-binding protein 2;Poly(rC)-binding protein 3	PCBP2;PCBP3	sp|Q15366|PCBP2_HUMAN Poly(rC)-binding protein 2 OS=Homo sapiens OX=9606 GN=PCBP2 PE=1 SV=1;sp|P57721|PCBP3_HUMAN Poly(rC)-binding protein 3 OS=Homo sapiens OX=9606 GN=PCBP3 PE=1 SV=2	2	3	2	2	1	2	2	3	2	2	0	1	1	2	1	1	0	1	1	2	1	1	10.4	7.4	7.4	38.58	365	365;371	0.0014482	11.952	By MS/MS	By MS/MS	By MS/MS	By MS/MS	By MS/MS	By MS/MS	3	6.6	6.6	10.4	6.6	6.6
Q15375;Q5JZY3	Q15375	3;1	3;1	3;1	Ephrin type-A receptor 7	EPHA7	sp|Q15375|EPHA7_HUMAN Ephrin type-A receptor 7 OS=Homo sapiens OX=9606 GN=EPHA7 PE=1 SV=3	2	3	3	3	0	2	0	2	2	1	0	2	0	2	2	1	0	2	0	2	2	1	4.3	4.3	4.3	112.1	998	998;1008	0	35.844		By MS/MS		By MS/MS	By MS/MS	By matching	0	2.4	0	2.4	3.5	1.6
Q15435	Q15435	3	3	3	Protein phosphatase 1 regulatory subunit 7	PPP1R7	sp|Q15435|PP1R7_HUMAN Protein phosphatase 1 regulatory subunit 7 OS=Homo sapiens OX=9606 GN=PPP1R7 PE=1 SV=1	1	3	3	3	0	2	2	0	2	0	0	2	2	0	2	0	0	2	2	0	2	0	13.3	13.3	13.3	41.564	360	360	0	36.744		By MS/MS	By MS/MS		By MS/MS		0	10.3	8.1	0	8.1	0
Q15459	Q15459	2	2	2	Splicing factor 3A subunit 1	SF3A1	sp|Q15459|SF3A1_HUMAN Splicing factor 3A subunit 1 OS=Homo sapiens OX=9606 GN=SF3A1 PE=1 SV=1	1	2	2	2	1	1	0	1	1	1	1	1	0	1	1	1	1	1	0	1	1	1	2.5	2.5	2.5	88.885	793	793	0.0056457	10.938	By MS/MS	By MS/MS		By MS/MS	By MS/MS	By MS/MS	1.1	1.4	0	1.4	1.4	1.4
Q15485	Q15485	7	7	7	Ficolin-2	FCN2	sp|Q15485|FCN2_HUMAN Ficolin-2 OS=Homo sapiens OX=9606 GN=FCN2 PE=1 SV=2	1	7	7	7	2	2	2	3	7	3	2	2	2	3	7	3	2	2	2	3	7	3	28.1	28.1	28.1	34.001	313	313	0	162.36	By MS/MS	By MS/MS	By MS/MS	By MS/MS	By MS/MS	By MS/MS	9.6	9.6	9.6	16.3	28.1	19.5
Q15631	Q15631	3	3	3	Translin	TSN	sp|Q15631|TSN_HUMAN Translin OS=Homo sapiens OX=9606 GN=TSN PE=1 SV=1	1	3	3	3	1	2	1	3	2	2	1	2	1	3	2	2	1	2	1	3	2	2	12.3	12.3	12.3	26.183	228	228	0	18.716	By MS/MS	By matching	By matching	By MS/MS	By MS/MS	By MS/MS	3.9	9.2	5.3	12.3	9.2	7
Q15642	Q15642	5	5	5	Cdc42-interacting protein 4	TRIP10	sp|Q15642|CIP4_HUMAN Cdc42-interacting protein 4 OS=Homo sapiens OX=9606 GN=TRIP10 PE=1 SV=3	1	5	5	5	2	2	2	1	3	2	2	2	2	1	3	2	2	2	2	1	3	2	10.1	10.1	10.1	68.351	601	601	0	35.316	By MS/MS	By MS/MS	By MS/MS	By MS/MS	By MS/MS	By MS/MS	3.3	3.3	3.7	1.5	6.5	3.8
Q15691	Q15691	3	3	3	Microtubule-associated protein RP/EB family member 1	MAPRE1	sp|Q15691|MARE1_HUMAN Microtubule-associated protein RP/EB family member 1 OS=Homo sapiens OX=9606 GN=MAPRE1 PE=1 SV=3	1	3	3	3	2	2	1	3	2	2	2	2	1	3	2	2	2	2	1	3	2	2	10.8	10.8	10.8	29.999	268	268	0	22.963	By MS/MS	By MS/MS	By MS/MS	By MS/MS	By MS/MS	By MS/MS	8.2	8.2	2.6	10.8	7.1	8.2
Q15828	Q15828	7	7	7	Cystatin-M	CST6	sp|Q15828|CYTM_HUMAN Cystatin-M OS=Homo sapiens OX=9606 GN=CST6 PE=1 SV=1	1	7	7	7	0	0	0	6	3	5	0	0	0	6	3	5	0	0	0	6	3	5	69.8	69.8	69.8	16.511	149	149	0	59.461				By MS/MS	By MS/MS	By MS/MS	0	0	0	65.8	33.6	50.3
Q15833	Q15833	7	7	7	Syntaxin-binding protein 2	STXBP2	sp|Q15833|STXB2_HUMAN Syntaxin-binding protein 2 OS=Homo sapiens OX=9606 GN=STXBP2 PE=1 SV=2	1	7	7	7	3	2	3	4	4	4	3	2	3	4	4	4	3	2	3	4	4	4	11.6	11.6	11.6	66.452	593	593	0	54.328	By MS/MS	By MS/MS	By MS/MS	By MS/MS	By MS/MS	By MS/MS	6.4	3.7	6.4	6.6	7.4	6.6
Q15846	Q15846	8	8	8	Clusterin-like protein 1	CLUL1	sp|Q15846|CLUL1_HUMAN Clusterin-like protein 1 OS=Homo sapiens OX=9606 GN=CLUL1 PE=2 SV=1	1	8	8	8	7	5	7	6	4	3	7	5	7	6	4	3	7	5	7	6	4	3	22.1	22.1	22.1	54.214	466	466	0	100.38	By MS/MS	By MS/MS	By MS/MS	By MS/MS	By MS/MS	By MS/MS	19.7	12.2	18.7	15.7	8.6	6.4
Q15904	Q15904	4	4	4	V-type proton ATPase subunit S1	ATP6AP1	sp|Q15904|VAS1_HUMAN V-type proton ATPase subunit S1 OS=Homo sapiens OX=9606 GN=ATP6AP1 PE=1 SV=2	1	4	4	4	3	3	3	3	2	3	3	3	3	3	2	3	3	3	3	3	2	3	12.1	12.1	12.1	52.025	470	470	0	32.358	By MS/MS	By MS/MS	By MS/MS	By MS/MS	By MS/MS	By MS/MS	8.3	8.3	8.3	8.3	4.9	8.7
Q15907;P62491;P57735	Q15907;P62491	13;11;1	13;11;1	13;11;1	Ras-related protein Rab-11B;Ras-related protein Rab-11A	RAB11B;RAB11A	sp|Q15907|RB11B_HUMAN Ras-related protein Rab-11B OS=Homo sapiens OX=9606 GN=RAB11B PE=1 SV=4;sp|P62491|RB11A_HUMAN Ras-related protein Rab-11A OS=Homo sapiens OX=9606 GN=RAB11A PE=1 SV=3	3	13	13	13	7	7	7	11	9	11	7	7	7	11	9	11	7	7	7	11	9	11	67.4	67.4	67.4	24.488	218	218;216;213	0	126.3	By MS/MS	By MS/MS	By MS/MS	By MS/MS	By MS/MS	By MS/MS	31.7	36.7	32.1	54.6	45.9	56.4
Q16270	Q16270	20	20	20	Insulin-like growth factor-binding protein 7	IGFBP7	sp|Q16270|IBP7_HUMAN Insulin-like growth factor-binding protein 7 OS=Homo sapiens OX=9606 GN=IGFBP7 PE=1 SV=1	1	20	20	20	19	18	19	19	19	20	19	18	19	19	19	20	19	18	19	19	19	20	64.2	64.2	64.2	29.13	282	282	0	323.31	By MS/MS	By MS/MS	By MS/MS	By MS/MS	By MS/MS	By MS/MS	59.9	58.9	59.9	59.9	59.9	64.2
Q16531	Q16531	2	2	2	DNA damage-binding protein 1	DDB1	sp|Q16531|DDB1_HUMAN DNA damage-binding protein 1 OS=Homo sapiens OX=9606 GN=DDB1 PE=1 SV=1	1	2	2	2	0	1	0	2	1	1	0	1	0	2	1	1	0	1	0	2	1	1	2.9	2.9	2.9	126.97	1140	1140	0	14.674		By MS/MS		By MS/MS	By MS/MS	By matching	0	2.1	0	2.9	2.1	2.1
Q16610	Q16610	28	28	28	Extracellular matrix protein 1	ECM1	sp|Q16610|ECM1_HUMAN Extracellular matrix protein 1 OS=Homo sapiens OX=9606 GN=ECM1 PE=1 SV=2	1	28	28	28	15	14	15	27	27	27	15	14	15	27	27	27	15	14	15	27	27	27	65.4	65.4	65.4	60.673	540	540	0	323.31	By MS/MS	By MS/MS	By MS/MS	By MS/MS	By MS/MS	By MS/MS	32.8	33.9	35.4	61.3	61.3	61.3
Q16651	Q16651	6	6	6	Prostasin;Prostasin light chain;Prostasin heavy chain	PRSS8	sp|Q16651|PRSS8_HUMAN Prostasin OS=Homo sapiens OX=9606 GN=PRSS8 PE=1 SV=1	1	6	6	6	5	5	6	6	5	5	5	5	6	6	5	5	5	5	6	6	5	5	33.5	33.5	33.5	36.431	343	343	0	131.01	By MS/MS	By MS/MS	By MS/MS	By MS/MS	By MS/MS	By MS/MS	23.9	23.9	33.5	33.5	23.9	23.9
Q16698	Q16698	13	13	13	2,4-dienoyl-CoA reductase, mitochondrial	DECR1	sp|Q16698|DECR_HUMAN 2,4-dienoyl-CoA reductase, mitochondrial OS=Homo sapiens OX=9606 GN=DECR1 PE=1 SV=1	1	13	13	13	5	8	5	11	12	10	5	8	5	11	12	10	5	8	5	11	12	10	49.3	49.3	49.3	36.067	335	335	0	153.53	By MS/MS	By MS/MS	By MS/MS	By MS/MS	By MS/MS	By MS/MS	20	36.4	20.3	40.9	46.3	38.8
Q16706;P49641	Q16706	22;1	22;1	22;1	Alpha-mannosidase 2	MAN2A1	sp|Q16706|MA2A1_HUMAN Alpha-mannosidase 2 OS=Homo sapiens OX=9606 GN=MAN2A1 PE=1 SV=2	2	22	22	22	13	15	13	7	8	9	13	15	13	7	8	9	13	15	13	7	8	9	23.6	23.6	23.6	131.14	1144	1144;1150	0	185.26	By MS/MS	By MS/MS	By MS/MS	By MS/MS	By MS/MS	By MS/MS	13.3	17.5	15.4	5.9	6.7	6.2
Q16769	Q16769	17	17	17	Glutaminyl-peptide cyclotransferase	QPCT	sp|Q16769|QPCT_HUMAN Glutaminyl-peptide cyclotransferase OS=Homo sapiens OX=9606 GN=QPCT PE=1 SV=1	1	17	17	17	11	12	13	15	15	15	11	12	13	15	15	15	11	12	13	15	15	15	62.3	62.3	62.3	40.876	361	361	0	313.21	By MS/MS	By MS/MS	By MS/MS	By MS/MS	By MS/MS	By MS/MS	34.3	43.8	49.3	56.8	62.3	59
Q16775	Q16775	2	2	2	Hydroxyacylglutathione hydrolase, mitochondrial	HAGH	sp|Q16775|GLO2_HUMAN Hydroxyacylglutathione hydrolase, mitochondrial OS=Homo sapiens OX=9606 GN=HAGH PE=1 SV=2	1	2	2	2	0	1	0	0	0	1	0	1	0	0	0	1	0	1	0	0	0	1	9.7	9.7	9.7	33.805	308	308	0.002847	11.257		By MS/MS				By MS/MS	0	5.2	0	0	0	5.2
Q16832	Q16832	3	3	3	Discoidin domain-containing receptor 2	DDR2	sp|Q16832|DDR2_HUMAN Discoidin domain-containing receptor 2 OS=Homo sapiens OX=9606 GN=DDR2 PE=1 SV=2	1	3	3	3	3	1	1	0	1	1	3	1	1	0	1	1	3	1	1	0	1	1	4.4	4.4	4.4	96.735	855	855	0	22.053	By MS/MS	By MS/MS	By MS/MS		By MS/MS	By MS/MS	4.4	1.6	1.6	0	1.6	1.1
Q16836	Q16836	3	3	3	Hydroxyacyl-coenzyme A dehydrogenase, mitochondrial	HADH	sp|Q16836|HCDH_HUMAN Hydroxyacyl-coenzyme A dehydrogenase, mitochondrial OS=Homo sapiens OX=9606 GN=HADH PE=1 SV=3	1	3	3	3	0	0	1	1	1	1	0	0	1	1	1	1	0	0	1	1	1	1	9.2	9.2	9.2	34.293	314	314	0	16.87			By MS/MS	By MS/MS	By MS/MS	By MS/MS	0	0	3.2	2.5	3.2	3.5
Q16851	Q16851	18	18	18	UTP--glucose-1-phosphate uridylyltransferase	UGP2	sp|Q16851|UGPA_HUMAN UTP--glucose-1-phosphate uridylyltransferase OS=Homo sapiens OX=9606 GN=UGP2 PE=1 SV=5	1	18	18	18	14	13	10	12	12	12	14	13	10	12	12	12	14	13	10	12	12	12	44.9	44.9	44.9	56.94	508	508	0	178.9	By MS/MS	By MS/MS	By MS/MS	By MS/MS	By MS/MS	By MS/MS	34.1	35.4	23.8	32.7	29.1	31.3
Q1EHB4	Q1EHB4	4	4	4	Sodium-coupled monocarboxylate transporter 2	SLC5A12	sp|Q1EHB4|SC5AC_HUMAN Sodium-coupled monocarboxylate transporter 2 OS=Homo sapiens OX=9606 GN=SLC5A12 PE=2 SV=2	1	4	4	4	1	1	1	2	4	2	1	1	1	2	4	2	1	1	1	2	4	2	8.1	8.1	8.1	67.646	618	618	0	28.848	By MS/MS	By MS/MS	By MS/MS	By MS/MS	By MS/MS	By MS/MS	1.9	1.9	1.9	3.9	8.1	4
Q1ZYL8	Q1ZYL8	2	2	2	Izumo sperm-egg fusion protein 4	IZUMO4	sp|Q1ZYL8|IZUM4_HUMAN Izumo sperm-egg fusion protein 4 OS=Homo sapiens OX=9606 GN=IZUMO4 PE=2 SV=2	1	2	2	2	0	0	0	1	1	1	0	0	0	1	1	1	0	0	0	1	1	1	12.1	12.1	12.1	26.51	232	232	0	42.066				By MS/MS	By MS/MS	By MS/MS	0	0	0	3.9	3.9	3.9
Q24JP5	Q24JP5	5	5	5	Transmembrane protein 132A	TMEM132A	sp|Q24JP5|T132A_HUMAN Transmembrane protein 132A OS=Homo sapiens OX=9606 GN=TMEM132A PE=1 SV=1	1	5	5	5	5	3	4	1	1	0	5	3	4	1	1	0	5	3	4	1	1	0	9.1	9.1	9.1	110.11	1023	1023	0	80.726	By MS/MS	By MS/MS	By MS/MS	By MS/MS	By matching		9.1	5	6.5	1.6	2	0
Q30154	Q30154	5	2	0	HLA class II histocompatibility antigen, DR beta 5 chain	HLA-DRB5	sp|Q30154|DRB5_HUMAN HLA class II histocompatibility antigen, DR beta 5 chain OS=Homo sapiens OX=9606 GN=HLA-DRB5 PE=1 SV=1	1	5	2	0	0	1	0	4	5	5	0	1	0	1	2	2	0	0	0	0	0	0	23.7	15	0	30.056	266	266	0	78.663		By matching		By MS/MS	By MS/MS	By MS/MS	0	6.4	0	15	23.7	23.7
Q3LXA3	Q3LXA3	29	29	29	Bifunctional ATP-dependent dihydroxyacetone kinase/FAD-AMP lyase (cyclizing);ATP-dependent dihydroxyacetone kinase;FAD-AMP lyase (cyclizing)	DAK	sp|Q3LXA3|TKFC_HUMAN Triokinase/FMN cyclase OS=Homo sapiens OX=9606 GN=TKFC PE=1 SV=2	1	29	29	29	24	22	22	23	23	22	24	22	22	23	23	22	24	22	22	23	23	22	56.2	56.2	56.2	58.946	575	575	0	323.31	By MS/MS	By MS/MS	By MS/MS	By MS/MS	By MS/MS	By MS/MS	50.1	50.8	50.8	51.1	49	51.1
Q495M3	Q495M3	6	6	6	Proton-coupled amino acid transporter 2	SLC36A2	sp|Q495M3|S36A2_HUMAN Proton-coupled amino acid transporter 2 OS=Homo sapiens OX=9606 GN=SLC36A2 PE=1 SV=1	1	6	6	6	6	5	5	5	5	5	6	5	5	5	5	5	6	5	5	5	5	5	14.1	14.1	14.1	53.216	483	483	0	84.909	By MS/MS	By MS/MS	By MS/MS	By MS/MS	By MS/MS	By MS/MS	14.1	11.8	11.8	11.8	11.8	14.1
Q4G0P3	Q4G0P3	2	2	2	Hydrocephalus-inducing protein homolog	HYDIN	sp|Q4G0P3|HYDIN_HUMAN Hydrocephalus-inducing protein homolog OS=Homo sapiens OX=9606 GN=HYDIN PE=1 SV=3	1	2	2	2	2	2	1	1	2	1	2	2	1	1	2	1	2	2	1	1	2	1	0.3	0.3	0.3	575.89	5121	5121	0	17.947	By MS/MS	By MS/MS	By MS/MS	By MS/MS	By MS/MS	By MS/MS	0.3	0.3	0.2	0.2	0.3	0.2
Q53FA7	Q53FA7	12	12	12	Quinone oxidoreductase PIG3	TP53I3	sp|Q53FA7|QORX_HUMAN Quinone oxidoreductase PIG3 OS=Homo sapiens OX=9606 GN=TP53I3 PE=1 SV=2	1	12	12	12	11	11	8	9	8	8	11	11	8	9	8	8	11	11	8	9	8	8	43.1	43.1	43.1	35.536	332	332	0	112.62	By MS/MS	By MS/MS	By MS/MS	By MS/MS	By MS/MS	By MS/MS	37.7	43.1	35.5	37.7	32.5	32.5
Q53GD3	Q53GD3	3	3	3	Choline transporter-like protein 4	SLC44A4	sp|Q53GD3|CTL4_HUMAN Choline transporter-like protein 4 OS=Homo sapiens OX=9606 GN=SLC44A4 PE=1 SV=2	1	3	3	3	3	3	2	3	3	3	3	3	2	3	3	3	3	3	2	3	3	3	5.4	5.4	5.4	79.253	710	710	0	79.318	By MS/MS	By MS/MS	By MS/MS	By MS/MS	By MS/MS	By MS/MS	5.4	5.4	3.4	5.4	5.4	5.4
Q53H76	Q53H76	3	3	3	Phospholipase A1 member A	PLA1A	sp|Q53H76|PLA1A_HUMAN Phospholipase A1 member A OS=Homo sapiens OX=9606 GN=PLA1A PE=2 SV=2	1	3	3	3	0	0	0	1	1	2	0	0	0	1	1	2	0	0	0	1	1	2	10.5	10.5	10.5	49.715	456	456	0	45.405				By MS/MS	By MS/MS	By MS/MS	0	0	0	2.2	3.5	7
Q53TN4	Q53TN4	3	3	3	Cytochrome b reductase 1	CYBRD1	sp|Q53TN4|CYBR1_HUMAN Cytochrome b reductase 1 OS=Homo sapiens OX=9606 GN=CYBRD1 PE=1 SV=1	1	3	3	3	2	2	3	1	1	1	2	2	3	1	1	1	2	2	3	1	1	1	8.4	8.4	8.4	31.641	286	286	0	23.499	By MS/MS	By MS/MS	By MS/MS	By MS/MS	By MS/MS	By MS/MS	8.4	8.4	8.4	3.8	3.8	3.8
Q5IJ48	Q5IJ48	6	6	6	Protein crumbs homolog 2	CRB2	sp|Q5IJ48|CRUM2_HUMAN Protein crumbs homolog 2 OS=Homo sapiens OX=9606 GN=CRB2 PE=1 SV=2	1	6	6	6	2	4	4	3	2	2	2	4	4	3	2	2	2	4	4	3	2	2	6.8	6.8	6.8	134.26	1285	1285	0	46.35	By MS/MS	By MS/MS	By MS/MS	By MS/MS	By MS/MS	By MS/MS	2.3	4.3	4	3.7	1.8	2.1
Q5JQC9	Q5JQC9	7	7	7	A-kinase anchor protein 4	AKAP4	sp|Q5JQC9|AKAP4_HUMAN A-kinase anchor protein 4 OS=Homo sapiens OX=9606 GN=AKAP4 PE=1 SV=1	1	7	7	7	0	0	0	3	3	4	0	0	0	3	3	4	0	0	0	3	3	4	9.5	9.5	9.5	94.476	854	854	0	44.83				By MS/MS	By MS/MS	By MS/MS	0	0	0	4.2	3.9	4.6
Q5JS37	Q5JS37	4	4	4	NHL repeat-containing protein 3	NHLRC3	sp|Q5JS37|NHLC3_HUMAN NHL repeat-containing protein 3 OS=Homo sapiens OX=9606 GN=NHLRC3 PE=2 SV=1	1	4	4	4	2	3	3	2	3	2	2	3	3	2	3	2	2	3	3	2	3	2	14.7	14.7	14.7	38.282	347	347	0	24.208	By MS/MS	By MS/MS	By MS/MS	By MS/MS	By MS/MS	By MS/MS	9.2	11.2	9.5	9.2	11.2	9.2
Q5R3I4	Q5R3I4	8	8	8	Tetratricopeptide repeat protein 38	TTC38	sp|Q5R3I4|TTC38_HUMAN Tetratricopeptide repeat protein 38 OS=Homo sapiens OX=9606 GN=TTC38 PE=1 SV=1	1	8	8	8	5	4	4	5	5	5	5	4	4	5	5	5	5	4	4	5	5	5	27.3	27.3	27.3	52.787	469	469	0	101.22	By MS/MS	By MS/MS	By MS/MS	By MS/MS	By MS/MS	By MS/MS	16.2	12.8	12.4	17.3	16.2	16.2
Q5SZK8	Q5SZK8	64	64	64	FRAS1-related extracellular matrix protein 2	FREM2	sp|Q5SZK8|FREM2_HUMAN FRAS1-related extracellular matrix protein 2 OS=Homo sapiens OX=9606 GN=FREM2 PE=1 SV=2	1	64	64	64	53	48	48	28	26	26	53	48	48	28	26	26	53	48	48	28	26	26	30.5	30.5	30.5	351.15	3169	3169	0	323.31	By MS/MS	By MS/MS	By MS/MS	By MS/MS	By MS/MS	By MS/MS	24.7	22.1	22.4	13.3	11.5	12.5
Q5T0N5	Q5T0N5	7	7	7	Formin-binding protein 1-like	FNBP1L	sp|Q5T0N5|FBP1L_HUMAN Formin-binding protein 1-like OS=Homo sapiens OX=9606 GN=FNBP1L PE=1 SV=3	1	7	7	7	2	1	1	3	4	2	2	1	1	3	4	2	2	1	1	3	4	2	12.9	12.9	12.9	70.065	605	605	0	52.921	By MS/MS	By MS/MS	By MS/MS	By MS/MS	By MS/MS	By MS/MS	3.5	1.7	1.7	5.1	7.8	3
Q5T2W1;A8MUH7	Q5T2W1;A8MUH7	22;13	22;13	22;13	Na(+)/H(+) exchange regulatory cofactor NHE-RF3;Putative PDZ domain-containing protein 1P	PDZK1;PDZK1P1	sp|Q5T2W1|NHRF3_HUMAN Na(+)/H(+) exchange regulatory cofactor NHE-RF3 OS=Homo sapiens OX=9606 GN=PDZK1 PE=1 SV=2;sp|A8MUH7|PDZ1P_HUMAN Putative PDZ domain-containing protein PDZK1P1 OS=Homo sapiens OX=9606 GN=PDZK1P1 PE=5 SV=2	2	22	22	22	15	15	16	17	20	20	15	15	16	17	20	20	15	15	16	17	20	20	52.6	52.6	52.6	57.129	519	519;402	0	323.31	By MS/MS	By MS/MS	By MS/MS	By MS/MS	By MS/MS	By MS/MS	35.8	40.8	40.5	42	45.9	45.9
Q5VW32	Q5VW32	17	17	17	BRO1 domain-containing protein BROX	BROX	sp|Q5VW32|BROX_HUMAN BRO1 domain-containing protein BROX OS=Homo sapiens OX=9606 GN=BROX PE=1 SV=1	1	17	17	17	15	14	14	11	13	11	15	14	14	11	13	11	15	14	14	11	13	11	48.2	48.2	48.2	46.476	411	411	0	219.5	By MS/MS	By MS/MS	By MS/MS	By MS/MS	By MS/MS	By MS/MS	39.9	42.8	35	29.4	39.2	35.3
Q695T7	Q695T7	3	3	3	Sodium-dependent neutral amino acid transporter B(0)AT1	SLC6A19	sp|Q695T7|S6A19_HUMAN Sodium-dependent neutral amino acid transporter B(0)AT1 OS=Homo sapiens OX=9606 GN=SLC6A19 PE=1 SV=1	1	3	3	3	3	2	2	3	3	3	3	2	2	3	3	3	3	2	2	3	3	3	7.1	7.1	7.1	71.109	634	634	0	47.082	By MS/MS	By MS/MS	By MS/MS	By MS/MS	By MS/MS	By MS/MS	7.1	4.9	4.9	7.1	7.1	7.1
Q6EMK4	Q6EMK4	28	28	28	Vasorin	VASN	sp|Q6EMK4|VASN_HUMAN Vasorin OS=Homo sapiens OX=9606 GN=VASN PE=1 SV=1	1	28	28	28	27	27	26	24	23	22	27	27	26	24	23	22	27	27	26	24	23	22	35.1	35.1	35.1	71.712	673	673	0	323.31	By MS/MS	By MS/MS	By MS/MS	By MS/MS	By MS/MS	By MS/MS	34.8	34.8	29.1	34	33.7	33.7
Q6IAA8	Q6IAA8	3	3	3	Ragulator complex protein LAMTOR1	LAMTOR1	sp|Q6IAA8|LTOR1_HUMAN Ragulator complex protein LAMTOR1 OS=Homo sapiens OX=9606 GN=LAMTOR1 PE=1 SV=2	1	3	3	3	2	1	1	2	2	3	2	1	1	2	2	3	2	1	1	2	2	3	22.4	22.4	22.4	17.745	161	161	0	24.019	By MS/MS	By MS/MS	By MS/MS	By MS/MS	By MS/MS	By MS/MS	15.5	8.1	8.1	15.5	15.5	22.4
Q6NVY1	Q6NVY1	2	2	2	3-hydroxyisobutyryl-CoA hydrolase, mitochondrial	HIBCH	sp|Q6NVY1|HIBCH_HUMAN 3-hydroxyisobutyryl-CoA hydrolase, mitochondrial OS=Homo sapiens OX=9606 GN=HIBCH PE=1 SV=2	1	2	2	2	0	0	0	1	0	0	0	0	0	1	0	0	0	0	0	1	0	0	6.2	6.2	6.2	43.482	386	386	0	12.67				By MS/MS			0	0	0	3.1	0	0
Q6P4A8	Q6P4A8	17	17	17	Phospholipase B-like 1;Phospholipase B-like 1 chain A;Phospholipase B-like 1 chain B;Phospholipase B-like 1 chain C	PLBD1	sp|Q6P4A8|PLBL1_HUMAN Phospholipase B-like 1 OS=Homo sapiens OX=9606 GN=PLBD1 PE=1 SV=2	1	17	17	17	10	12	11	13	15	15	10	12	11	13	15	15	10	12	11	13	15	15	34.9	34.9	34.9	63.254	553	553	0	255.67	By MS/MS	By MS/MS	By MS/MS	By MS/MS	By MS/MS	By MS/MS	21.7	28	23.7	27.1	32	33.1
Q6P531	Q6P531	8	8	8	Gamma-glutamyltransferase 6;Gamma-glutamyltransferase 6 heavy chain;Gamma-glutamyltransferase 6 light chain	GGT6	sp|Q6P531|GGT6_HUMAN Glutathione hydrolase 6 OS=Homo sapiens OX=9606 GN=GGT6 PE=1 SV=2	1	8	8	8	8	8	8	7	7	7	8	8	8	7	7	7	8	8	8	7	7	7	21.5	21.5	21.5	50.509	493	493	0	299.6	By MS/MS	By MS/MS	By MS/MS	By MS/MS	By MS/MS	By MS/MS	21.5	21.5	21.5	21.5	21.5	21.5
Q6P5W5	Q6P5W5	2	2	2	Zinc transporter ZIP4	SLC39A4	sp|Q6P5W5|S39A4_HUMAN Zinc transporter ZIP4 OS=Homo sapiens OX=9606 GN=SLC39A4 PE=1 SV=4	1	2	2	2	2	2	2	1	1	1	2	2	2	1	1	1	2	2	2	1	1	1	4.8	4.8	4.8	68.407	647	647	0	19.68	By MS/MS	By MS/MS	By MS/MS	By matching	By MS/MS	By matching	4.8	4.8	4.8	2.9	1.9	2.9
Q6P9A2	Q6P9A2	10	10	10	Polypeptide N-acetylgalactosaminyltransferase 18	GALNT18	sp|Q6P9A2|GLT18_HUMAN Polypeptide N-acetylgalactosaminyltransferase 18 OS=Homo sapiens OX=9606 GN=GALNT18 PE=2 SV=2	1	10	10	10	9	6	8	3	4	4	9	6	8	3	4	4	9	6	8	3	4	4	21.9	21.9	21.9	69.56	607	607	0	96.024	By MS/MS	By MS/MS	By MS/MS	By MS/MS	By MS/MS	By MS/MS	19.3	12.4	18.9	6.8	8.6	8.1
Q6PCB0	Q6PCB0	10	10	10	von Willebrand factor A domain-containing protein 1	VWA1	sp|Q6PCB0|VWA1_HUMAN von Willebrand factor A domain-containing protein 1 OS=Homo sapiens OX=9606 GN=VWA1 PE=1 SV=1	1	10	10	10	7	7	6	8	8	8	7	7	6	8	8	8	7	7	6	8	8	8	34.4	34.4	34.4	46.804	445	445	0	104.47	By MS/MS	By MS/MS	By MS/MS	By MS/MS	By MS/MS	By MS/MS	27.2	23.1	23.1	22.7	22.7	29
Q6PK18	Q6PK18	9	9	9	2-oxoglutarate and iron-dependent oxygenase domain-containing protein 3	OGFOD3	sp|Q6PK18|OGFD3_HUMAN 2-oxoglutarate and iron-dependent oxygenase domain-containing protein 3 OS=Homo sapiens OX=9606 GN=OGFOD3 PE=1 SV=2	1	9	9	9	6	7	8	9	8	9	6	7	8	9	8	9	6	7	8	9	8	9	33.9	33.9	33.9	35.646	319	319	0	95.669	By MS/MS	By MS/MS	By MS/MS	By MS/MS	By MS/MS	By MS/MS	23.2	31	31.7	33.9	31.7	33.9
Q6UVK1	Q6UVK1	8	8	8	Chondroitin sulfate proteoglycan 4	CSPG4	sp|Q6UVK1|CSPG4_HUMAN Chondroitin sulfate proteoglycan 4 OS=Homo sapiens OX=9606 GN=CSPG4 PE=1 SV=2	1	8	8	8	8	8	8	7	7	7	8	8	8	7	7	7	8	8	8	7	7	7	4.9	4.9	4.9	250.53	2322	2322	0	82.787	By MS/MS	By MS/MS	By MS/MS	By MS/MS	By MS/MS	By MS/MS	4.9	4.9	4.9	3.6	3.6	3.6
Q6UWP8	Q6UWP8	13	13	13	Suprabasin	SBSN	sp|Q6UWP8|SBSN_HUMAN Suprabasin OS=Homo sapiens OX=9606 GN=SBSN PE=1 SV=2	1	13	13	13	11	12	9	0	1	2	11	12	9	0	1	2	11	12	9	0	1	2	41.7	41.7	41.7	60.54	590	590	0	122.92	By MS/MS	By MS/MS	By MS/MS		By matching	By matching	35.6	38.6	31.4	0	3.2	12.4
Q7Z4W2;Q6UWQ5	Q7Z4W2;Q6UWQ5	2;2	2;2	2;2	Lysozyme-like protein 2;Lysozyme-like protein 1	LYZL2;LYZL1	sp|Q7Z4W2|LYZL2_HUMAN Lysozyme-like protein 2 OS=Homo sapiens OX=9606 GN=LYZL2 PE=2 SV=2;sp|Q6UWQ5|LYZL1_HUMAN Lysozyme-like protein 1 OS=Homo sapiens OX=9606 GN=LYZL1 PE=2 SV=2	2	2	2	2	0	0	0	1	1	0	0	0	0	1	1	0	0	0	0	1	1	0	8.8	8.8	8.8	16.656	148	148;148	0	12.529				By MS/MS	By MS/MS		0	0	0	8.8	8.8	0
Q6UWR7	Q6UWR7	13	13	13	Ectonucleotide pyrophosphatase/phosphodiesterase family member 6	ENPP6	sp|Q6UWR7|ENPP6_HUMAN Glycerophosphocholine cholinephosphodiesterase ENPP6 OS=Homo sapiens OX=9606 GN=ENPP6 PE=1 SV=2	1	13	13	13	6	8	7	12	11	13	6	8	7	12	11	13	6	8	7	12	11	13	38.4	38.4	38.4	50.24	440	440	0	149.34	By MS/MS	By MS/MS	By MS/MS	By MS/MS	By MS/MS	By MS/MS	13.4	23.4	19.1	36.6	31.4	38.4
Q6UWV6	Q6UWV6	3	2	2	Ectonucleotide pyrophosphatase/phosphodiesterase family member 7	ENPP7	sp|Q6UWV6|ENPP7_HUMAN Ectonucleotide pyrophosphatase/phosphodiesterase family member 7 OS=Homo sapiens OX=9606 GN=ENPP7 PE=1 SV=3	1	3	2	2	3	2	2	2	3	2	2	2	1	2	2	2	2	2	1	2	2	2	8.1	5.9	5.9	51.493	458	458	0	14.962	By MS/MS	By MS/MS	By MS/MS	By MS/MS	By MS/MS	By MS/MS	8.1	5.9	5.9	5.9	8.1	5.9
Q6UX06	Q6UX06	22	22	22	Olfactomedin-4	OLFM4	sp|Q6UX06|OLFM4_HUMAN Olfactomedin-4 OS=Homo sapiens OX=9606 GN=OLFM4 PE=1 SV=1	1	22	22	22	10	10	10	20	18	19	10	10	10	20	18	19	10	10	10	20	18	19	51.2	51.2	51.2	57.279	510	510	0	320.66	By MS/MS	By MS/MS	By MS/MS	By MS/MS	By MS/MS	By MS/MS	23.1	22.5	21.4	48.2	39	45.5
Q6UX73	Q6UX73	7	7	7	UPF0764 protein C16orf89	C16orf89	sp|Q6UX73|CP089_HUMAN UPF0764 protein C16orf89 OS=Homo sapiens OX=9606 GN=C16orf89 PE=1 SV=2	1	7	7	7	4	3	3	6	5	5	4	3	3	6	5	5	4	3	3	6	5	5	20.6	20.6	20.6	45.391	402	402	0	112.48	By MS/MS	By MS/MS	By MS/MS	By MS/MS	By MS/MS	By MS/MS	12.7	10	10	17.9	14.9	14.7
Q6UXG3	Q6UXG3	2	2	2	CMRF35-like molecule 9	CD300LG	sp|Q6UXG3|CLM9_HUMAN CMRF35-like molecule 9 OS=Homo sapiens OX=9606 GN=CD300LG PE=1 SV=2	1	2	2	2	2	1	1	2	1	1	2	1	1	2	1	1	2	1	1	2	1	1	4.8	4.8	4.8	36.06	332	332	0.004954	11.064	By MS/MS	By matching	By matching	By MS/MS	By MS/MS	By matching	4.8	2.7	2.7	4.8	2.7	2.7
Q6V0I7	Q6V0I7	38	38	38	Protocadherin Fat 4	FAT4	sp|Q6V0I7|FAT4_HUMAN Protocadherin Fat 4 OS=Homo sapiens OX=9606 GN=FAT4 PE=1 SV=2	1	38	38	38	29	29	29	16	13	13	29	29	29	16	13	13	29	29	29	16	13	13	11.3	11.3	11.3	542.68	4981	4981	0	323.31	By MS/MS	By MS/MS	By MS/MS	By MS/MS	By MS/MS	By MS/MS	8	8.3	8.8	4.7	3.8	3.1
Q6W4X9	Q6W4X9	44	44	44	Mucin-6	MUC6	sp|Q6W4X9|MUC6_HUMAN Mucin-6 OS=Homo sapiens OX=9606 GN=MUC6 PE=1 SV=3	1	44	44	44	0	0	0	41	38	41	0	0	0	41	38	41	0	0	0	41	38	41	23.2	23.2	23.2	257.05	2439	2439	0	323.31				By MS/MS	By MS/MS	By MS/MS	0	0	0	22.1	20.7	22.1
Q6WKZ4	Q6WKZ4	2	2	2	Rab11 family-interacting protein 1	RAB11FIP1	sp|Q6WKZ4|RFIP1_HUMAN Rab11 family-interacting protein 1 OS=Homo sapiens OX=9606 GN=RAB11FIP1 PE=1 SV=3	1	2	2	2	1	1	1	1	2	2	1	1	1	1	2	2	1	1	1	1	2	2	2.8	2.8	2.8	137.17	1283	1283	0.0090719	10.563	By MS/MS	By MS/MS	By MS/MS	By MS/MS	By MS/MS	By MS/MS	0.6	0.6	0.6	0.6	2.8	2.8
Q6XQN6	Q6XQN6	9	9	9	Nicotinate phosphoribosyltransferase	NAPRT	sp|Q6XQN6|PNCB_HUMAN Nicotinate phosphoribosyltransferase OS=Homo sapiens OX=9606 GN=NAPRT PE=1 SV=2	1	9	9	9	3	5	3	4	9	4	3	5	3	4	9	4	3	5	3	4	9	4	29.4	29.4	29.4	57.578	538	538	0	104.24	By MS/MS	By MS/MS	By MS/MS	By MS/MS	By MS/MS	By MS/MS	5.2	12.8	8.6	11	29.4	9.7
Q6ZVX7	Q6ZVX7	6	6	6	F-box only protein 50	NCCRP1	sp|Q6ZVX7|FBX50_HUMAN F-box only protein 50 OS=Homo sapiens OX=9606 GN=NCCRP1 PE=1 SV=1	1	6	6	6	4	6	6	0	1	3	4	6	6	0	1	3	4	6	6	0	1	3	32.4	32.4	32.4	30.847	275	275	0	62.536	By MS/MS	By MS/MS	By MS/MS		By MS/MS	By MS/MS	14.5	32.4	32.4	0	4.4	22.2
Q6ZWJ8	Q6ZWJ8	6	6	6	Kielin/chordin-like protein	KCP	sp|Q6ZWJ8|KCP_HUMAN Kielin/chordin-like protein OS=Homo sapiens OX=9606 GN=KCP PE=2 SV=3	1	6	6	6	3	4	3	1	0	0	3	4	3	1	0	0	3	4	3	1	0	0	6.6	6.6	6.6	166.93	1568	1568	0	38.49	By MS/MS	By MS/MS	By MS/MS	By matching			3	3.7	4.5	1.5	0	0
Q71RC9	Q71RC9	2	2	2	Small integral membrane protein 5	SMIM5	sp|Q71RC9|SMIM5_HUMAN Small integral membrane protein 5 OS=Homo sapiens OX=9606 GN=SMIM5 PE=1 SV=2	1	2	2	2	1	2	1	1	2	1	1	2	1	1	2	1	1	2	1	1	2	1	24.7	24.7	24.7	8.5403	77	77	0	18.382	By MS/MS	By MS/MS	By MS/MS	By MS/MS	By MS/MS	By MS/MS	11.7	24.7	11.7	11.7	24.7	11.7
Q71U36;P0DPH8;P0DPH7;Q6PEY2;Q9NY65	Q71U36;P0DPH8;P0DPH7;Q6PEY2	21;16;16;11;10	2;2;2;2;2	0;0;0;0;0	Tubulin alpha-1A chain;Tubulin alpha-3E chain	TUBA1A;TUBA3E	sp|Q71U36|TBA1A_HUMAN Tubulin alpha-1A chain OS=Homo sapiens OX=9606 GN=TUBA1A PE=1 SV=1;sp|P0DPH8|TBA3D_HUMAN Tubulin alpha-3D chain OS=Homo sapiens OX=9606 GN=TUBA3D PE=1 SV=1;sp|P0DPH7|TBA3C_HUMAN Tubulin alpha-3C chain OS=Homo sapiens OX=9606 GN=TUBA3C	5	21	2	0	13	15	13	16	17	13	1	1	2	2	2	2	0	0	0	0	0	0	54.1	3.1	0	50.135	451	451;450;450;450;449	0	18.959	By MS/MS	By MS/MS	By MS/MS	By MS/MS	By MS/MS	By MS/MS	39.9	45.7	33.9	46.1	46.3	38.1
Q7L266	Q7L266	10	10	10	Isoaspartyl peptidase/L-asparaginase;Isoaspartyl peptidase/L-asparaginase alpha chain;Isoaspartyl peptidase/L-asparaginase beta chain	ASRGL1	sp|Q7L266|ASGL1_HUMAN Isoaspartyl peptidase/L-asparaginase OS=Homo sapiens OX=9606 GN=ASRGL1 PE=1 SV=2	1	10	10	10	9	8	5	7	8	9	9	8	5	7	8	9	9	8	5	7	8	9	52.3	52.3	52.3	32.054	308	308	0	146.89	By MS/MS	By MS/MS	By MS/MS	By MS/MS	By MS/MS	By MS/MS	42.2	44.5	32.5	28.9	44.5	47.7
Q7L5L3	Q7L5L3	13	13	13	Glycerophosphodiester phosphodiesterase domain-containing protein 3	GDPD3	sp|Q7L5L3|GDPD3_HUMAN Lysophospholipase D GDPD3 OS=Homo sapiens OX=9606 GN=GDPD3 PE=2 SV=3	1	13	13	13	8	7	6	11	12	10	8	7	6	11	12	10	8	7	6	11	12	10	38.7	38.7	38.7	36.596	318	318	0	153.91	By MS/MS	By MS/MS	By MS/MS	By MS/MS	By MS/MS	By MS/MS	34.6	24.5	25.8	37.1	38.7	36.2
Q7L9L4;Q9H8S9	Q7L9L4;Q9H8S9	3;2	3;2	3;2	MOB kinase activator 1B;MOB kinase activator 1A	MOB1B;MOB1A	sp|Q7L9L4|MOB1B_HUMAN MOB kinase activator 1B OS=Homo sapiens OX=9606 GN=MOB1B PE=1 SV=3;sp|Q9H8S9|MOB1A_HUMAN MOB kinase activator 1A OS=Homo sapiens OX=9606 GN=MOB1A PE=1 SV=4	2	3	3	3	0	1	2	0	2	1	0	1	2	0	2	1	0	1	2	0	2	1	17.1	17.1	17.1	25.091	216	216;216	0	17.502		By MS/MS	By MS/MS		By MS/MS	By MS/MS	0	6.5	11.6	0	10.6	5.1
Q7LBR1	Q7LBR1	9	9	9	Charged multivesicular body protein 1b	CHMP1B	sp|Q7LBR1|CHM1B_HUMAN Charged multivesicular body protein 1b OS=Homo sapiens OX=9606 GN=CHMP1B PE=1 SV=1	1	9	9	9	9	9	9	9	9	8	9	9	9	9	9	8	9	9	9	9	9	8	29.6	29.6	29.6	22.109	199	199	0	61.754	By MS/MS	By MS/MS	By MS/MS	By MS/MS	By MS/MS	By MS/MS	29.6	29.6	29.6	29.6	29.6	27.6
Q7Z429	Q7Z429	2	2	2	Protein lifeguard 1	GRINA	sp|Q7Z429|LFG1_HUMAN Protein lifeguard 1 OS=Homo sapiens OX=9606 GN=GRINA PE=1 SV=1	1	2	2	2	0	0	0	1	1	2	0	0	0	1	1	2	0	0	0	1	1	2	9.7	9.7	9.7	41.203	371	371	0	220.45				By MS/MS	By MS/MS	By MS/MS	0	0	0	9.7	9.7	9.7
Q7Z4W1	Q7Z4W1	16	16	16	L-xylulose reductase	DCXR	sp|Q7Z4W1|DCXR_HUMAN L-xylulose reductase OS=Homo sapiens OX=9606 GN=DCXR PE=1 SV=2	1	16	16	16	12	13	11	14	14	13	12	13	11	14	14	13	12	13	11	14	14	13	57	57	57	25.913	244	244	0	152.75	By MS/MS	By MS/MS	By MS/MS	By MS/MS	By MS/MS	By MS/MS	52.9	56.1	47.1	56.1	54.9	52.9
Q7Z5L0	Q7Z5L0	5	5	5	Vitelline membrane outer layer protein 1 homolog	VMO1	sp|Q7Z5L0|VMO1_HUMAN Vitelline membrane outer layer protein 1 homolog OS=Homo sapiens OX=9606 GN=VMO1 PE=1 SV=1	1	5	5	5	3	4	4	3	2	2	3	4	4	3	2	2	3	4	4	3	2	2	49.5	49.5	49.5	21.534	202	202	0	87.292	By MS/MS	By MS/MS	By MS/MS	By MS/MS	By MS/MS	By MS/MS	35.1	41.1	43.6	32.2	19.3	19.3
Q7Z7M0	Q7Z7M0	45	45	45	Multiple epidermal growth factor-like domains protein 8	MEGF8	sp|Q7Z7M0|MEGF8_HUMAN Multiple epidermal growth factor-like domains protein 8 OS=Homo sapiens OX=9606 GN=MEGF8 PE=1 SV=2	1	45	45	45	39	37	36	31	31	28	39	37	36	31	31	28	39	37	36	31	31	28	23.9	23.9	23.9	303.1	2845	2845	0	323.31	By MS/MS	By MS/MS	By MS/MS	By MS/MS	By MS/MS	By MS/MS	20.3	19.5	17.5	15	15.5	12.2
Q86T13	Q86T13	9	9	9	C-type lectin domain family 14 member A	CLEC14A	sp|Q86T13|CLC14_HUMAN C-type lectin domain family 14 member A OS=Homo sapiens OX=9606 GN=CLEC14A PE=1 SV=1	1	9	9	9	5	8	6	4	4	5	5	8	6	4	4	5	5	8	6	4	4	5	30.2	30.2	30.2	51.635	490	490	0	80.894	By MS/MS	By MS/MS	By MS/MS	By MS/MS	By MS/MS	By MS/MS	13.9	24.9	17.6	12	14.1	16.3
Q86T26	Q86T26	3	3	3	Transmembrane protease serine 11B	TMPRSS11B	sp|Q86T26|TM11B_HUMAN Transmembrane protease serine 11B OS=Homo sapiens OX=9606 GN=TMPRSS11B PE=2 SV=3	1	3	3	3	2	2	2	1	1	0	2	2	2	1	1	0	2	2	2	1	1	0	9.6	9.6	9.6	46.337	416	416	0	23.416	By MS/MS	By MS/MS	By MS/MS	By MS/MS	By matching		5.8	5.8	6.5	2.6	3.1	0
Q86TH1	Q86TH1	9	9	9	ADAMTS-like protein 2	ADAMTSL2	sp|Q86TH1|ATL2_HUMAN ADAMTS-like protein 2 OS=Homo sapiens OX=9606 GN=ADAMTSL2 PE=1 SV=1	1	9	9	9	9	8	6	4	5	5	9	8	6	4	5	5	9	8	6	4	5	5	15.2	15.2	15.2	104.62	951	951	0	75.531	By MS/MS	By MS/MS	By MS/MS	By MS/MS	By MS/MS	By MS/MS	15.2	13.7	9.8	6.6	8.5	8.7
Q86UD1	Q86UD1	10	10	10	Out at first protein homolog	OAF	sp|Q86UD1|OAF_HUMAN Out at first protein homolog OS=Homo sapiens OX=9606 GN=OAF PE=2 SV=1	1	10	10	10	9	9	10	10	9	8	9	9	10	10	9	8	9	9	10	10	9	8	52.4	52.4	52.4	30.688	273	273	0	182.67	By MS/MS	By MS/MS	By MS/MS	By MS/MS	By MS/MS	By MS/MS	50.5	50.5	52.4	52.4	50.5	45.1
Q86UN2	Q86UN2	2	2	2	Reticulon-4 receptor-like 1	RTN4RL1	sp|Q86UN2|R4RL1_HUMAN Reticulon-4 receptor-like 1 OS=Homo sapiens OX=9606 GN=RTN4RL1 PE=1 SV=1	1	2	2	2	1	1	1	1	1	0	1	1	1	1	1	0	1	1	1	1	1	0	4.1	4.1	4.1	49.065	441	441	0	12.518	By matching	By MS/MS	By matching	By matching	By MS/MS		1.8	1.8	1.8	1.8	2.3	0
Q86UN3	Q86UN3	11	11	11	Reticulon-4 receptor-like 2	RTN4RL2	sp|Q86UN3|R4RL2_HUMAN Reticulon-4 receptor-like 2 OS=Homo sapiens OX=9606 GN=RTN4RL2 PE=1 SV=1	1	11	11	11	9	11	9	9	9	10	9	11	9	9	9	10	9	11	9	9	9	10	26.2	26.2	26.2	46.105	420	420	0	108.32	By MS/MS	By MS/MS	By MS/MS	By MS/MS	By MS/MS	By MS/MS	23.6	26.2	23.6	24.8	21.2	25.5
Q86UX2	Q86UX2	2	2	2	Inter-alpha-trypsin inhibitor heavy chain H5	ITIH5	sp|Q86UX2|ITIH5_HUMAN Inter-alpha-trypsin inhibitor heavy chain H5 OS=Homo sapiens OX=9606 GN=ITIH5 PE=2 SV=2	1	2	2	2	1	2	2	1	2	2	1	2	2	1	2	2	1	2	2	1	2	2	2.1	2.1	2.1	104.58	942	942	0	14.031	By matching	By MS/MS	By MS/MS	By MS/MS	By MS/MS	By MS/MS	1.2	2.1	2.1	1.2	2.1	2.1
Q86V85	Q86V85	3	3	3	Integral membrane protein GPR180	GPR180	sp|Q86V85|GP180_HUMAN Integral membrane protein GPR180 OS=Homo sapiens OX=9606 GN=GPR180 PE=2 SV=1	1	3	3	3	1	1	2	1	2	2	1	1	2	1	2	2	1	1	2	1	2	2	9.5	9.5	9.5	49.395	440	440	0	19.24	By MS/MS	By matching	By MS/MS	By MS/MS	By MS/MS	By MS/MS	2.5	3.6	5.9	2.5	6.1	6.1
Q86VP6	Q86VP6	6	6	6	Cullin-associated NEDD8-dissociated protein 1	CAND1	sp|Q86VP6|CAND1_HUMAN Cullin-associated NEDD8-dissociated protein 1 OS=Homo sapiens OX=9606 GN=CAND1 PE=1 SV=2	1	6	6	6	2	3	3	3	4	3	2	3	3	3	4	3	2	3	3	3	4	3	6	6	6	136.37	1230	1230	0	47.179	By MS/MS	By MS/MS	By MS/MS	By MS/MS	By MS/MS	By MS/MS	2	3.3	3.1	3.2	3.7	3
Q86WA9	Q86WA9	2	2	2	Sodium-independent sulfate anion transporter	SLC26A11	sp|Q86WA9|S2611_HUMAN Sodium-independent sulfate anion transporter OS=Homo sapiens OX=9606 GN=SLC26A11 PE=1 SV=2	1	2	2	2	0	0	0	1	1	2	0	0	0	1	1	2	0	0	0	1	1	2	6.8	6.8	6.8	65.298	606	606	0	15.567				By matching	By MS/MS	By MS/MS	0	0	0	5	5	6.8
Q86XI2	Q86XI2	2	2	2	Condensin-2 complex subunit G2	NCAPG2	sp|Q86XI2|CNDG2_HUMAN Condensin-2 complex subunit G2 OS=Homo sapiens OX=9606 GN=NCAPG2 PE=1 SV=1	1	2	2	2	1	1	1	1	1	1	1	1	1	1	1	1	1	1	1	1	1	1	1.7	1.7	1.7	130.96	1143	1143	0.0077085	10.742	By MS/MS	By MS/MS	By MS/MS	By MS/MS	By MS/MS	By MS/MS	0.8	0.8	0.8	0.8	0.8	0.8
Q86XT2	Q86XT2	5	5	5	Vacuolar protein sorting-associated protein 37D	VPS37D	sp|Q86XT2|VP37D_HUMAN Vacuolar protein sorting-associated protein 37D OS=Homo sapiens OX=9606 GN=VPS37D PE=1 SV=2	1	5	5	5	3	3	3	2	1	1	3	3	3	2	1	1	3	3	3	2	1	1	16.3	16.3	16.3	27.729	251	251	0	30.652	By MS/MS	By MS/MS	By MS/MS	By MS/MS	By matching	By matching	12.7	11.6	12.7	7.2	3.2	3.2
Q86YQ8;Q8IYJ1;Q96FN4;Q96A23;O95741;Q9UBL6	Q86YQ8	7;2;1;1;1;1	6;1;0;0;0;0	5;0;0;0;0;0	Copine-8	CPNE8	sp|Q86YQ8|CPNE8_HUMAN Copine-8 OS=Homo sapiens OX=9606 GN=CPNE8 PE=1 SV=2	6	7	6	5	4	4	2	2	4	2	4	4	2	1	3	1	3	3	1	0	2	0	14	12.4	10.8	63.107	564	564;553;548;557;557;633	0	45.676	By MS/MS	By MS/MS	By MS/MS	By MS/MS	By MS/MS	By MS/MS	7.6	8.7	4.3	3.2	8.2	3.2
Q8IUL8	Q8IUL8	17	17	17	Cartilage intermediate layer protein 2;Cartilage intermediate layer protein 2 C1;Cartilage intermediate layer protein 2 C2	CILP2	sp|Q8IUL8|CILP2_HUMAN Cartilage intermediate layer protein 2 OS=Homo sapiens OX=9606 GN=CILP2 PE=2 SV=2	1	17	17	17	15	16	15	8	7	9	15	16	15	8	7	9	15	16	15	8	7	9	16.8	16.8	16.8	126.29	1156	1156	0	143.34	By MS/MS	By MS/MS	By MS/MS	By MS/MS	By MS/MS	By MS/MS	14.4	15.3	15.3	9.1	9.1	9.9
Q8IV08	Q8IV08	8	8	8	Phospholipase D3	PLD3	sp|Q8IV08|PLD3_HUMAN 5-3 exonuclease PLD3 OS=Homo sapiens OX=9606 GN=PLD3 PE=1 SV=1	1	8	8	8	7	6	5	7	6	5	7	6	5	7	6	5	7	6	5	7	6	5	20.8	20.8	20.8	54.705	490	490	0	90.682	By MS/MS	By MS/MS	By MS/MS	By MS/MS	By MS/MS	By MS/MS	18.6	14.3	13.3	15.5	13.3	12.2
Q8IW52	Q8IW52	3	3	3	SLIT and NTRK-like protein 4	SLITRK4	sp|Q8IW52|SLIK4_HUMAN SLIT and NTRK-like protein 4 OS=Homo sapiens OX=9606 GN=SLITRK4 PE=1 SV=1	1	3	3	3	1	1	1	2	2	2	1	1	1	2	2	2	1	1	1	2	2	2	6.1	6.1	6.1	94.33	837	837	0	20.931	By MS/MS	By MS/MS	By MS/MS	By MS/MS	By MS/MS	By MS/MS	1.7	1.7	1.7	4.5	4.5	3.2
Q8IW75	Q8IW75	3	3	3	Serpin A12	SERPINA12	sp|Q8IW75|SPA12_HUMAN Serpin A12 OS=Homo sapiens OX=9606 GN=SERPINA12 PE=1 SV=1	1	3	3	3	0	0	0	1	2	1	0	0	0	1	2	1	0	0	0	1	2	1	7.2	7.2	7.2	47.174	414	414	0	18.674				By MS/MS	By MS/MS	By MS/MS	0	0	0	2.2	4.3	2.2
Q8IWA5	Q8IWA5	15	15	15	Choline transporter-like protein 2	SLC44A2	sp|Q8IWA5|CTL2_HUMAN Choline transporter-like protein 2 OS=Homo sapiens OX=9606 GN=SLC44A2 PE=1 SV=3	1	15	15	15	12	11	10	12	8	10	12	11	10	12	8	10	12	11	10	12	8	10	19.1	19.1	19.1	80.123	706	706	0	98.694	By MS/MS	By MS/MS	By MS/MS	By MS/MS	By MS/MS	By MS/MS	15.3	11.8	12.5	15.3	9.8	11.8
Q8IX04	Q8IX04	9	9	9	Ubiquitin-conjugating enzyme E2 variant 3	UEVLD	sp|Q8IX04|UEVLD_HUMAN Ubiquitin-conjugating enzyme E2 variant 3 OS=Homo sapiens OX=9606 GN=UEVLD PE=1 SV=2	1	9	9	9	9	7	7	5	3	4	9	7	7	5	3	4	9	7	7	5	3	4	25.1	25.1	25.1	52.263	471	471	0	86.181	By MS/MS	By MS/MS	By MS/MS	By MS/MS	By MS/MS	By MS/MS	25.1	20.4	17.6	13.8	7.4	12.3
Q8IY95	Q8IY95	5	5	5	Transmembrane protein 192	TMEM192	sp|Q8IY95|TM192_HUMAN Transmembrane protein 192 OS=Homo sapiens OX=9606 GN=TMEM192 PE=1 SV=1	1	5	5	5	5	4	4	5	4	5	5	4	4	5	4	5	5	4	4	5	4	5	20.3	20.3	20.3	30.922	271	271	0	40.67	By MS/MS	By MS/MS	By MS/MS	By MS/MS	By MS/MS	By MS/MS	20.3	17	17	20.3	17	20.3
Q8IYS5	Q8IYS5	4	4	4	Osteoclast-associated immunoglobulin-like receptor	OSCAR	sp|Q8IYS5|OSCAR_HUMAN Osteoclast-associated immunoglobulin-like receptor OS=Homo sapiens OX=9606 GN=OSCAR PE=1 SV=3	1	4	4	4	4	3	3	2	2	3	4	3	3	2	2	3	4	3	3	2	2	3	21.6	21.6	21.6	30.481	282	282	0	34.569	By MS/MS	By MS/MS	By MS/MS	By MS/MS	By MS/MS	By MS/MS	21.6	14.2	14.2	10.6	10.6	14.2
Q8IZF2	Q8IZF2	7	7	7	Probable G-protein coupled receptor 116	GPR116	sp|Q8IZF2|AGRF5_HUMAN Adhesion G protein-coupled receptor F5 OS=Homo sapiens OX=9606 GN=ADGRF5 PE=1 SV=3	1	7	7	7	5	6	3	1	0	2	5	6	3	1	0	2	5	6	3	1	0	2	5.9	5.9	5.9	149.46	1346	1346	0	40.951	By MS/MS	By MS/MS	By MS/MS	By matching		By MS/MS	4.6	5.1	2.7	0.7	0	1.6
Q8N0V5	Q8N0V5	3	3	3	N-acetyllactosaminide beta-1,6-N-acetylglucosaminyl-transferase, isoform A	GCNT2	sp|Q8N0V5|GNT2A_HUMAN N-acetyllactosaminide beta-1,6-N-acetylglucosaminyl-transferase OS=Homo sapiens OX=9606 GN=GCNT2 PE=1 SV=1	1	3	3	3	2	2	2	0	0	0	2	2	2	0	0	0	2	2	2	0	0	0	11.2	11.2	11.2	45.873	402	402	0	21.902	By MS/MS	By MS/MS	By MS/MS				8.7	5	8.7	0	0	0
Q8N271	Q8N271	12	12	12	Prominin-2	PROM2	sp|Q8N271|PROM2_HUMAN Prominin-2 OS=Homo sapiens OX=9606 GN=PROM2 PE=1 SV=1	1	12	12	12	8	9	7	6	4	4	8	9	7	6	4	4	8	9	7	6	4	4	20.5	20.5	20.5	91.882	834	834	0	95.985	By MS/MS	By MS/MS	By MS/MS	By MS/MS	By MS/MS	By MS/MS	13.8	15.6	11.2	9.6	8.5	7
Q8N2U0	Q8N2U0	6	6	6	Transmembrane protein 256	TMEM256	sp|Q8N2U0|TM256_HUMAN Transmembrane protein 256 OS=Homo sapiens OX=9606 GN=TMEM256 PE=3 SV=1	1	6	6	6	6	6	4	6	5	6	6	6	4	6	5	6	6	6	4	6	5	6	46.9	46.9	46.9	11.741	113	113	0	234.61	By MS/MS	By MS/MS	By MS/MS	By MS/MS	By MS/MS	By MS/MS	46.9	46.9	32.7	46.9	46.9	46.9
Q8N335	Q8N335	5	4	4	Glycerol-3-phosphate dehydrogenase 1-like protein	GPD1L	sp|Q8N335|GPD1L_HUMAN Glycerol-3-phosphate dehydrogenase 1-like protein OS=Homo sapiens OX=9606 GN=GPD1L PE=1 SV=1	1	5	4	4	3	2	2	5	4	4	2	1	1	4	3	3	2	1	1	4	3	3	14	12	12	38.418	351	351	0	24.195	By MS/MS	By MS/MS	By MS/MS	By MS/MS	By MS/MS	By MS/MS	7.4	4.6	4.6	14	10	10
Q8N357	Q8N357	4	4	4	Solute carrier family 35 member F6	SLC35F6	sp|Q8N357|S35F6_HUMAN Solute carrier family 35 member F6 OS=Homo sapiens OX=9606 GN=SLC35F6 PE=1 SV=1	1	4	4	4	1	1	1	4	4	4	1	1	1	4	4	4	1	1	1	4	4	4	8.6	8.6	8.6	40.214	371	371	0	39.409	By MS/MS	By MS/MS	By MS/MS	By MS/MS	By MS/MS	By MS/MS	3.2	3.2	3.2	8.6	8.6	8.6
Q8N4F0	Q8N4F0	11	11	11	BPI fold-containing family B member 2	BPIFB2	sp|Q8N4F0|BPIB2_HUMAN BPI fold-containing family B member 2 OS=Homo sapiens OX=9606 GN=BPIFB2 PE=1 SV=2	1	11	11	11	4	5	5	8	8	10	4	5	5	8	8	10	4	5	5	8	8	10	29.3	29.3	29.3	49.172	458	458	0	210.29	By MS/MS	By MS/MS	By MS/MS	By MS/MS	By MS/MS	By MS/MS	12.7	20.3	17.2	21.2	26	27.5
Q8N5I2	Q8N5I2	2	2	2	Arrestin domain-containing protein 1	ARRDC1	sp|Q8N5I2|ARRD1_HUMAN Arrestin domain-containing protein 1 OS=Homo sapiens OX=9606 GN=ARRDC1 PE=1 SV=1	1	2	2	2	0	1	0	0	0	2	0	1	0	0	0	2	0	1	0	0	0	2	8.8	8.8	8.8	45.981	433	433	0.0035537	11.203		By MS/MS				By MS/MS	0	6.9	0	0	0	8.8
Q8N6Q3	Q8N6Q3	5	5	5	CD177 antigen	CD177	sp|Q8N6Q3|CD177_HUMAN CD177 antigen OS=Homo sapiens OX=9606 GN=CD177 PE=1 SV=2	1	5	5	5	2	3	3	4	4	4	2	3	3	4	4	4	2	3	3	4	4	4	11.2	11.2	11.2	46.363	437	437	0	37.662	By MS/MS	By MS/MS	By MS/MS	By MS/MS	By MS/MS	By MS/MS	3.7	6.2	8.7	6.6	6.6	10.8
Q8N8N7	Q8N8N7	6	6	6	Prostaglandin reductase 2	PTGR2	sp|Q8N8N7|PTGR2_HUMAN Prostaglandin reductase 2 OS=Homo sapiens OX=9606 GN=PTGR2 PE=1 SV=1	1	6	6	6	4	4	4	3	3	3	4	4	4	3	3	3	4	4	4	3	3	3	25.9	25.9	25.9	38.499	351	351	0	52.332	By MS/MS	By MS/MS	By MS/MS	By MS/MS	By MS/MS	By MS/MS	14.2	12.8	14.2	11.4	16	11.4
Q8NBS9	Q8NBS9	3	3	3	Thioredoxin domain-containing protein 5	TXNDC5	sp|Q8NBS9|TXND5_HUMAN Thioredoxin domain-containing protein 5 OS=Homo sapiens OX=9606 GN=TXNDC5 PE=1 SV=2	1	3	3	3	2	1	1	2	3	1	2	1	1	2	3	1	2	1	1	2	3	1	10.6	10.6	10.6	47.628	432	432	0	36.045	By MS/MS	By matching	By MS/MS	By MS/MS	By MS/MS	By MS/MS	6.9	4.6	4.6	6.9	10.6	4.6
Q8NCC3	Q8NCC3	15	15	15	Group XV phospholipase A2	PLA2G15	sp|Q8NCC3|PAG15_HUMAN Phospholipase A2 group XV OS=Homo sapiens OX=9606 GN=PLA2G15 PE=1 SV=2	1	15	15	15	11	9	9	13	13	14	11	9	9	13	13	14	11	9	9	13	13	14	40.8	40.8	40.8	46.657	412	412	0	190.17	By MS/MS	By MS/MS	By MS/MS	By MS/MS	By MS/MS	By MS/MS	29.4	25.2	25.2	35.7	35.7	40
Q8NCR9	Q8NCR9	2	2	2	Clarin-3	CLRN3	sp|Q8NCR9|CLRN3_HUMAN Clarin-3 OS=Homo sapiens OX=9606 GN=CLRN3 PE=2 SV=1	1	2	2	2	0	2	0	1	2	2	0	2	0	1	2	2	0	2	0	1	2	2	9.3	9.3	9.3	25.321	226	226	0	16.715		By MS/MS		By MS/MS	By MS/MS	By MS/MS	0	9.3	0	5.8	9.3	9.3
Q8NCW5	Q8NCW5	6	6	6	NAD(P)H-hydrate epimerase	APOA1BP	sp|Q8NCW5|NNRE_HUMAN NAD(P)H-hydrate epimerase OS=Homo sapiens OX=9606 GN=NAXE PE=1 SV=2	1	6	6	6	3	4	3	5	5	6	3	4	3	5	5	6	3	4	3	5	5	6	25.3	25.3	25.3	31.674	288	288	0	61.19	By MS/MS	By MS/MS	By MS/MS	By MS/MS	By MS/MS	By MS/MS	16.3	18.8	13.2	25.3	25.3	25.3
Q8NE71	Q8NE71	2	2	2	ATP-binding cassette sub-family F member 1	ABCF1	sp|Q8NE71|ABCF1_HUMAN ATP-binding cassette sub-family F member 1 OS=Homo sapiens OX=9606 GN=ABCF1 PE=1 SV=2	1	2	2	2	1	0	0	1	2	2	1	0	0	1	2	2	1	0	0	1	2	2	3.9	3.9	3.9	95.925	845	845	0.0014588	12.234	By matching			By MS/MS	By MS/MS	By MS/MS	2.6	0	0	1.3	3.9	3.9
Q8NEB7	Q8NEB7	3	3	3	Acrosin-binding protein	ACRBP	sp|Q8NEB7|ACRBP_HUMAN Acrosin-binding protein OS=Homo sapiens OX=9606 GN=ACRBP PE=2 SV=1	1	3	3	3	0	0	0	2	2	3	0	0	0	2	2	3	0	0	0	2	2	3	5.9	5.9	5.9	61.358	543	543	0	18.878				By MS/MS	By MS/MS	By MS/MS	0	0	0	4.2	4.2	5.9
Q8NEU8	Q8NEU8	2	2	2	DCC-interacting protein 13-beta	APPL2	sp|Q8NEU8|DP13B_HUMAN DCC-interacting protein 13-beta OS=Homo sapiens OX=9606 GN=APPL2 PE=1 SV=3	1	2	2	2	1	0	0	0	0	0	1	0	0	0	0	0	1	0	0	0	0	0	4.5	4.5	4.5	74.493	664	664	0	13.674	By MS/MS						2.1	0	0	0	0	0
Q8NFC6	Q8NFC6	2	2	2	Biorientation of chromosomes in cell division protein 1-like 1	BOD1L1	sp|Q8NFC6|BD1L1_HUMAN Biorientation of chromosomes in cell division protein 1-like 1 OS=Homo sapiens OX=9606 GN=BOD1L1 PE=1 SV=2	1	2	2	2	1	2	1	1	2	1	1	2	1	1	2	1	1	2	1	1	2	1	0.8	0.8	0.8	330.46	3051	3051	0.0021505	11.524	By MS/MS	By MS/MS	By MS/MS	By MS/MS	By MS/MS	By MS/MS	0.5	0.8	0.5	0.5	0.8	0.5
Q8NFJ5	Q8NFJ5	3	3	3	Retinoic acid-induced protein 3	GPRC5A	sp|Q8NFJ5|RAI3_HUMAN Retinoic acid-induced protein 3 OS=Homo sapiens OX=9606 GN=GPRC5A PE=1 SV=2	1	3	3	3	3	2	3	2	2	2	3	2	3	2	2	2	3	2	3	2	2	2	14.3	14.3	14.3	40.251	357	357	0	26.854	By MS/MS	By MS/MS	By MS/MS	By MS/MS	By MS/MS	By MS/MS	14.3	12.3	14.3	4.5	4.5	4.5
Q8NFQ8;Q5JTV8	Q8NFQ8	3;1	3;1	3;1	Torsin-1A-interacting protein 2	TOR1AIP2	sp|Q8NFQ8|TOIP2_HUMAN Torsin-1A-interacting protein 2 OS=Homo sapiens OX=9606 GN=TOR1AIP2 PE=1 SV=1	2	3	3	3	1	1	0	1	3	1	1	1	0	1	3	1	1	1	0	1	3	1	9.6	9.6	9.6	51.263	470	470;583	0	20.367	By MS/MS	By MS/MS		By MS/MS	By MS/MS	By MS/MS	2.1	2.1	0	2.1	9.6	2.1
Q8NFY4;Q9H2E6	Q8NFY4	4;1	4;1	4;1	Semaphorin-6D	SEMA6D	sp|Q8NFY4|SEM6D_HUMAN Semaphorin-6D OS=Homo sapiens OX=9606 GN=SEMA6D PE=1 SV=1	2	4	4	4	2	0	3	1	1	1	2	0	3	1	1	1	2	0	3	1	1	1	5.4	5.4	5.4	119.87	1073	1073;1030	0	26.54	By MS/MS		By MS/MS	By matching	By matching	By matching	3.2	0	4.5	0.9	0.9	1.5
Q8NFZ8	Q8NFZ8	5	5	5	Cell adhesion molecule 4	CADM4	sp|Q8NFZ8|CADM4_HUMAN Cell adhesion molecule 4 OS=Homo sapiens OX=9606 GN=CADM4 PE=1 SV=1	1	5	5	5	5	4	5	4	4	5	5	4	5	4	4	5	5	4	5	4	4	5	12.9	12.9	12.9	42.785	388	388	0	44.411	By MS/MS	By MS/MS	By MS/MS	By MS/MS	By MS/MS	By MS/MS	12.9	10.6	12.9	10.6	9	12.9
Q8NHJ6	Q8NHJ6	5	5	5	Leukocyte immunoglobulin-like receptor subfamily B member 4	LILRB4	sp|Q8NHJ6|LIRB4_HUMAN Leukocyte immunoglobulin-like receptor subfamily B member 4 OS=Homo sapiens OX=9606 GN=LILRB4 PE=1 SV=3	1	5	5	5	5	4	4	2	3	2	5	4	4	2	3	2	5	4	4	2	3	2	24.8	24.8	24.8	49.355	448	448	0	34.456	By MS/MS	By MS/MS	By MS/MS	By MS/MS	By MS/MS	By MS/MS	24.8	19	19	10.3	14.3	8.5
Q8NHP8	Q8NHP8	8	8	8	Putative phospholipase B-like 2;Putative phospholipase B-like 2 32 kDa form;Putative phospholipase B-like 2 45 kDa form	PLBD2	sp|Q8NHP8|PLBL2_HUMAN Putative phospholipase B-like 2 OS=Homo sapiens OX=9606 GN=PLBD2 PE=1 SV=2	1	8	8	8	8	7	6	5	5	6	8	7	6	5	5	6	8	7	6	5	5	6	16.3	16.3	16.3	65.471	589	589	0	75.036	By MS/MS	By MS/MS	By MS/MS	By MS/MS	By MS/MS	By MS/MS	16.3	14.9	12.4	11.2	11.2	12.9
Q8NHW5;P05388	Q8NHW5;P05388	3;2	3;2	3;2	60S acidic ribosomal protein P0-like;60S acidic ribosomal protein P0	RPLP0P6;RPLP0	sp|Q8NHW5|RLA0L_HUMAN 60S acidic ribosomal protein P0-like OS=Homo sapiens OX=9606 GN=RPLP0P6 PE=5 SV=1;sp|P05388|RLA0_HUMAN 60S acidic ribosomal protein P0 OS=Homo sapiens OX=9606 GN=RPLP0 PE=1 SV=1	2	3	3	3	2	2	1	2	2	2	2	2	1	2	2	2	2	2	1	2	2	2	9.5	9.5	9.5	34.364	317	317;317	0	17.272	By MS/MS	By MS/MS	By MS/MS	By MS/MS	By MS/MS	By MS/MS	6.3	6.3	2.5	6.3	5.7	5.7
Q8TB96	Q8TB96	7	7	7	T-cell immunomodulatory protein	ITFG1	sp|Q8TB96|TIP_HUMAN T-cell immunomodulatory protein OS=Homo sapiens OX=9606 GN=ITFG1 PE=1 SV=1	1	7	7	7	6	4	5	0	2	1	6	4	5	0	2	1	6	4	5	0	2	1	16	16	16	68.107	612	612	0	47.234	By MS/MS	By MS/MS	By MS/MS		By MS/MS	By MS/MS	13.6	7.8	11.8	0	3.4	1.5
Q8TCD5	Q8TCD5	7	7	7	5(3)-deoxyribonucleotidase, cytosolic type	NT5C	sp|Q8TCD5|NT5C_HUMAN 5(3)-deoxyribonucleotidase, cytosolic type OS=Homo sapiens OX=9606 GN=NT5C PE=1 SV=2	1	7	7	7	4	4	3	4	3	3	4	4	3	4	3	3	4	4	3	4	3	3	46.8	46.8	46.8	23.382	201	201	0	61.079	By MS/MS	By MS/MS	By MS/MS	By MS/MS	By MS/MS	By MS/MS	15.9	25.4	12.9	15.9	12.9	12.9
Q8TCT8	Q8TCT8	3	3	3	Signal peptide peptidase-like 2A	SPPL2A	sp|Q8TCT8|SPP2A_HUMAN Signal peptide peptidase-like 2A OS=Homo sapiens OX=9606 GN=SPPL2A PE=1 SV=2	1	3	3	3	2	0	1	3	2	3	2	0	1	3	2	3	2	0	1	3	2	3	6.3	6.3	6.3	58.143	520	520	0	18.147	By MS/MS		By MS/MS	By MS/MS	By MS/MS	By MS/MS	4.4	0	1.7	6.3	4.4	6.3
Q8TDL5	Q8TDL5	8	8	8	BPI fold-containing family B member 1	BPIFB1	sp|Q8TDL5|BPIB1_HUMAN BPI fold-containing family B member 1 OS=Homo sapiens OX=9606 GN=BPIFB1 PE=1 SV=1	1	8	8	8	8	8	8	5	5	5	8	8	8	5	5	5	8	8	8	5	5	5	25.2	25.2	25.2	52.441	484	484	0	104.95	By MS/MS	By MS/MS	By MS/MS	By MS/MS	By MS/MS	By MS/MS	25.2	25.2	25.2	15.5	12.8	12.8
Q8TE68	Q8TE68	2	2	2	Epidermal growth factor receptor kinase substrate 8-like protein 1	EPS8L1	sp|Q8TE68|ES8L1_HUMAN Epidermal growth factor receptor kinase substrate 8-like protein 1 OS=Homo sapiens OX=9606 GN=EPS8L1 PE=1 SV=3	1	2	2	2	1	2	0	0	0	0	1	2	0	0	0	0	1	2	0	0	0	0	3	3	3	80.25	723	723	0.0070423	10.866	By MS/MS	By MS/MS					1	3	0	0	0	0
Q8TE73	Q8TE73	2	2	2	Dynein heavy chain 5, axonemal	DNAH5	sp|Q8TE73|DYH5_HUMAN Dynein heavy chain 5, axonemal OS=Homo sapiens OX=9606 GN=DNAH5 PE=1 SV=3	1	2	2	2	1	1	0	1	1	1	1	1	0	1	1	1	1	1	0	1	1	1	0.4	0.4	0.4	529.01	4624	4624	0.0070225	10.768	By MS/MS	By MS/MS		By MS/MS	By MS/MS	By MS/MS	0.2	0.2	0	0.2	0.2	0.2
Q8TF65	Q8TF65	2	2	2	PDZ domain-containing protein GIPC2	GIPC2	sp|Q8TF65|GIPC2_HUMAN PDZ domain-containing protein GIPC2 OS=Homo sapiens OX=9606 GN=GIPC2 PE=1 SV=1	1	2	2	2	0	0	0	0	2	0	0	0	0	0	2	0	0	0	0	0	2	0	9.5	9.5	9.5	34.354	315	315	0	14.984					By MS/MS		0	0	0	0	9.5	0
Q8TF66	Q8TF66	10	10	10	Leucine-rich repeat-containing protein 15	LRRC15	sp|Q8TF66|LRC15_HUMAN Leucine-rich repeat-containing protein 15 OS=Homo sapiens OX=9606 GN=LRRC15 PE=2 SV=2	1	10	10	10	8	8	6	4	6	7	8	8	6	4	6	7	8	8	6	4	6	7	29.6	29.6	29.6	64.365	581	581	0	97.857	By MS/MS	By MS/MS	By MS/MS	By MS/MS	By MS/MS	By MS/MS	20.1	20.1	13.9	11.9	20.5	22.5
[truncated: 271 more rows]
[truncated: 33 more columns]
