# Supplementary material for: Glycoproteomic Analysis of Urinary Extracellular Vesicles for Biomarkers of Hepatocellular Carcinoma
Source: Molecules. 2023 Jan 29;28(3):1293. doi: 10.3390/molecules28031293 (PMC9919939; doi:10.3390/molecules28031293)
Supplement: Supplementary file 1 [file molecules-28-01293-s001.zip › Table S3. Detail information of the intact N-glycopeptides in the urinary EVs identified by the N-glycoproteomic study.xlsx]

## Sheet: Sheet1
Spectrum		Precursor ion							Intact N-glycoprotein				Intact N-glycopeptides
													Peptide backbones						N-glycan moiety					P score
Spectrum Index	RT(min)	Iso.m/z	Exp.m/z	z	Theo.m/z	IPMD(ppm)	Theo.MM(m/z)	Mol.Formula	Accession Number	Protein ID	Protein Name	N-GlycoSite	p-Seq.	Start	End	p-PTMs	p-MPs	Gly-bracket	Composition	g-Linkage.	g-MPs	GF score	Structure-diagnostic ions	-log(p score)
32468	65.11	1363.27	1363.27	3	1363.27	-0.620568	4085.78	C170H278N29O79S3	Q9HAT2	SIAE_HUMAN	Sialate O-acetylesterase	267	HSVLWNAMIHPLCNMTLK	254	271	H1dMC13CamN14GlcNAcK18dM	22	N,6;	N2H9F0S0	01Y41Y41M(31M21M21M)61M(31M21M)61M21M	25	0		304.48
32468	65.11	1363.27	1363.27	3	1363.27	-0.620568	4085.78	C170H278N29O79S3	Q9HAT2	SIAE_HUMAN	Sialate O-acetylesterase	267	HSVLWNAMIHPLCNMTLK	254	271	H1dMC13CamN14GlcNAcK18dM	22	N,6;	N2H9F0S0	01Y41Y41M(31M21M21M31G)61M(31M21M)61M	26	0		299.13
32468	65.11	1363.27	1363.27	3	1363.27	-3.90898	4085.79	C164H274N31O88	Q96FV2	SCRN2_HUMAN	Secernin-2	190	NISNQLSIGTDISAQHPELR	190	209	N1GlcNAc@dM	5	N,0;	N2H9F0S0	01Y41Y41M(31M21M21M)61M(31M21M)61M21M	26	0		241.8
24278	48.84	1260.86	1260.86	3	1260.86	-4.44989	3778.57	C153H249N26O79S2	Q14108	SCRB2_HUMAN	Lysosome membrane protein 2	249	CNMINGTDGDSFHPLITK	245	262	C1dM@CamN5GlcNAcK18dM	20	N,2;	N2H8F0S0	01Y41Y41M(31M21M21M31G)61M(31M)61M	23	0		241.11
32468	65.11	1363.27	1363.27	3	1363.27	-3.90898	4085.79	C164H274N31O88	Q96FV2	SCRN2_HUMAN	Secernin-2	190	NISNQLSIGTDISAQHPELR	190	209	N1GlcNAc@dM	5	N,0;	N2H9F0S0	01Y41Y41M(31M21M21M31G)61M(31M21M)61M	27	0		239.12
24278	48.84	1260.86	1260.86	3	1260.86	-4.44989	3778.57	C153H249N26O79S2	Q14108	SCRB2_HUMAN	Lysosome membrane protein 2	249	CNMINGTDGDSFHPLITK	245	262	C1dM@CamN5GlcNAcK18dM	20	N,2;	N2H8F0S0	01Y41Y41M(31M21M21M)61M(31M21M)61M	22	0		232.98
22528	45.34	1064.21	1063.96	4	1063.96	-2.15742	4250.82	C173H277N36O85S1	P34059	GALNS_HUMAN	N-acetylgalactosamine-6-sulfatase	423	QGIDFCPGQNVSGVTTHNLEDHTK	414	437	Q1dMC6CamN10GlcNAcK24dM	12	N,0;	N2H7F0S0	01Y41Y41M(31M21M)61M(31M21M)61M	18	3	BI2,YI3,YI3,	229.8
23525	47.32	1132.02	1131.77	4	1131.77	3.34349	4522.05	C185H310N37O90S1	Q92542	NICA_HUMAN	Nicastrin	55	LLNATHQIGCQSSISGDTGVIHVVEK	53	78	L1dMN3GlcNAcC10CamK26dM	6	N,0;	N2H8F0S0	01Y41Y41M(31M21M)61M(31M21M)61M21M	18	2	YI3,YI3,	223.71
27813	55.84	1444.64	1444.64	3	1444.64	-2.0569	4329.91	C185H286N33O85	P15144	AMPN_HUMAN	Aminopeptidase N	265	GPSTPLPEDPNWNVTEFHTTPK	253	274	G1dMN13GlcNAcK22dM	17	N,3;	N5H4F1S0	01Y41Y41M(31M41Y41L31Y31F)61M61Y	23	0		220.89
27813	55.84	1444.64	1444.64	3	1444.64	-2.0569	4329.91	C185H286N33O85	P15144	AMPN_HUMAN	Aminopeptidase N	265	GPSTPLPEDPNWNVTEFHTTPK	253	274	G1dMN13GlcNAcK22dM	17	N,3;	N5H4F1S0	01Y41Y41M(31M41Y)61M(21Y41L)61Y31F	23	0		215.24
22423	45.13	1104.47	1104.47	4	1104.47	-3.98562	4412.87	C179H287N36O90S1	P34059	GALNS_HUMAN	N-acetylgalactosamine-6-sulfatase	423	QGIDFCPGQNVSGVTTHNLEDHTK	414	437	Q1dMC6CamN10GlcNAcK24dM	12	N,0;	N2H8F0S0	01Y41Y41M(31M21M21M)61M(31M21M)61M	19	0		214.54
22528	45.34	1064.21	1063.96	4	1063.96	-2.15742	4250.82	C173H277N36O85S1	P34059	GALNS_HUMAN	N-acetylgalactosamine-6-sulfatase	423	QGIDFCPGQNVSGVTTHNLEDHTK	414	437	Q1dMC6CamN10GlcNAcK24dM	12	N,0;	N2H7F0S0	01Y41Y41M(31M21M21M)61M(31M)61M	16	2	YI3,YIII3,YI3,YIII3,	212.95
22423	45.13	1104.47	1104.47	4	1104.47	-3.98562	4412.87	C179H287N36O90S1	P34059	GALNS_HUMAN	N-acetylgalactosamine-6-sulfatase	423	QGIDFCPGQNVSGVTTHNLEDHTK	414	437	Q1dMC6CamN10GlcNAcK24dM	12	N,0;	N2H8F0S0	01Y41Y41M(31M21M21M31G)61M(31M)61M	19	0		211.82
30698	61.57	1139.53	1139.27	4	1139.28	-4.08597	4552.07	C189H312N39O85S2	P01876	IGHA1_HUMAN	Immunoglobulin heavy constant alpha 1	340	TIDRLAGKPTHVNVSVVMAEVDGTCY	328	353	T1dMK8dMN13GlcNAcC25Cam	8	N,0;	N5H4F0S0	01Y41Y41M(31M41Y41L31Y)61M61Y	19	0		207.93
26659	53.53	1586.73	1586.23	2	1586.23	-0.702309	3170.45	C133H221N20O67	P10253	LYAG_HUMAN	Lysosomal alpha-glucosidase	470	GVFITNETGQPLIGK	465	479	G1dMN6GlcNAcK15dM	26	N,8;	N2H7F0S0	01Y41Y41M(31M21M)61M(31M21M)61M	21	3	BI2,BI2,YI3,	206.47
15584	31.73	1348.57	1348.57	2	1348.58	-4.45057	2695.14	C106H184N13O66	Q07075	AMPE_HUMAN	Glutamyl aminopeptidase	828	NVTLLSR	828	834	N1GlcNAc@dM	9	N,0;	N2H9F0S0	01Y41Y41M(31M21M21M31G)61M(31M21M)61M	28	0		205.87
12039	24.98	1411.59	1411.58	3	1411.59	-3.53607	4230.75	C169H269N34O91	P11117	PPAL_HUMAN	Lysosomal acid phosphatase	167	YEQLQNETRQTPEYQNESSR	162	181	Y1dMN6GlcNAc	5	N,0;	N2H8F0S0	01Y41Y41M(31M21M21M31G)61M(31M)61M	16	0		204.84
12039	24.98	1411.59	1411.58	3	1411.59	-3.53607	4230.75	C169H269N34O91	P11117	PPAL_HUMAN	Lysosomal acid phosphatase	177	YEQLQNETRQTPEYQNESSR	162	181	Y1dMN16GlcNAc	5	N,0;	N2H8F0S0	01Y41Y41M(31M21M21M31G)61M(31M)61M	16	0		204.84
26659	53.53	1586.73	1586.23	2	1586.23	-0.702309	3170.45	C133H221N20O67	P10253	LYAG_HUMAN	Lysosomal alpha-glucosidase	470	GVFITNETGQPLIGK	465	479	G1dMN6GlcNAcK15dM	26	N,8;	N2H7F0S0	01Y41Y41M(31M21M21M)61M(31M)61M	20	2	BI2,BIII3,YI3,YIII3,	203.85
15584	31.73	1348.57	1348.57	2	1348.58	-4.45057	2695.14	C106H184N13O66	Q9Y210	TRPC6_HUMAN	Short transient receptor potential channel 6	157	KENLSR	155	160	K1dM@dMN3GlcNAc	7	N,1;	N2H9F0S0	01Y41Y41M(31M21M21M31G)61M(31M21M)61M	28	0		199.2
15584	31.73	1348.57	1348.57	2	1348.58	-4.45057	2695.14	C106H184N13O66	Q07075	AMPE_HUMAN	Glutamyl aminopeptidase	828	NVTLLSR	828	834	N1GlcNAc@dM	9	N,0;	N2H9F0S0	01Y41Y41M(31M21M21M)61M(31M21M)61M21M	25	0		197.48
23525	47.32	1132.02	1131.77	4	1131.77	3.34349	4522.05	C185H310N37O90S1	Q92542	NICA_HUMAN	Nicastrin	55	LLNATHQIGCQSSISGDTGVIHVVEK	53	78	L1dMN3GlcNAcC10CamK26dM	6	N,0;	N2H8F0S0	01Y41Y41M(31M21M21M)61M(31M21M)61M	17	0		196.99
15584	31.73	1348.57	1348.57	2	1348.58	-4.45057	2695.14	C106H184N13O66	Q8IZF6	AGRG4_HUMAN	Adhesion G-protein coupled receptor G4	836	LNATVTR	835	841	L1dMN2GlcNAc	6	N,1;	N2H9F0S0	01Y41Y41M(31M21M21M31G)61M(31M21M)61M	28	0		196.88
44807	90.04	1404.62	1404.95	3	1404.96	-3.44046	4210.84	C176H285N30O83S2	P08571	CD14_HUMAN	Monocyte differentiation antigen CD14	282	CMWSSALNSLNLSFAGLEQVPK	272	293	C1dM@CamN11GlcNAcK22dM	26	N,2;	N2H8F0S0	01Y41Y41M(31M21M21M)61M(31M21M)61M	11	0		191.7
44807	90.04	1404.62	1404.95	3	1404.96	-3.44046	4210.84	C176H285N30O83S2	P08571	CD14_HUMAN	Monocyte differentiation antigen CD14	282	CMWSSALNSLNLSFAGLEQVPK	272	293	C1dM@CamN11GlcNAcK22dM	26	N,2;	N2H8F0S0	01Y41Y41M(31M21M21M31G)61M(31M)61M	11	0		191.7
15584	31.73	1348.57	1348.57	2	1348.58	-4.45057	2695.14	C106H184N13O66	Q9Y210	TRPC6_HUMAN	Short transient receptor potential channel 6	157	KENLSR	155	160	K1dM@dMN3GlcNAc	7	N,1;	N2H9F0S0	01Y41Y41M(31M21M21M)61M(31M21M)61M21M	25	0		190.81
17594	35.64	1046.45	1046.7	4	1046.7	-3.26586	4181.77	C172H274N31O86S1	P12821	ACE_HUMAN	Angiotensin-converting enzyme	509	YQGICPPVTRNETHFDAGAK	499	518	Y1dMC5CamN11GlcNAcK20dM	5	N,0;	N2H9F0S0	01Y41Y41M(31M21M21M)61M(31M21M)61M21M	20	0		188.71
27816	55.85	1083.73	1083.73	4	1083.73	-1.69162	4329.91	C185H286N33O85	P15144	AMPN_HUMAN	Aminopeptidase N	265	GPSTPLPEDPNWNVTEFHTTPK	253	274	G1dMN13GlcNAcK22dM	12	N,1;	N5H4F1S0	01Y41Y41M(31M41Y(31F)41L31Y)61M61Y	18	0		188.5
15584	31.73	1348.57	1348.57	2	1348.58	-4.45057	2695.14	C106H184N13O66	Q8IZF6	AGRG4_HUMAN	Adhesion G-protein coupled receptor G4	836	LNATVTR	835	841	L1dMN2GlcNAc	6	N,1;	N2H9F0S0	01Y41Y41M(31M21M21M)61M(31M21M)61M21M	25	0		188.49
13953	28.63	969.078	969.421	3	969.418	3.5563	2905.23	C118H194N17O66	Q13510	ASAH1_HUMAN	Acid ceramidase	259	TVLENSTSYEEAK	255	267	T1dMN5GlcNAcK13dM	21	N,3;	N2H6F0S0	01Y41Y41M(31M)61M(31M21M)61M	17	3	BI2,YI3,YI3,	187.62
12039	24.98	1411.59	1411.58	3	1411.59	-3.53607	4230.75	C169H269N34O91	P11117	PPAL_HUMAN	Lysosomal acid phosphatase	167	YEQLQNETRQTPEYQNESSR	162	181	Y1dMN6GlcNAc	5	N,0;	N2H8F0S0	01Y41Y41M(31M21M21M)61M(31M21M)61M	17	1	04AI3,	187.5
12039	24.98	1411.59	1411.58	3	1411.59	-3.53607	4230.75	C169H269N34O91	P11117	PPAL_HUMAN	Lysosomal acid phosphatase	177	YEQLQNETRQTPEYQNESSR	162	181	Y1dMN16GlcNAc	5	N,0;	N2H8F0S0	01Y41Y41M(31M21M21M)61M(31M21M)61M	17	1	04AI3,	187.5
44807	90.04	1404.62	1404.95	3	1404.96	-3.44046	4210.84	C176H285N30O83S2	P08571	CD14_HUMAN	Monocyte differentiation antigen CD14	282	CMWSSALNSLNLSFAGLEQVPK	272	293	C1dM@CamN11GlcNAcK22dM	26	N,2;	N2H8F0S0	01Y41Y41M(31M21M)61M(31M21M)61M21M	9	0		185.73
30736	61.64	1176.04	1175.79	4	1175.79	-3.82263	4698.13	C195H322N39O89S2	P01876	IGHA1_HUMAN	Immunoglobulin heavy constant alpha 1	340	TIDRLAGKPTHVNVSVVMAEVDGTCY	328	353	T1dMK8dMN13GlcNAcC25Cam	8	N,0;	N5H4F1S0	01Y(61F)41Y41M(31M41Y41L31Y)61M61Y	16	0		184.7
35347	70.93	902.018	902.623	5	902.621	1.94056	4507.07	C192H301N42O82	P51689	ARSD_HUMAN	Arylsulfatase D	347	VLNAIEDNGLKNSTFTYFTSDHGGHLEAR	336	364	V1dMK11dMN12GlcNAc	9	N,0;	N2H5F0S0	01Y41Y41M(31M)61M(31M)61M	12	8	YI2,YI3,YI4,YII4,YIII3,YI1,YI2,YI3,YI4,YII4,YIII3,YI1,	183.23
30698	61.57	1139.53	1139.27	4	1139.28	-4.08597	4552.07	C189H312N39O85S2	P01876	IGHA1_HUMAN	Immunoglobulin heavy constant alpha 1	340	TIDRLAGKPTHVNVSVVMAEVDGTCY	328	353	T1dMK8dMN13GlcNAcC25Cam	8	N,0;	N5H4F0S0	01Y41Y41M(31M41Y)61M(21Y41L)61Y	17	0		182.8
26740	53.7	1003.8	1003.8	3	1003.81	-2.22904	3008.4	C127H211N20O62	P10253	LYAG_HUMAN	Lysosomal alpha-glucosidase	470	GVFITNETGQPLIGK	465	479	G1dMN6GlcNAcK15dM	30	N,15;	N2H6F0S0	01Y41Y41M(31M)61M(31M21M)61M	11	3	BI2,YI3,YI3,	179.33
29641	59.45	1572.08	1571.74	3	1571.74	-0.589339	4711.21	C195H325N42O91	P05090	APOD_HUMAN	Apolipoprotein D	98	VLNQELRADGTVNQIEGEATPVNLTEPAK	76	104	V1dMN23GlcNAcK29dM	19	N,2;	N3H4F0S1	01Y41Y41M(31M)61M61Y41L32S	19	12	BI1,35AI4,BI2,CI2,35AI3,BI3,35AI4,BI4,35AI5,BI6,YI5,YI6,	179.2
26484	53.2	1058.16	1057.82	3	1057.82	-4.74368	3170.45	C133H221N20O67	P10253	LYAG_HUMAN	Lysosomal alpha-glucosidase	470	GVFITNETGQPLIGK	465	479	G1dMN6GlcNAcK15dM	22	N,4;	N2H7F0S0	01Y41Y41M(31M)61M(31M21M)61M21M	14	2	YI3,YI3,	177.06
26218	52.69	1001.8	1001.8	3	1001.8	-1.82502	3002.39	C128H209N20O61	P15144	AMPN_HUMAN	Aminopeptidase N	234	AEFNITLIHPK	231	241	A1dMN4GlcNAcK11dM	15	N,4;	N5H4F0S0	01Y41Y41M(31M41Y41L31Y)61M61Y	22	0		175.6
30733	61.64	1068.24	1067.99	4	1067.99	-1.68586	4266.94	C177H293N36O80S2	P01876	IGHA1_HUMAN	Immunoglobulin heavy constant alpha 1	340	TIDRLAGKPTHVNVSVVMAEVDGTCY	328	353	T1dMK8dMN13GlcNAcC25Cam	10	N,0;	N2H6F0S0	01Y41Y41M(31M21M)61M(31M)61M	11	1	YI3,	175.04
30733	61.64	1068.24	1067.99	4	1067.99	-1.68586	4266.94	C177H293N36O80S2	P01876	IGHA1_HUMAN	Immunoglobulin heavy constant alpha 1	340	TIDRLAGKPTHVNVSVVMAEVDGTCY	328	353	T1dMK8dMN13GlcNAcC25Cam	10	N,0;	N2H6F0S0	01Y41Y41M(31M)61M(31M21M)61M	11	1	YI3,	175.04
44705	89.84	1458.64	1458.96	3	1458.97	-6.85792	4372.9	C182H295N30O88S2	P08571	CD14_HUMAN	Monocyte differentiation antigen CD14	282	CMWSSALNSLNLSFAGLEQVPK	272	293	C1dM@CamN11GlcNAcK22dM	23	N,1;	N2H9F0S0	01Y41Y41M(31M21M21M31G)61M(31M21M)61M	12	0		174.54
13953	28.63	969.078	969.421	3	969.418	3.5563	2905.23	C118H194N17O66	Q13510	ASAH1_HUMAN	Acid ceramidase	259	TVLENSTSYEEAK	255	267	T1dMN5GlcNAcK13dM	21	N,3;	N2H6F0S0	01Y41Y41M(31M21M)61M(31M)61M	15	1	YI3,	174.01
41608	83.58	1160.75	1160.75	4	1160.75	-3.80799	4637.99	C196H302N41O82S3	P53634	CATC_HUMAN	Dipeptidyl peptidase 1	119	VTTYCNETMTGWVHDVLGRNWACFTGK	114	140	V1dMC5CamN6GlcNAcC23CamK27dM	11	N,0;	N2H6F0S0	01Y41Y41M(31M21M)61M(31M)61M	13	2	YI3,YI3,	172.26
26908	54.02	949.785	949.785	3	949.788	-2.51188	2846.34	C121H201N20O57	P10253	LYAG_HUMAN	Lysosomal alpha-glucosidase	470	GVFITNETGQPLIGK	465	479	G1dMN6GlcNAcK15dM	26	N,12;	N2H5F0S0	01Y41Y41M(31M)61M(31M)61M	8	8	YI2,YI3,02XI1,ZI1,YI1,BI4,YI2,YI3,	171.93
11982	24.87	935.416	935.416	3	935.416	0.138575	2803.23	C117H188N19O59	A8K2U0	A2ML1_HUMAN	Alpha-2-macroglobulin-like protein 1	857	THHWNITAVK	853	862	T1dMN5GlcNAcK10dM	9	N,2;	N2H7F0S0	01Y41Y41M(31M21M)61M(31M21M)61M	22	3	BI2,YI3,YI3,	171.15
26825	53.86	1505.2	1505.2	2	1505.2	-1.76064	3008.4	C127H211N20O62	P10253	LYAG_HUMAN	Lysosomal alpha-glucosidase	470	GVFITNETGQPLIGK	465	479	G1dMN6GlcNAcK15dM	26	N,6;	N2H6F0S0	01Y41Y41M(31M21M)61M(31M)61M	19	4	25AI2,BI2,ZI3,YI3,	169.14
28254	56.71	1276.93	1276.93	3	1276.93	1.16196	3826.75	C163H257N34O71	P43268	ETV4_HUMAN	ETS translocation variant 4	25	AGYLDQQVPYTFSSKSPGNGSLR	7	29	A1dMK15dMN19GlcNAc	6	N,2;	N4H3F0S0	01Y41Y41M(31M41Y)61M61Y	26	0		167.76
26512	53.25	1457.98	1457.98	3	1457.98	-2.10874	4369.92	C178H294N31O94	P05090	APOD_HUMAN	Apolipoprotein D	98	ADGTVNQIEGEATPVNLTEPAK	83	104	A1dMN16GlcNAcK22dM	29	N,6;	N4H5F1S1	01Y41Y41M(31M41Y41L)61M21Y(31F)41L32S	19	1	03AI5,	167.14
26512	53.25	1457.98	1457.98	3	1457.98	-2.10874	4369.92	C178H294N31O94	P05090	APOD_HUMAN	Apolipoprotein D	98	ADGTVNQIEGEATPVNLTEPAK	83	104	A1dMN16GlcNAcK22dM	29	N,6;	N4H5F1S1	01Y(61F)41Y41M(31M41Y41L)61M61Y41L32S	18	0		167.14
44705	89.84	1458.64	1458.96	3	1458.97	-6.85792	4372.9	C182H295N30O88S2	P08571	CD14_HUMAN	Monocyte differentiation antigen CD14	282	CMWSSALNSLNLSFAGLEQVPK	272	293	C1dM@CamN11GlcNAcK22dM	23	N,1;	N2H9F0S0	01Y41Y41M(31M21M21M)61M(31M21M)61M21M	9	0		166.38
44705	89.84	1458.64	1458.96	3	1458.97	-6.85792	4372.9	C182H295N30O88S2	P08571	CD14_HUMAN	Monocyte differentiation antigen CD14	282	CMWSSALNSLNLSFAGLEQVPK	272	293	C1dM@CamN11GlcNAcK22dM	23	N,1;	N2H9F0S0	01Y41Y41M(31M21M21M31G31G)61M(31M)61M	10	0		166.38
11982	24.87	935.416	935.416	3	935.416	0.138575	2803.23	C117H188N19O59	A8K2U0	A2ML1_HUMAN	Alpha-2-macroglobulin-like protein 1	857	THHWNITAVK	853	862	T1dMN5GlcNAcK10dM	9	N,2;	N2H7F0S0	01Y41Y41M(31M)61M(31M21M)61M21M	21	2	YI3,YI3,	165.2
26007	52.26	1172.53	1172.2	3	1172.2	-1.12824	3513.58	C148H242N21O75	P15144	AMPN_HUMAN	Aminopeptidase N	234	AEFNITLIHPK	231	241	A1dMN4GlcNAcK11dM	16	N,5;	N6H5F1S0	01Y41Y41M(31M41Y41L31Y)61M(21Y41L21F)61Y	21	0		165.12
19694	39.73	1116.26	1116.01	4	1116.01	-3.99361	4459.01	C185H305N34O89S1	P08473	NEP_HUMAN	Neprilysin	285	EIANATAKPEDRNDPMLLYNK	282	302	E1dMN4GlcNAcK8dMK21dM	8	N,0;	N5H5F1S0	01Y41Y41M(31M41Y(31F)41L31Y41L)61M61Y	16	0		164.75
24273	48.83	1088.15	1087.82	3	1087.82	-5.03849	3260.46	C134H223N22O70	Q9UHG3	PCYOX_HUMAN	Prenylcysteine oxidase 1	353	GELNTSIFSSRPIDK	350	364	G1dMN4GlcNAcK15dM	8	N,1;	N2H7F0S0	01Y41Y41M(31M21M)61M(31M21M)61M	19	3	BI2,YI3,YI3,	164.63
41608	83.58	1160.75	1160.75	4	1160.75	-3.80799	4637.99	C196H302N41O82S3	P53634	CATC_HUMAN	Dipeptidyl peptidase 1	119	VTTYCNETMTGWVHDVLGRNWACFTGK	114	140	V1dMC5CamN6GlcNAcC23CamK27dM	11	N,0;	N2H6F0S0	01Y41Y41M(31M)61M(31M21M)61M	13	2	BI2,YI3,	163.7
25397	51.04	1224.02	1223.52	4	1223.52	-0.0298893	4889.06	C198H319N40O98S2	P07911	UROM_HUMAN	Uromodulin	232	CNTAAPMWLNGTHPSSDEGIVSRK	223	246	C1dM@CamN10GlcNAcK24dM	9	N,0;	N4H5F0S2	01Y41Y41M(31M)61M(21Y41L32S)61Y41L32S	21	0		163.21
30736	61.64	1176.04	1175.79	4	1175.79	-3.82263	4698.13	C195H322N39O89S2	P01876	IGHA1_HUMAN	Immunoglobulin heavy constant alpha 1	340	TIDRLAGKPTHVNVSVVMAEVDGTCY	328	353	T1dMK8dMN13GlcNAcC25Cam	8	N,0;	N5H4F1S0	01Y(61F)41Y41M(31M41Y)61M(21Y41L)61Y	14	0		163.05
26512	53.25	1457.98	1457.98	3	1457.98	-2.10874	4369.92	C178H294N31O94	P05090	APOD_HUMAN	Apolipoprotein D	98	ADGTVNQIEGEATPVNLTEPAK	83	104	A1dMN16GlcNAcK22dM	29	N,6;	N4H5F1S1	01Y41Y41M(31M41Y(31F)41L)61M61Y41L32S	19	0		162.7
28172	56.56	1474.71	1474.71	3	1474.71	-0.658868	4420.11	C184H308N41O83	P05090	APOD_HUMAN	Apolipoprotein D	98	VLNQELRADGTVNQIEGEATPVNLTEPAK	76	104	V1dMN23GlcNAcK29dM	14	N,3;	N3H4F0S0	01Y41Y41M(31M)61M61Y41L	15	3	BI3,YI3,YI3,	162.44
26007	52.26	1172.53	1172.2	3	1172.2	-1.12824	3513.58	C148H242N21O75	P15144	AMPN_HUMAN	Aminopeptidase N	234	AEFNITLIHPK	231	241	A1dMN4GlcNAcK11dM	16	N,5;	N6H5F1S0	01Y41Y41M(31M41Y41L31Y)61M(21Y41L)61Y31F	20	0		162.43
26787	53.78	1409.63	1409.29	3	1409.29	-2.13624	4223.86	C172H284N31O90	P05090	APOD_HUMAN	Apolipoprotein D	98	ADGTVNQIEGEATPVNLTEPAK	83	104	A1dMN16GlcNAcK22dM	29	N,14;	N4H5F0S1	01Y41Y41M(31M41Y41L)61M61Y41L32S	22	2	03AI5,35AI5,	161.94
15125	30.85	1505.29	1504.95	3	1504.96	-2.31383	4510.85	C177H293N34O97S2	P98164	LRP2_HUMAN	Low-density lipoprotein receptor-related protein 2	300	VCDGILDCPGREDENNTSTGK	285	305	V1dMC2CamC8CamN16GlcNAcK21dM	15	N,0;	N5H5F2S0	01Y41Y41M(31M41Y41L31Y41L21F)61M61Y31F	19	0		161.27
15125	30.85	1505.29	1504.95	3	1504.96	-2.31383	4510.85	C177H293N34O97S2	P98164	LRP2_HUMAN	Low-density lipoprotein receptor-related protein 2	299	VCDGILDCPGREDENNTSTGK	285	305	V1dMC2CamC8CamN15GlcNAcK21dM	15	N,0;	N5H5F2S0	01Y41Y41M(31M41Y41L31Y41L21F)61M61Y31F	19	0		161.27
23398	47.07	943.427	943.427	3	943.431	-4.32454	2827.28	C118H196N17O61	A8K2U0	A2ML1_HUMAN	Alpha-2-macroglobulin-like protein 1	867	LGHINFTISTK	863	873	L1dMN5GlcNAcK11dM	8	N,2;	N2H7F0S0	01Y41Y41M(31M21M)61M(31M21M)61M	20	3	BI2,YI3,YI3,	160.54
15125	30.85	1505.29	1504.95	3	1504.96	-2.31383	4510.85	C177H293N34O97S2	P98164	LRP2_HUMAN	Low-density lipoprotein receptor-related protein 2	300	VCDGILDCPGREDENNTSTGK	285	305	V1dMC2CamC8CamN16GlcNAcK21dM	15	N,0;	N5H5F2S0	01Y41Y41M(31M41Y41L31Y31F)61M61Y41L21F	20	0		158.8
15125	30.85	1505.29	1504.95	3	1504.96	-2.31383	4510.85	C177H293N34O97S2	P98164	LRP2_HUMAN	Low-density lipoprotein receptor-related protein 2	299	VCDGILDCPGREDENNTSTGK	285	305	V1dMC2CamC8CamN15GlcNAcK21dM	15	N,0;	N5H5F2S0	01Y41Y41M(31M41Y41L31Y31F)61M61Y41L21F	20	0		158.8
24273	48.83	1088.15	1087.82	3	1087.82	-5.03849	3260.46	C134H223N22O70	Q9UHG3	PCYOX_HUMAN	Prenylcysteine oxidase 1	353	GELNTSIFSSRPIDK	350	364	G1dMN4GlcNAcK15dM	8	N,1;	N2H7F0S0	01Y41Y41M(31M)61M(31M21M)61M21M	18	2	YI3,YI3,	158.77
15699	31.94	1267.55	1267.55	2	1267.55	0.698838	2533.09	C100H174N13O61	Q07075	AMPE_HUMAN	Glutamyl aminopeptidase	828	NVTLLSR	828	834	N1GlcNAc@dM	8	N,0;	N2H8F0S0	01Y41Y41M(31M21M21M)61M(31M21M)61M	22	0		158.35
15699	31.94	1267.55	1267.55	2	1267.55	0.698838	2533.09	C100H174N13O61	Q07075	AMPE_HUMAN	Glutamyl aminopeptidase	828	NVTLLSR	828	834	N1GlcNAc@dM	8	N,0;	N2H8F0S0	01Y41Y41M(31M21M21M31G)61M(31M)61M	22	0		158.35
28362	56.92	1352.67	1353	3	1353	-0.0469385	4054.98	C170H285N40O73	P05090	APOD_HUMAN	Apolipoprotein D	98	VLNQELRADGTVNQIEGEATPVNLTEPAK	76	104	V1dMN23GlcNAcK29dM	29	N,4;	N2H3F0S0	01Y41Y41M(31M)61M	11	10	BI3,ZI1,YI1,YI2,YI3,YII3,MH,02XI1,ZI1,YI1,01XI2,	157.11
11935	24.78	989.767	989.433	3	989.433	-0.522119	2965.28	C123H198N19O64	A8K2U0	A2ML1_HUMAN	Alpha-2-macroglobulin-like protein 1	857	THHWNITAVK	853	862	T1dMN5GlcNAcK10dM	8	N,2;	N2H8F0S0	01Y41Y41M(31M21M21M)61M(31M21M)61M	19	0		155.13
11935	24.78	989.767	989.433	3	989.433	-0.522119	2965.28	C123H198N19O64	A8K2U0	A2ML1_HUMAN	Alpha-2-macroglobulin-like protein 1	857	THHWNITAVK	853	862	T1dMN5GlcNAcK10dM	8	N,2;	N2H8F0S0	01Y41Y41M(31M21M21M31G)61M(31M)61M	18	0		155.13
23967	48.21	1428.94	1428.94	3	1428.95	-6.00349	4282.84	C176H281N32O90	P00450	CERU_HUMAN	Ceruloplasmin	762	ELHHLQEQNVSNAFLDK	754	770	E1dMN9GlcNAcK17dM	14	N,1;	N4H5F0S2	01Y41Y41M(31M41Y41L32S)61M61Y41L32S	30	4	03AI5,BI4,BII4,35AI5,YI3,YII3,	154.92
27879	55.98	1596.42	1596.42	3	1596.42	-3.85314	4785.25	C198H331N42O93	P05090	APOD_HUMAN	Apolipoprotein D	98	VLNQELRADGTVNQIEGEATPVNLTEPAK	76	104	V1dMN23GlcNAcK29dM	15	N,3;	N4H5F0S0	01Y41Y41M(31M)61M(21Y41L)61Y41L	14	3	BI3,YI3,YI3,	154.85
23398	47.07	943.427	943.427	3	943.431	-4.32454	2827.28	C118H196N17O61	A8K2U0	A2ML1_HUMAN	Alpha-2-macroglobulin-like protein 1	867	LGHINFTISTK	863	873	L1dMN5GlcNAcK11dM	8	N,2;	N2H7F0S0	01Y41Y41M(31M21M21M)61M(31M)61M	18	2	YI3,YIII3,YI3,YIII3,	154.84
17064	34.62	1068.81	1068.47	3	1068.47	-6.43252	3202.4	C132H217N20O70	P13473	LAMP2_HUMAN	Lysosome-associated membrane glycoprotein 2	356	VQPFNVTQGK	352	361	V1dMN5GlcNAcK10dM	7	N,2;	N6H5F0S0	01Y41Y41M(31M41Y41L31Y)61M61Y41L31Y	25	0		154.34
19694	39.73	1116.26	1116.01	4	1116.01	-3.99361	4459.01	C185H305N34O89S1	P08473	NEP_HUMAN	Neprilysin	285	EIANATAKPEDRNDPMLLYNK	282	302	E1dMN4GlcNAcK8dMK21dM	8	N,0;	N5H5F1S0	01Y41Y41M(31M41Y(31F)41L31Y)61M61Y41L	15	0		154.29
17594	35.64	1046.45	1046.7	4	1046.7	-3.26586	4181.77	C172H274N31O86S1	P12821	ACE_HUMAN	Angiotensin-converting enzyme	509	YQGICPPVTRNETHFDAGAK	499	518	Y1dMC5CamN11GlcNAcK20dM	5	N,0;	N2H9F0S0	01Y41Y41M(31M21M21M31G31G)61M(31M)61M	17	0		154.24
43034	86.46	1340.25	1340.25	3	1340.25	-2.13637	4016.73	C171H267N24O85	P01009	A1AT_HUMAN	Alpha-1-antitrypsin	271	YLGNATAIFFLPDEGK	268	283	Y1dMN4GlcNAcK16dM	24	N,6;	N4H5F0S2	01Y41Y41M(31M41Y41L32S)61M61Y41L32S	24	0		153.53
26787	53.78	1409.63	1409.63	3	1409.63	-6.15758	4224.88	C173H287N30O90	P05090	APOD_HUMAN	Apolipoprotein D	98	ADGTVNQIEGEATPVNLTEPAK	83	104	A1dMN16GlcNAcK22dM	29	N,14;	N4H5F2S0	01Y41Y41M(31M41Y41L)61M21Y(31F)41L21F	12	0		153.1
15699	31.94	1267.55	1267.55	2	1267.55	0.698838	2533.09	C100H174N13O61	Q07075	AMPE_HUMAN	Glutamyl aminopeptidase	828	NVTLLSR	828	834	N1GlcNAc@dM	8	N,0;	N2H8F0S0	01Y41Y41M(31M21M)61M(31M21M)61M21M	21	2	YI3,YI3,	152.69
11935	24.78	989.767	989.433	3	989.433	-0.522119	2965.28	C123H198N19O64	A8K2U0	A2ML1_HUMAN	Alpha-2-macroglobulin-like protein 1	857	THHWNITAVK	853	862	T1dMN5GlcNAcK10dM	8	N,2;	N2H8F0S0	01Y41Y41M(31M21M)61M(31M21M)61M21M	19	2	YI3,YI3,	152.21
15699	31.94	1267.55	1267.55	2	1267.55	0.698838	2533.09	C100H174N13O61	Q9Y210	TRPC6_HUMAN	Short transient receptor potential channel 6	157	KENLSR	155	160	K1dM@dMN3GlcNAc	6	N,0;	N2H8F0S0	01Y41Y41M(31M21M21M)61M(31M21M)61M	22	0		151.38
15699	31.94	1267.55	1267.55	2	1267.55	0.698838	2533.09	C100H174N13O61	Q9Y210	TRPC6_HUMAN	Short transient receptor potential channel 6	157	KENLSR	155	160	K1dM@dMN3GlcNAc	6	N,0;	N2H8F0S0	01Y41Y41M(31M21M21M31G)61M(31M)61M	22	0		151.38
28404	57	1138.52	1138.52	3	1138.53	-3.1764	3412.56	C149H227N30O61	P15144	AMPN_HUMAN	Aminopeptidase N	265	GPSTPLPEDPNWNVTEFHTTPK	253	274	G1dMN13GlcNAcK22dM	21	N,3;	N2H3F0S0	01Y41Y41M(31M)61M	11	9	BI3,02XI1,ZI1,YI1,YI2,ZI3,ZII3,YI3,YII3,MH,YI1,	150.28
6910	15.26	1457.09	1456.59	2	1456.59	-2.60095	2911.17	C115H188N17O69	P11117	PPAL_HUMAN	Lysosomal acid phosphatase	167	YEQLQNETR	162	170	Y1dMN6GlcNAc	7	N,2;	N2H8F0S0	01Y41Y41M(31M21M21M)61M(31M21M)61M	18	0		149.82
30851	61.86	1074.69	1074.69	5	1074.69	-2.20359	5367.44	C220H365N44O109	P05090	APOD_HUMAN	Apolipoprotein D	98	VLNQELRADGTVNQIEGEATPVNLTEPAK	76	104	V1dMN23GlcNAcK29dM	24	N,3;	N4H5F0S2	01Y41Y41M(31M)61M(21Y41L32S)61Y41L32S	21	2	YI3,YI3,	149.28
15699	31.94	1267.55	1267.55	2	1267.55	0.698838	2533.09	C100H174N13O61	Q8IZF6	AGRG4_HUMAN	Adhesion G-protein coupled receptor G4	836	LNATVTR	835	841	L1dMN2GlcNAc	5	N,0;	N2H8F0S0	01Y41Y41M(31M21M21M)61M(31M21M)61M	22	0		148.96
15699	31.94	1267.55	1267.55	2	1267.55	0.698838	2533.09	C100H174N13O61	Q8IZF6	AGRG4_HUMAN	Adhesion G-protein coupled receptor G4	836	LNATVTR	835	841	L1dMN2GlcNAc	5	N,0;	N2H8F0S0	01Y41Y41M(31M21M21M31G)61M(31M)61M	22	0		148.96
13858	28.46	1534.65	1534.65	2	1534.65	-1.6125	3067.29	C124H204N17O71	Q13510	ASAH1_HUMAN	Acid ceramidase	259	TVLENSTSYEEAK	255	267	T1dMN5GlcNAcK13dM	21	N,4;	N2H7F0S0	01Y41Y41M(31M21M)61M(31M21M)61M	20	3	BI2,BI2,YI3,	148.73
26218	52.69	1001.8	1001.8	3	1001.8	-1.82502	3002.39	C128H209N20O61	P15144	AMPN_HUMAN	Aminopeptidase N	234	AEFNITLIHPK	231	241	A1dMN4GlcNAcK11dM	15	N,4;	N5H4F0S0	01Y41Y41M(31M41Y)61M(21Y41L)61Y	19	0		148.46
28499	57.18	1506.33	1506.33	3	1506.33	2.89511	4514.96	C183H301N32O98	P05090	APOD_HUMAN	Apolipoprotein D	98	ADGTVNQIEGEATPVNLTEPAK	83	104	A1dMN16GlcNAcK22dM	21	N,4;	N4H5F0S2	01Y41Y41M(31M41Y41L32S)61M61Y41L32S	28	4	03AI5,BI4,BII4,35AI5,YI3,YII3,	148.31
6910	15.26	1457.09	1456.59	2	1456.59	-2.60095	2911.17	C115H188N17O69	P11117	PPAL_HUMAN	Lysosomal acid phosphatase	167	YEQLQNETR	162	170	Y1dMN6GlcNAc	7	N,2;	N2H8F0S0	01Y41Y41M(31M21M)61M(31M21M)61M21M	17	1	YI3,	146.79
6910	15.26	1457.09	1456.59	2	1456.59	-2.60095	2911.17	C115H188N17O69	P11117	PPAL_HUMAN	Lysosomal acid phosphatase	167	YEQLQNETR	162	170	Y1dMN6GlcNAc	7	N,2;	N2H8F0S0	01Y41Y41M(31M21M21M31G)61M(31M)61M	18	0		146.79
30651	61.48	1104.11	1104.3	5	1104.31	-4.32804	5515.51	C226H377N44O113	P05090	APOD_HUMAN	Apolipoprotein D	98	VLNQELRADGTVNQIEGEATPVNLTEPAK	76	104	V1dMN23GlcNAcK29dM	22	N,4;	N6H7F0S0	01Y41Y41M(31M)61M(21Y41L31Y41L)61Y41L31Y41L	17	0		146.28
13858	28.46	1534.65	1534.65	2	1534.65	-1.6125	3067.29	C124H204N17O71	Q13510	ASAH1_HUMAN	Acid ceramidase	259	TVLENSTSYEEAK	255	267	T1dMN5GlcNAcK13dM	21	N,4;	N2H7F0S0	01Y41Y41M(31M)61M(31M21M)61M21M	19	2	ZI3,YI3,	146.06
15699	31.94	1267.55	1267.55	2	1267.55	0.698838	2533.09	C100H174N13O61	Q9Y210	TRPC6_HUMAN	Short transient receptor potential channel 6	157	KENLSR	155	160	K1dM@dMN3GlcNAc	6	N,0;	N2H8F0S0	01Y41Y41M(31M21M)61M(31M21M)61M21M	21	2	YI3,YI3,	145.72
28115	56.45	1163.51	1163.16	3	1163.17	-6.14208	3486.5	C142H237N20O77S1	O60494	CUBN_HUMAN	Cubilin	3125	SSNNSMLLVFK	3123	3133	S1dMN3GlcNAcK11dM	10	N,2;	N6H6F0S0	01Y41Y41M(31M41Y41L31Y41L)61M61Y41L31Y	27	0		144.99
28233	56.67	1051.52	1051.52	4	1051.52	-2.00981	4201.04	C176H295N40O77	P05090	APOD_HUMAN	Apolipoprotein D	98	VLNQELRADGTVNQIEGEATPVNLTEPAK	76	104	V1dMN23GlcNAcK29dM	31	N,6;	N2H3F1S0	01Y(61F)41Y41M(31M)61M	3	3	BI3,02XI1,YI1,	144.48
44054	88.51	1193.57	1193.57	4	1193.57	-3.96509	4769.26	C213H331N36O86	P14384	CBPM_HUMAN	Carboxypeptidase M	363	YGEYYLLLLPGSYIINVTVPGHDPHITK	348	375	Y1dMN16GlcNAcK28dM	10	N,0;	N2H7F0S0	01Y41Y41M(31M21M21M)61M(31M)61M	10	1	YI3,YIII3,	144.46
44054	88.51	1193.57	1193.57	4	1193.57	-3.96509	4769.26	C213H331N36O86	P14384	CBPM_HUMAN	Carboxypeptidase M	363	YGEYYLLLLPGSYIINVTVPGHDPHITK	348	375	Y1dMN16GlcNAcK28dM	10	N,0;	N2H7F0S0	01Y41Y41M(31M21M)61M(31M21M)61M	12	1	BI2,	144.46
28428	57.05	1096.75	1096.75	4	1096.75	0.537855	4381.95	C186H290N39O80S1	P01042	KNG1_HUMAN	Kininogen-1	169	HGIQYFNNNTQHSSLFMLNEVK	162	183	H1dMN8GlcNAcK22dM	12	N,0;	N6H3F0S0	01Y41Y41M(31M(21Y)41Y)61M(21Y)61Y	20	0		143.94
15699	31.94	1267.55	1267.55	2	1267.55	0.698838	2533.09	C100H174N13O61	Q8IZF6	AGRG4_HUMAN	Adhesion G-protein coupled receptor G4	836	LNATVTR	835	841	L1dMN2GlcNAc	5	N,0;	N2H8F0S0	01Y41Y41M(31M21M)61M(31M21M)61M21M	21	2	YI3,YI3,	143.3
27945	56.11	1523.39	1523.39	3	1523.4	-3.08499	4566.17	C190H318N41O87	P05090	APOD_HUMAN	Apolipoprotein D	98	VLNQELRADGTVNQIEGEATPVNLTEPAK	76	104	V1dMN23GlcNAcK29dM	14	N,2;	N3H4F1S0	01Y41Y41M(31M)61M61Y41L21F	13	1	YI5,	142.9
30673	61.52	1180.03	1179.78	4	1179.79	-9.04391	4714.13	C195H322N39O90S2	P01876	IGHA1_HUMAN	Immunoglobulin heavy constant alpha 1	340	TIDRLAGKPTHVNVSVVMAEVDGTCY	328	353	T1dMK8dMN13GlcNAcC25Cam	6	N,0;	N5H5F0S0	01Y41Y41M(31M41Y41L31Y41L)61M61Y	16	0		142.5
28048	56.31	1528.73	1528.73	3	1528.73	-2.09833	4582.17	C190H318N41O88	P05090	APOD_HUMAN	Apolipoprotein D	98	VLNQELRADGTVNQIEGEATPVNLTEPAK	76	104	V1dMN23GlcNAcK29dM	12	N,1;	N3H5F0S0	01Y41Y41M(31M41Y41L)61M61M	13	2	BII3,YII3,	142.24
17899	36.23	1248.53	1248.87	3	1248.87	-0.550623	3742.59	C149H253N22O85S1	O60494	CUBN_HUMAN	Cubilin	2531	LCSSVNVSNEIK	2526	2537	L1dMC2CamN6GlcNAcK12dM	7	N,0;	N6H6F1S0	01Y(61F)41Y41M(31M41Y41L31Y41L)61M61Y41L31Y	24	0		142.22
43034	86.46	1340.25	1340.25	3	1340.25	-2.13637	4016.73	C171H267N24O85	P01009	A1AT_HUMAN	Alpha-1-antitrypsin	271	YLGNATAIFFLPDEGK	268	283	Y1dMN4GlcNAcK16dM	24	N,6;	N4H5F0S2	01Y41Y41M(31M)61M(21Y41L32S)61Y41L32S	20	0		142.14
44054	88.51	1193.57	1193.57	4	1193.57	-3.96509	4769.26	C213H331N36O86	P14384	CBPM_HUMAN	Carboxypeptidase M	363	YGEYYLLLLPGSYIINVTVPGHDPHITK	348	375	Y1dMN16GlcNAcK28dM	10	N,0;	N2H7F0S0	01Y41Y41M(31M)61M(31M21M)61M21M	11	0		141.89
27898	56.01	1197.32	1197.57	4	1197.57	-1.45829	4785.25	C198H331N42O93	P05090	APOD_HUMAN	Apolipoprotein D	98	VLNQELRADGTVNQIEGEATPVNLTEPAK	76	104	V1dMN23GlcNAcK29dM	16	N,4;	N4H5F0S0	01Y41Y41M(31M41Y41L)61M61Y41L	16	0		141.83
15575	31.72	1316.04	1316.04	2	1316.05	-3.93655	2630.09	C108H169N18O57	P01859	IGHG2_HUMAN	Immunoglobulin heavy constant gamma 2	176	EEQFNSTFR	172	180	E1dMN5GlcNAc	8	N,0;	N4H3F1S0	01Y(61F)41Y41M(31M41Y)61M61Y	19	0		141.47
17899	36.23	1248.53	1248.87	3	1248.87	-0.550623	3742.59	C149H253N22O85S1	O60494	CUBN_HUMAN	Cubilin	2531	LCSSVNVSNEIK	2526	2537	L1dMC2CamN6GlcNAcK12dM	7	N,0;	N6H6F1S0	01Y(61F)41Y41M(31M41Y41L31Y41L)61M(21Y41L)61Y	22	0		140.96
27974	56.16	1165.84	1165.5	3	1165.51	-4.55854	3493.5	C148H230N25O69S1	O60494	CUBN_HUMAN	Cubilin	2923	CGSNFTGPSGYIISPNYPK	2920	2938	C1dM@CamN4GlcNAcK19dM	31	N,9;	N2H6F0S0	01Y41Y41M(31M)61M(31M21M)61M	9	1	BI2,	140.68
30673	61.52	1180.03	1179.78	4	1179.79	-9.04391	4714.13	C195H322N39O90S2	P01876	IGHA1_HUMAN	Immunoglobulin heavy constant alpha 1	340	TIDRLAGKPTHVNVSVVMAEVDGTCY	328	353	T1dMK8dMN13GlcNAcC25Cam	6	N,0;	N5H5F0S0	01Y41Y41M(31M41Y41L31Y)61M61Y41L	16	0		139.96
21870	44.05	1082.16	1082.16	3	1082.17	-0.965793	3243.48	C135H220N27O64	Q9H3G5	CPVL_HUMAN	Probable serine carboxypeptidase CPVL	346	QAIHVGNQTFNDGTIVEK	340	357	Q1dMN7GlcNAcK18dM	16	N,1;	N2H5F0S0	01Y41Y41M(31M)61M(31M)61M	14	12	ZI1,YI1,YI2,YI3,BI4,YI4,YII4,YIII3,02XI1,MH,ZI1,YI1,YI2,YI3,	139.65
27688	55.59	1234.08	1234.08	4	1234.08	-0.886228	4931.3	C204H341N42O97	P05090	APOD_HUMAN	Apolipoprotein D	98	VLNQELRADGTVNQIEGEATPVNLTEPAK	76	104	V1dMN23GlcNAcK29dM	20	N,4;	N4H5F1S0	01Y41Y41M(31M41Y(31F)41L)61M61Y41L	14	0		139.2
30651	61.48	1104.11	1104.3	5	1104.31	-4.32804	5515.51	C226H377N44O113	P05090	APOD_HUMAN	Apolipoprotein D	98	VLNQELRADGTVNQIEGEATPVNLTEPAK	76	104	V1dMN23GlcNAcK29dM	22	N,4;	N6H7F0S0	01Y41Y41M(31M41Y41L31Y41L)61M61Y41L31Y41L	18	0		139.13
31490	63.13	1306.79	1306.54	4	1306.55	-8.77195	5221.18	C213H335N44O103S2	P02787	TRFE_HUMAN	Serotransferrin	637	QQQHLFGSNVTDCSGNFCLFRSETK	622	646	Q1dMC13CamN16GlcNAcC18CamK25dM	6	N,0;	N4H5F0S2	01Y41Y41M(31M)61M(21Y41L32S)61Y41L32S	21	0		138.67
31490	63.13	1306.79	1306.54	4	1306.55	-8.77195	5221.18	C213H335N44O103S2	P02787	TRFE_HUMAN	Serotransferrin	630	QQQHLFGSNVTDCSGNFCLFRSETK	622	646	Q1dMN9GlcNAcC13CamC18CamK25dM	6	N,0;	N4H5F0S2	01Y41Y41M(31M)61M(21Y41L32S)61Y41L32S	21	0		138.67
13418	27.62	846.723	846.388	3	846.391	-3.97293	2536.16	C105H175N18O53	Q6EMK4	VASN_HUMAN	Vasorin	500	LTYRNLSGPDK	496	506	L1dMN5GlcNAcK11dM	6	N,1;	N2H5F0S0	01Y41Y41M(31M)61M(31M)61M	15	11	YI2,YI3,02XI1,ZI1,YI1,YI4,YII4,YIII3,YI2,YI3,YI4,YII4,YIII3,ZI1,YI1,	138.43
23967	48.21	1428.94	1428.94	3	1428.95	-6.00349	4282.84	C176H281N32O90	P00450	CERU_HUMAN	Ceruloplasmin	762	ELHHLQEQNVSNAFLDK	754	770	E1dMN9GlcNAcK17dM	14	N,1;	N4H5F0S2	01Y41Y41M(31M)61M(21Y41L32S)61Y41L32S	23	1	YI3,	138.14
38940	78.17	1540.02	1540.35	3	1540.36	-5.73545	4617.07	C193H311N38O89S1	P16278	BGAL_HUMAN	Beta-galactosidase	247	CGALQGLYTTVDFGTGSNITDAFLSQRK	230	257	C1dM@CamN18GlcNAcK28dM	12	N,0;	N2H7F0S0	01Y41Y41M(31M21M)61M(31M21M)61M	13	2	BI2,YI3,	137.53
7992	17.35	1388.1	1388.1	2	1388.1	-2.55368	2774.2	C111H185N20O61	P01133	EGF_HUMAN	Pro-epidermal growth factor	104	VFLNGSRQER	101	110	V1dMN4GlcNAc	7	N,1;	N2H7F0S0	01Y41Y41M(31M21M)61M(31M21M)61M	21	3	BI2,YI3,YI3,	137.41
13834	28.41	1313.89	1313.89	3	1313.89	-1.14977	3937.64	C159H258N27O85S1	P05543	THBG_HUMAN	Thyroxine-binding globulin	36	VTACHSSQPNATLYK	27	41	V1dMC4CamN10GlcNAcK15dM	16	N,4;	N4H5F0S2	01Y41Y41M(31M41Y41L32S)61M61Y41L32S	28	0		137.4
17061	34.62	1144.24	1143.91	3	1143.91	0.28298	3428.7	C145H251N26O67	P15586	GNS_HUMAN	N-acetylglucosamine-6-sulfatase	362	VPLLVRGPGIKPNQTSK	350	366	V1dMK11dMN13GlcNAcK17dM	6	N,2;	N2H7F0S0	01Y41Y41M(31M21M)61M(31M21M)61M	19	3	BI2,YI3,YI3,	137.06
27688	55.59	1234.08	1234.08	4	1234.08	-0.886228	4931.3	C204H341N42O97	P05090	APOD_HUMAN	Apolipoprotein D	98	VLNQELRADGTVNQIEGEATPVNLTEPAK	76	104	V1dMN23GlcNAcK29dM	20	N,4;	N4H5F1S0	01Y41Y41M(31M41Y41L)61M61Y41L21F	14	0		137.04
35805	71.85	1324.23	1324.23	3	1324.23	-1.86608	3968.68	C160H263N28O85S1	P02790	HEMO_HUMAN	Hemopexin	453	ALPQPQNVTSLLGCTH	447	462	A1dMN7GlcNAcC14Cam	13	N,2;	N4H5F0S2	01Y41Y41M(31M41Y41L32S)61M61Y41L32S	25	4	03AI5,BI4,BII4,35AI5,YI3,YII3,	137.03
17064	34.62	1068.81	1068.47	3	1068.47	-6.43252	3202.4	C132H217N20O70	P13473	LAMP2_HUMAN	Lysosome-associated membrane glycoprotein 2	356	VQPFNVTQGK	352	361	V1dMN5GlcNAcK10dM	7	N,2;	N6H5F0S0	01Y41Y41M(31M41Y41L31Y)61M(21Y41L)61Y	22	0		136.95
26323	52.88	991.785	991.45	3	991.455	-5.49092	2971.35	C129H196N27O53	O14773	TPP1_HUMAN	Tripeptidyl-peptidase 1	443	FLSSSPHLPPSSYFNASGR	429	447	F1dMN15GlcNAc	12	N,3;	N2H3F0S0	01Y41Y41M(31M)61M	10	8	BI3,YI1,YI2,YI3,YII3,MH,YI1,YI2,YI3,YII3,	136.57
27974	56.16	1165.84	1165.5	3	1165.51	-4.55854	3493.5	C148H230N25O69S1	O60494	CUBN_HUMAN	Cubilin	2923	CGSNFTGPSGYIISPNYPK	2920	2938	C1dM@CamN4GlcNAcK19dM	31	N,9;	N2H6F0S0	01Y41Y41M(31M21M)61M(31M)61M	8	0		136.55
44135	88.68	1153.06	1153.06	4	1153.06	-2.81024	4607.21	C207H321N36O81	P14384	CBPM_HUMAN	Carboxypeptidase M	363	YGEYYLLLLPGSYIINVTVPGHDPHITK	348	375	Y1dMN16GlcNAcK28dM	10	N,0;	N2H6F0S0	01Y41Y41M(31M21M)61M(31M)61M	9	1	YI3,	135.36
13782	28.32	1615.67	1615.67	2	1615.68	-1.11038	3229.34	C130H214N17O76	Q13510	ASAH1_HUMAN	Acid ceramidase	259	TVLENSTSYEEAK	255	267	T1dMN5GlcNAcK13dM	13	N,1;	N2H8F0S0	01Y41Y41M(31M21M21M)61M(31M21M)61M	17	0		135.15
38940	78.17	1540.02	1540.35	3	1540.36	-5.73545	4617.07	C193H311N38O89S1	P16278	BGAL_HUMAN	Beta-galactosidase	247	CGALQGLYTTVDFGTGSNITDAFLSQRK	230	257	C1dM@CamN18GlcNAcK28dM	12	N,0;	N2H7F0S0	01Y41Y41M(31M)61M(31M21M)61M21M	12	1	YI3,	134.9
31490	63.13	1306.79	1306.54	4	1306.55	-8.77195	5221.18	C213H335N44O103S2	P02787	TRFE_HUMAN	Serotransferrin	637	QQQHLFGSNVTDCSGNFCLFRSETK	622	646	Q1dMC13CamN16GlcNAcC18CamK25dM	6	N,0;	N4H5F0S2	01Y41Y41M(31M41Y41L32S)61M61Y41L32S	26	0		134.63
31490	63.13	1306.79	1306.54	4	1306.55	-8.77195	5221.18	C213H335N44O103S2	P02787	TRFE_HUMAN	Serotransferrin	630	QQQHLFGSNVTDCSGNFCLFRSETK	622	646	Q1dMN9GlcNAcC13CamC18CamK25dM	6	N,0;	N4H5F0S2	01Y41Y41M(31M41Y41L32S)61M61Y41L32S	26	0		134.63
29114	58.41	1742.47	1742.14	3	1742.14	-2.77017	5222.4	C215H358N43O105	P05090	APOD_HUMAN	Apolipoprotein D	98	VLNQELRADGTVNQIEGEATPVNLTEPAK	76	104	V1dMN23GlcNAcK29dM	26	N,6;	N4H5F1S1	01Y(61F)41Y41M(31M41Y41L)61M61Y41L32S	18	0		134.54
27699	55.61	1644.77	1645.1	3	1645.11	-5.04	4931.3	C204H341N42O97	P05090	APOD_HUMAN	Apolipoprotein D	98	VLNQELRADGTVNQIEGEATPVNLTEPAK	76	104	V1dMN23GlcNAcK29dM	21	N,3;	N4H5F1S0	01Y(61F)41Y41M(31M41Y41L)61M61Y41L	13	0		134.35
23970	48.22	952.922	953.17	4	953.175	-4.76208	3807.67	C155H256N27O82	P16444	DPEP1_HUMAN	Dipeptidase 1	279	ANLSQVADHLDHIK	278	291	A1dMN2GlcNAcK14dM	5	N,1;	N6H6F0S0	01Y41Y41M(31M41Y41L31Y41L)61M61Y41L31Y	21	0		133.93
39732	79.78	1604.09	1604.09	3	1604.09	-0.572198	4808.26	C203H340N33O98	P08236	BGLR_HUMAN	Beta-glucuronidase	173	ITIAINNTLTPTTLPPGTIQYLTDTSK	168	194	I1dMN6GlcNAcK27dM	25	N,4;	N2H9F0S0	01Y41Y41M(31M21M21M31G)61M(31M21M)61M	9	0		133.68
28234	56.67	1055.77	1055.52	4	1055.52	3.8289	4217.03	C176H295N40O78	P05090	APOD_HUMAN	Apolipoprotein D	98	VLNQELRADGTVNQIEGEATPVNLTEPAK	76	104	V1dMN23GlcNAcK29dM	28	N,7;	N2H4F0S0	01Y41Y41M(31M21M)61M	9	9	BII2,BI2,YI1,BI3,YI2,YII3,ZI1,YI1,YI1,	133.15
29114	58.41	1742.47	1742.14	3	1742.14	-2.77017	5222.4	C215H358N43O105	P05090	APOD_HUMAN	Apolipoprotein D	98	VLNQELRADGTVNQIEGEATPVNLTEPAK	76	104	V1dMN23GlcNAcK29dM	26	N,6;	N4H5F1S1	01Y41Y41M(31M41Y(31F)41L)61M61Y41L32S	19	0		132.48
13782	28.32	1615.67	1615.67	2	1615.68	-1.11038	3229.34	C130H214N17O76	Q13510	ASAH1_HUMAN	Acid ceramidase	259	TVLENSTSYEEAK	255	267	T1dMN5GlcNAcK13dM	13	N,1;	N2H8F0S0	01Y41Y41M(31M21M21M31G)61M(31M)61M	19	1	04AI3,13AIII4,	132.41
24726	49.73	1360.61	1360.95	3	1360.95	-0.858759	4078.82	C167H277N30O86	P05090	APOD_HUMAN	Apolipoprotein D	98	ADGTVNQIEGEATPVNLTEPAK	83	104	A1dMN16GlcNAcK22dM	20	N,4;	N4H5F1S0	01Y(61F)41Y41M(31M41Y41L)61M61Y41L	11	0		132.38
22819	45.93	1109.86	1109.86	3	1109.86	-1.00042	3326.55	C139H233N24O68	P10253	LYAG_HUMAN	Lysosomal alpha-glucosidase	470	RGVFITNETGQPLIGK	464	479	R1dMN7GlcNAcK16dM	8	N,1;	N2H7F0S0	01Y41Y41M(31M21M21M)61M(31M)61M	15	2	YI3,YIII3,YI3,YIII3,	131.48
15575	31.72	1316.04	1316.04	2	1316.05	-3.93655	2630.09	C108H169N18O57	P01859	IGHG2_HUMAN	Immunoglobulin heavy constant gamma 2	176	EEQFNSTFR	172	180	E1dMN5GlcNAc	8	N,0;	N4H3F1S0	01Y41Y41M(31M41Y31F)61M61Y	18	0		131.3
30607	61.4	1379.38	1379.63	4	1379.63	-0.785128	5513.49	C226H375N44O113	P05090	APOD_HUMAN	Apolipoprotein D	98	VLNQELRADGTVNQIEGEATPVNLTEPAK	76	104	V1dMN23GlcNAcK29dM	23	N,4;	N4H5F1S2	01Y41Y41M(31M)61M(21Y(31F)41L32S)61Y41L32S	24	2	YI3,YI3,	131.13
23354	46.98	997.111	997.446	3	997.449	-3.39001	2989.33	C124H206N17O66	A8K2U0	A2ML1_HUMAN	Alpha-2-macroglobulin-like protein 1	867	LGHINFTISTK	863	873	L1dMN5GlcNAcK11dM	5	N,1;	N2H8F0S0	01Y41Y41M(31M21M)61M(31M21M)61M21M	19	2	YI3,YI3,	130.95
32676	65.53	1247.2	1247.2	3	1247.2	1.05956	3737.59	C153H250N23O81S1	P02787	TRFE_HUMAN	Serotransferrin	432	CGLVPVLAENYNK	421	433	C1dM@CamN12GlcNAcK13dM	11	N,5;	N4H5F0S2	01Y41Y41M(31M41Y41L32S)61M61Y41L32S	28	4	03AI5,BI4,BII4,35AI5,YI3,YII3,	130.79
28115	56.45	1163.51	1163.16	3	1163.17	-6.14208	3486.5	C142H237N20O77S1	O60494	CUBN_HUMAN	Cubilin	3125	SSNNSMLLVFK	3123	3133	S1dMN3GlcNAcK11dM	10	N,2;	N6H6F0S0	01Y41Y41M(31M41Y41L31Y41L)61M(21Y41L)61Y	23	0		130.63
29641	59.45	1572.08	1572.08	3	1572.08	-4.04017	4712.23	C196H328N41O91	P05090	APOD_HUMAN	Apolipoprotein D	98	VLNQELRADGTVNQIEGEATPVNLTEPAK	76	104	V1dMN23GlcNAcK29dM	19	N,2;	N3H4F2S0	01Y41Y41M(31M)61M21Y(31F)41L21F	8	1	BI4,	129.03
23586	47.43	889.41	889.41	3	889.414	-4.13623	2665.22	C112H186N17O56	A8K2U0	A2ML1_HUMAN	Alpha-2-macroglobulin-like protein 1	867	LGHINFTISTK	863	873	L1dMN5GlcNAcK11dM	6	N,1;	N2H6F0S0	01Y41Y41M(31M21M)61M(31M)61M	15	2	YI3,YI3,	129.01
17061	34.62	1144.24	1143.91	3	1143.91	0.28298	3428.7	C145H251N26O67	P15586	GNS_HUMAN	N-acetylglucosamine-6-sulfatase	362	VPLLVRGPGIKPNQTSK	350	366	V1dMK11dMN13GlcNAcK17dM	6	N,2;	N2H7F0S0	01Y41Y41M(31M)61M(31M21M)61M21M	18	2	YI3,YI3,	128.78
27945	56.11	1523.39	1523.39	3	1523.4	-3.08499	4566.17	C190H318N41O87	P05090	APOD_HUMAN	Apolipoprotein D	98	VLNQELRADGTVNQIEGEATPVNLTEPAK	76	104	V1dMN23GlcNAcK29dM	14	N,2;	N3H4F1S0	01Y41Y41M(31M)61M61Y(31F)41L	12	0		128.28
23354	46.98	997.111	997.446	3	997.449	-3.39001	2989.33	C124H206N17O66	A8K2U0	A2ML1_HUMAN	Alpha-2-macroglobulin-like protein 1	867	LGHINFTISTK	863	873	L1dMN5GlcNAcK11dM	5	N,1;	N2H8F0S0	01Y41Y41M(31M21M21M)61M(31M21M)61M	19	0		128.06
8206	17.75	1355.12	1354.62	2	1354.62	-1.55996	2707.23	C109H188N19O59	P08236	BGLR_HUMAN	Beta-glucuronidase	272	VVANGTGTQGQLK	269	281	V1dMN4GlcNAcK13dM	18	N,3;	N2H6F0S0	01Y41Y41M(31M21M)61M(31M)61M	16	2	BI2,YI3,	127.98
8206	17.75	1355.12	1354.62	2	1354.62	-1.55996	2707.23	C109H188N19O59	P08236	BGLR_HUMAN	Beta-glucuronidase	272	VVANGTGTQGQLK	269	281	V1dMN4GlcNAcK13dM	18	N,3;	N2H6F0S0	01Y41Y41M(31M)61M(31M21M)61M	16	2	BI2,YI3,	127.98
30775	61.72	1027.23	1027.48	4	1027.48	-1.60004	4104.89	C171H283N36O75S2	P01876	IGHA1_HUMAN	Immunoglobulin heavy constant alpha 1	340	TIDRLAGKPTHVNVSVVMAEVDGTCY	328	353	T1dMK8dMN13GlcNAcC25Cam	9	N,0;	N2H5F0S0	01Y41Y41M(31M)61M(31M)61M	12	10	35AI4,ZI2,YI2,YI1,ZI2,YI2,YI3,YI4,YII4,YIII3,ZI1,YI1,	127.7
24726	49.73	1360.61	1360.95	3	1360.95	-0.858759	4078.82	C167H277N30O86	P05090	APOD_HUMAN	Apolipoprotein D	98	ADGTVNQIEGEATPVNLTEPAK	83	104	A1dMN16GlcNAcK22dM	20	N,4;	N4H5F1S0	01Y41Y41M(31M41Y(31F)41L)61M61Y41L	12	0		127.58
30851	61.86	1074.69	1074.69	5	1074.69	-2.20359	5367.44	C220H365N44O109	P05090	APOD_HUMAN	Apolipoprotein D	98	VLNQELRADGTVNQIEGEATPVNLTEPAK	76	104	V1dMN23GlcNAcK29dM	24	N,3;	N4H5F0S2	01Y41Y41M(31M41Y41L32S)61M61Y41L32S	25	3	03AI5,BI4,BII4,35AI5,	127.41
23970	48.22	952.922	953.17	4	953.175	-4.76208	3807.67	C155H256N27O82	P16444	DPEP1_HUMAN	Dipeptidase 1	279	ANLSQVADHLDHIK	278	291	A1dMN2GlcNAcK14dM	5	N,1;	N6H6F0S0	01Y41Y41M(31M41Y41L31Y)61M(21Y41L)61Y41L	18	0		127.1
39732	79.78	1604.09	1604.09	3	1604.09	-0.572198	4808.26	C203H340N33O98	P08236	BGLR_HUMAN	Beta-glucuronidase	173	ITIAINNTLTPTTLPPGTIQYLTDTSK	168	194	I1dMN6GlcNAcK27dM	25	N,4;	N2H9F0S0	01Y41Y41M(31M21M21M)61M(31M21M)61M21M	6	0		126.74
39732	79.78	1604.09	1604.09	3	1604.09	-0.572198	4808.26	C203H340N33O98	P08236	BGLR_HUMAN	Beta-glucuronidase	173	ITIAINNTLTPTTLPPGTIQYLTDTSK	168	194	I1dMN6GlcNAcK27dM	25	N,4;	N2H9F0S0	01Y41Y41M(31M21M21M31G31G)61M(31M)61M	7	0		126.74
8594	18.49	1323.08	1323.08	2	1323.09	-1.56391	2644.16	C106H183N14O62	P13473	LAMP2_HUMAN	Lysosome-associated membrane glycoprotein 2	275	LNSSTIK	274	280	L1dMN2GlcNAcK7dM	5	N,0;	N5H5F0S0	01Y41Y41M(31M41Y41L31Y)61M61Y41L	21	0		126.69
26474	53.18	1463.32	1463.32	3	1463.31	4.17397	4385.91	C178H294N31O95	P05090	APOD_HUMAN	Apolipoprotein D	98	ADGTVNQIEGEATPVNLTEPAK	83	104	A1dMN16GlcNAcK22dM	25	N,6;	N4H6F0S1	01Y41Y41M(31M(21Y41L32S)41Y41L)61M61M	13	0		126.68
25397	51.04	1224.02	1223.52	4	1223.52	-0.0298893	4889.06	C198H319N40O98S2	P07911	UROM_HUMAN	Uromodulin	232	CNTAAPMWLNGTHPSSDEGIVSRK	223	246	C1dM@CamN10GlcNAcK24dM	9	N,0;	N4H5F0S2	01Y41Y41M(31M41Y41L32S)61M61Y41L32S	21	0		126.16
23586	47.43	889.41	889.41	3	889.414	-4.13623	2665.22	C112H186N17O56	A8K2U0	A2ML1_HUMAN	Alpha-2-macroglobulin-like protein 1	867	LGHINFTISTK	863	873	L1dMN5GlcNAcK11dM	6	N,1;	N2H6F0S0	01Y41Y41M(31M)61M(31M21M)61M	16	3	BI2,YI3,YI3,	126.06
26422	53.08	934.106	934.106	3	934.109	-2.66557	2799.31	C120H196N19O56	P15144	AMPN_HUMAN	Aminopeptidase N	234	AEFNITLIHPK	231	241	A1dMN4GlcNAcK11dM	16	N,4;	N4H4F0S0	01Y41Y41M(31M41Y41L)61M61Y	17	0		125.87
28254	56.71	1276.93	1276.93	3	1276.93	1.16196	3826.75	C163H257N34O71	P43268	ETV4_HUMAN	ETS translocation variant 4	25	AGYLDQQVPYTFSSKSPGNGSLR	7	29	A1dMK15dMN19GlcNAc	6	N,2;	N4H3F0S0	01Y41Y41M(31M)61M(21Y)61Y	22	3	45AI3,BI2,YI3,	125.73
26474	53.18	1463.32	1463.32	3	1463.31	4.17397	4385.91	C178H294N31O95	P05090	APOD_HUMAN	Apolipoprotein D	98	ADGTVNQIEGEATPVNLTEPAK	83	104	A1dMN16GlcNAcK22dM	25	N,6;	N4H6F0S1	01Y41Y41M(31M41Y41L32S)(41Y)61M(31M)61M	15	3	35AIII4,35AIII4,BIII4,	125.72
16346	33.22	1104.84	1104.5	3	1104.5	-0.551545	3310.47	C138H225N22O70	Q8TD26	CHD6_HUMAN	Chromodomain-helicase-DNA-binding protein 6	2426	FNHTLAEPILR	2425	2435	F1dMN2GlcNAc	5	N,1;	N5H5F1S0	01Y(61F)41Y41M(31M41Y41L31Y41L)61M61Y	17	0		125.65
16346	33.22	1104.84	1104.5	3	1104.5	-0.551545	3310.47	C138H225N22O70	Q8TD26	CHD6_HUMAN	Chromodomain-helicase-DNA-binding protein 6	2426	FNHTLAEPILR	2425	2435	F1dMN2GlcNAc	5	N,1;	N5H5F1S0	01Y41Y41M(31M41Y41L31Y41L)61M61Y31F	18	0		125.36
48888	98.23	1377.25	1377.25	3	1377.26	-2.67578	4127.74	C168H276N27O87S2	P01008	ANT3_HUMAN	Antithrombin-III	128	LGACNDTLQQLMEVFK	124	139	L1dMC4CamN5GlcNAcK16dM	15	N,1;	N4H5F0S2	01Y41Y41M(31M41Y41L32S)61M61Y41L32S	27	0		125.28
8594	18.49	1323.08	1323.08	2	1323.09	-1.56391	2644.16	C106H183N14O62	P13473	LAMP2_HUMAN	Lysosome-associated membrane glycoprotein 2	275	LNSSTIK	274	280	L1dMN2GlcNAcK7dM	5	N,0;	N5H5F0S0	01Y41Y41M(31M41Y41L)61M(21Y41L)61Y	20	0		125.05
44135	88.68	1153.06	1153.06	4	1153.06	-2.81024	4607.21	C207H321N36O81	P14384	CBPM_HUMAN	Carboxypeptidase M	363	YGEYYLLLLPGSYIINVTVPGHDPHITK	348	375	Y1dMN16GlcNAcK28dM	10	N,0;	N2H6F0S0	01Y41Y41M(31M)61M(31M21M)61M	9	1	BI2,	124.88
28499	57.18	1506.33	1506.33	3	1506.33	2.89511	4514.96	C183H301N32O98	P05090	APOD_HUMAN	Apolipoprotein D	98	ADGTVNQIEGEATPVNLTEPAK	83	104	A1dMN16GlcNAcK22dM	21	N,4;	N4H5F0S2	01Y41Y41M(31M)61M(21Y41L32S)61Y41L32S	21	1	YI3,	124.2
28096	56.41	1461.04	1461.04	3	1461.04	0.237519	4379.09	C182H305N40O83	P05090	APOD_HUMAN	Apolipoprotein D	98	VLNQELRADGTVNQIEGEATPVNLTEPAK	76	104	V1dMN23GlcNAcK29dM	18	N,5;	N2H5F0S0	01Y41Y41M(31M)61M(31M)61M	11	9	BI4,ZI1,YI1,YI2,YI3,YI4,YII4,YIII3,02XI1,ZI1,YI1,	124.13
23332	46.94	1051.8	1051.46	3	1051.47	-3.24902	3151.38	C130H216N17O71	A8K2U0	A2ML1_HUMAN	Alpha-2-macroglobulin-like protein 1	867	LGHINFTISTK	863	873	L1dMN5GlcNAcK11dM	6	N,2;	N2H9F0S0	01Y41Y41M(31M21M21M31G31G)61M(31M)61M	16	0		124.04
22631	45.55	1288.54	1288.86	3	1288.86	0.241832	3862.57	C154H253N24O85S2	P05090	APOD_HUMAN	Apolipoprotein D	65	CIQANYSLMENGK	61	73	C1dM@CamN5GlcNAcK13dM	14	N,0;	N5H6F0S1	01Y41Y41M(31M)61M(21Y41L31Y41L32S)61Y41L	19	2	YI3,YI3,	123.94
29888	59.96	1541.67	1541.67	3	1541.67	0.0834269	4621	C196H303N34O93	P15144	AMPN_HUMAN	Aminopeptidase N	265	GPSTPLPEDPNWNVTEFHTTPK	253	274	G1dMN13GlcNAcK22dM	12	N,1;	N5H4F1S1	01Y41Y41M(31M41Y)61M(21Y(31F)41L32S)61Y	18	0		123.78
12080	25.06	1216.52	1216.52	3	1216.52	-1.38971	3646.55	C148H241N26O77S1	P05543	THBG_HUMAN	Thyroxine-binding globulin	36	VTACHSSQPNATLYK	27	41	V1dMC4CamN10GlcNAcK15dM	10	N,1;	N4H5F0S1	01Y41Y41M(31M41Y41L)61M61Y41L32S	20	1	35AI5,	123.33
26375	52.99	1457.64	1457.98	3	1457.98	-2.35992	4369.92	C178H294N31O94	P05090	APOD_HUMAN	Apolipoprotein D	98	ADGTVNQIEGEATPVNLTEPAK	83	104	A1dMN16GlcNAcK22dM	22	N,5;	N4H5F1S1	01Y41Y41M(31M41Y41L21F)61M61Y41L32S	16	0		123.2
35805	71.85	1324.23	1324.23	3	1324.23	-1.86608	3968.68	C160H263N28O85S1	P02790	HEMO_HUMAN	Hemopexin	453	ALPQPQNVTSLLGCTH	447	462	A1dMN7GlcNAcC14Cam	13	N,2;	N4H5F0S2	01Y41Y41M(31M)61M(21Y41L32S)61Y41L32S	19	2	YI3,YI3,	123.04
27592	55.4	1615.04	1615.04	3	1615.04	-1.45608	4841.1	C205H319N34O99	P15144	AMPN_HUMAN	Aminopeptidase N	265	GPSTPLPEDPNWNVTEFHTTPK	253	274	G1dMN13GlcNAcK22dM	13	N,1;	N6H5F2S0	01Y41Y41M(31M41Y41L31Y)61M(21Y41L21F)61Y31F	18	0		123
13834	28.41	1313.89	1313.89	3	1313.89	-1.14977	3937.64	C159H258N27O85S1	P05543	THBG_HUMAN	Thyroxine-binding globulin	36	VTACHSSQPNATLYK	27	41	V1dMC4CamN10GlcNAcK15dM	16	N,4;	N4H5F0S2	01Y41Y41M(31M)61M(21Y41L32S)61Y41L32S	22	0		122.87
30869	61.9	1135.27	1135.27	4	1135.28	-3.5004	4536.08	C189H312N39O84S2	P01876	IGHA1_HUMAN	Immunoglobulin heavy constant alpha 1	340	TIDRLAGKPTHVNVSVVMAEVDGTCY	328	353	T1dMK8dMN13GlcNAcC25Cam	6	N,0;	N5H3F1S0	01Y(61F)41Y41M(31M41Y)61M(21Y)61Y	16	0		122.86
27631	55.48	1169.18	1168.83	3	1168.84	-8.00625	3503.5	C147H228N29O67S1	Q9UHL4	DPP2_HUMAN	Dipeptidyl peptidase 2	315	ALAGLVYNASGSEHCYDIYR	308	327	A1dMN8GlcNAcC15Cam	13	N,0;	N2H5F0S0	01Y41Y41M(31M)61M(31M)61M	10	8	YI1,YI2,BI4,YI4,YII4,YIII3,02XI1,YI1,YI2,YI1,	122.63
29477	59.12	1694.12	1693.44	3	1693.45	-8.93918	5076.34	C209H348N43O101	P05090	APOD_HUMAN	Apolipoprotein D	98	VLNQELRADGTVNQIEGEATPVNLTEPAK	76	104	V1dMN23GlcNAcK29dM	12	N,1;	N4H5F0S1	01Y41Y41M(31M)61M(21Y41L32S)61Y41L	11	1	YI3,	122.36
22046	44.39	1028.15	1028.15	3	1028.15	0.799283	3081.43	C129H210N27O59	Q9H3G5	CPVL_HUMAN	Probable serine carboxypeptidase CPVL	346	QAIHVGNQTFNDGTIVEK	340	357	Q1dMN7GlcNAcK18dM	14	N,1;	N2H4F0S0	01Y41Y41M(31M21M)61M	13	12	BII2,BI2,YI1,YI2,BI3,YII3,YI3,YII4,MH,02XI1,ZI1,YI1,YI2,	122.21
27677	55.57	1547.68	1547.34	3	1547.35	-3.79934	4638.02	C197H306N33O94	P15144	AMPN_HUMAN	Aminopeptidase N	265	GPSTPLPEDPNWNVTEFHTTPK	253	274	G1dMN13GlcNAcK22dM	11	N,0;	N5H5F2S0	01Y41Y41M(31M41Y41L21F)(41Y)61M61Y41L21F	11	0		121.96
26889	53.98	1059.81	1059.81	3	1059.81	-1.39875	3176.42	C129H223N18O70S1	P11117	PPAL_HUMAN	Lysosomal acid phosphatase	267	NLTLMATTSQLPK	267	279	N1GlcNAc@dMK13dM	15	N,0;	N2H8F0S0	01Y41Y41M(31M21M21M)61M(31M21M)61M	11	0		121.67
39543	79.39	1159.51	1159.51	4	1159.51	-0.329686	4633	C192H303N36O95	P01011	AACT_HUMAN	Alpha-1-antichymotrypsin	106	FNLTETSEAEIHQSFQHLLR	105	124	F1dMN2GlcNAc	9	N,1;	N4H5F0S2	01Y41Y41M(31M41Y41L32S)61M61Y41L32S	25	2	BI4,BII4,YI3,YII3,	121.63
15253	31.09	1332.12	1332.12	2	1332.12	-1.52465	2662.23	C110H189N16O58	P0DOX2	IGA2_HUMAN	Immunoglobulin alpha-2 heavy chain	320	TPLTANITK	315	323	T1dMN6GlcNAcK9dM	16	N,2;	N5H3F1S0	01Y41Y41M(31M41Y)61M(21Y31F)61Y	25	0		121.6
27592	55.4	1615.04	1615.04	3	1615.04	-1.45608	4841.1	C205H319N34O99	P15144	AMPN_HUMAN	Aminopeptidase N	265	GPSTPLPEDPNWNVTEFHTTPK	253	274	G1dMN13GlcNAcK22dM	13	N,1;	N6H5F2S0	01Y41Y41M(31M(21Y41L)41Y)61M(21Y41L21F)61Y31F	16	0		121.49
27592	55.4	1615.04	1615.04	3	1615.04	-1.45608	4841.1	C205H319N34O99	P15144	AMPN_HUMAN	Aminopeptidase N	265	GPSTPLPEDPNWNVTEFHTTPK	253	274	G1dMN13GlcNAcK22dM	13	N,1;	N6H5F2S0	01Y41Y41M(31M(21Y)41Y)61M(21Y41L21F)61Y41L21F	18	0		121.49
28172	56.56	1474.71	1474.71	3	1474.71	-0.658868	4420.11	C184H308N41O83	P05090	APOD_HUMAN	Apolipoprotein D	98	VLNQELRADGTVNQIEGEATPVNLTEPAK	76	104	V1dMN23GlcNAcK29dM	14	N,3;	N3H4F0S0	01Y41Y41M(31M41Y)61M61M	15	2	BII1,CII1,	121.49
4053	10.01	933.411	933.411	4	933.411	-0.0549898	3728.62	C151H259N20O82S2	Q96SW2	CRBN_HUMAN	Protein cereblon	316	LRCELDIMNK	308	317	L1dMC3CamN9GlcNAcK10dM	5	N,1;	N4H5F5S0	01Y(61F)41Y41M(31M21Y(31F)41L21F)61M21Y(31F)41L21F	21	3	BI4,BII4,YI3,YII3,YI3,YII3,	121.25
23051	46.39	1167.15	1166.81	3	1166.82	-2.90902	3497.43	C140H230N23O75S2	P05090	APOD_HUMAN	Apolipoprotein D	65	CIQANYSLMENGK	61	73	C1dM@CamN5GlcNAcK13dM	18	N,1;	N4H5F0S1	01Y41Y41M(31M)61M(21Y41L32S)61Y41L	15	0		121.22
34842	69.9	978.246	978.498	4	978.499	-1.34406	3908.97	C175H279N36O64	P11117	PPAL_HUMAN	Lysosomal acid phosphatase	133	FNPNISWQPIPVHTVPITEDRLLK	130	153	F1dMN4GlcNAcK24dM	18	N,5;	N2H3F1S0	01Y(61F)41Y41M(31M)61M	6	5	BI3,YI2,YI3,YII3,YI1,YI2,	120.64
7992	17.35	1388.1	1388.1	2	1388.1	-2.55368	2774.2	C111H185N20O61	P01133	EGF_HUMAN	Pro-epidermal growth factor	104	VFLNGSRQER	101	110	V1dMN4GlcNAc	7	N,1;	N2H7F0S0	01Y41Y41M(31M)61M(31M21M)61M21M	19	1	YI3,	120.32
26889	53.98	1059.81	1059.81	3	1059.81	-1.39875	3176.42	C129H223N18O70S1	P11117	PPAL_HUMAN	Lysosomal acid phosphatase	267	NLTLMATTSQLPK	267	279	N1GlcNAc@dMK13dM	15	N,0;	N2H8F0S0	01Y41Y41M(31M21M)61M(31M21M)61M21M	10	1	YI3,	119.34
26889	53.98	1059.81	1059.81	3	1059.81	-1.39875	3176.42	C129H223N18O70S1	P11117	PPAL_HUMAN	Lysosomal acid phosphatase	267	NLTLMATTSQLPK	267	279	N1GlcNAc@dMK13dM	15	N,0;	N2H8F0S0	01Y41Y41M(31M21M21M31G)61M(31M)61M	11	0		119.34
30869	61.9	1135.27	1135.27	4	1135.28	-3.5004	4536.08	C189H312N39O84S2	P01876	IGHA1_HUMAN	Immunoglobulin heavy constant alpha 1	340	TIDRLAGKPTHVNVSVVMAEVDGTCY	328	353	T1dMK8dMN13GlcNAcC25Cam	6	N,0;	N5H3F1S0	01Y41Y41M(31M41Y)61M(21Y31F)61Y	14	0		119.07
22631	45.55	1288.54	1288.86	3	1288.86	0.241832	3862.57	C154H253N24O85S2	P05090	APOD_HUMAN	Apolipoprotein D	65	CIQANYSLMENGK	61	73	C1dM@CamN5GlcNAcK13dM	14	N,0;	N5H6F0S1	01Y41Y41M(31M41Y41L)61M61Y41L31Y41L32S	19	0		118.08
28048	56.31	1528.73	1528.73	3	1528.73	-2.09833	4582.17	C190H318N41O88	P05090	APOD_HUMAN	Apolipoprotein D	98	VLNQELRADGTVNQIEGEATPVNLTEPAK	76	104	V1dMN23GlcNAcK29dM	12	N,1;	N3H5F0S0	01Y41Y41M(31M)(41Y)61M(31M)61M	9	0		118.02
25564	51.37	1068.5	1068.5	3	1068.51	-1.7956	3202.5	C133H221N28O62	P05090	APOD_HUMAN	Apolipoprotein D	98	ADGTVNQIEGEATPVNLTEPAK	83	104	A1dMN16GlcNAcK22dM	27	N,8;	N2H3F0S0	01Y41Y41M(31M)61M	6	6	BI3,YI1,YI2,02XI1,ZI1,YI1,	117.74
26764	53.74	1408.96	1409.3	3	1409.29	3.84041	4223.86	C172H284N31O90	P05090	APOD_HUMAN	Apolipoprotein D	98	ADGTVNQIEGEATPVNLTEPAK	83	104	A1dMN16GlcNAcK22dM	26	N,6;	N4H5F0S1	01Y41Y41M(31M)61M(21Y41L32S)61Y41L	15	0		117.49
18005	36.44	1126.82	1126.82	3	1126.82	-2.10016	3377.45	C135H230N21O75S1	O60494	CUBN_HUMAN	Cubilin	2531	LCSSVNVSNEIK	2526	2537	L1dMC2CamN6GlcNAcK12dM	8	N,1;	N5H5F1S0	01Y(61F)41Y41M(31M41Y41L31Y41L)61M61Y	18	0		117.25
32676	65.53	1247.2	1247.2	3	1247.2	1.05956	3737.59	C153H250N23O81S1	P02787	TRFE_HUMAN	Serotransferrin	432	CGLVPVLAENYNK	421	433	C1dM@CamN12GlcNAcK13dM	11	N,5;	N4H5F0S2	01Y41Y41M(31M)61M(21Y41L32S)61Y41L32S	22	2	YI3,YI3,	116.62
18560	37.49	1077.81	1077.81	3	1077.81	-0.499616	3230.42	C135H217N24O64S1	P08123	CO1A2_HUMAN	Collagen alpha-2(I) chain	1267	LLANYASQNITYHCK	1259	1273	L1dMN9GlcNAcC14CamK15dM	11	N,1;	N2H6F0S0	01Y41Y41M(31M)61M(31M21M)61M	14	2	BI2,YI3,	116.58
28428	57.05	1096.75	1096.75	4	1096.75	0.537855	4381.95	C186H290N39O80S1	P01042	KNG1_HUMAN	Kininogen-1	169	HGIQYFNNNTQHSSLFMLNEVK	162	183	H1dMN8GlcNAcK22dM	12	N,0;	N6H3F0S0	01Y41Y41M(31M41Y)(41Y)61M(21Y)61Y	16	1	BIII2,	116.49
12080	25.06	1216.52	1216.52	3	1216.52	-1.38971	3646.55	C148H241N26O77S1	P05543	THBG_HUMAN	Thyroxine-binding globulin	36	VTACHSSQPNATLYK	27	41	V1dMC4CamN10GlcNAcK15dM	10	N,1;	N4H5F0S1	01Y41Y41M(31M)61M(21Y41L32S)61Y41L	17	0		116.24
17032	34.56	1223.51	1223.51	3	1223.51	-3.58879	3667.52	C148H236N29O76S1	P01833	PIGR_HUMAN	Polymeric immunoglobulin receptor	499	WNNTGCQALPSQDEGPSK	498	515	W1dMN2GlcNAcC6CamK18dM	12	N,2;	N4H5F0S0	01Y41Y41M(31M41Y41L)61M61Y41L	11	0		116.2
26422	53.08	934.106	934.106	3	934.109	-2.66557	2799.31	C120H196N19O56	P15144	AMPN_HUMAN	Aminopeptidase N	234	AEFNITLIHPK	231	241	A1dMN4GlcNAcK11dM	16	N,4;	N4H4F0S0	01Y41Y41M(31M)61M(21Y41L)61Y	16	3	BI2,BI2,YI3,	116.19
8993	19.26	1156.16	1156.16	3	1156.16	-1.55579	3465.47	C141H230N21O78	Q07075	AMPE_HUMAN	Glutamyl aminopeptidase	324	HTAEYAANITK	317	327	H1dMN8GlcNAcK11dM	8	N,1;	N6H6F0S0	01Y41Y41M(31M41Y41L31Y41L)61M61Y41L31Y	20	0		116.13
29220	58.61	1307.11	1306.86	4	1306.86	-1.16017	5222.4	C215H358N43O105	P05090	APOD_HUMAN	Apolipoprotein D	98	VLNQELRADGTVNQIEGEATPVNLTEPAK	76	104	V1dMN23GlcNAcK29dM	17	N,3;	N4H5F1S1	01Y41Y41M(31M)61M(21Y(31F)41L32S)61Y41L	17	0		116.08
12301	25.47	1003.09	1003.09	3	1003.09	-2.68659	3006.26	C125H197N18O66	O60494	CUBN_HUMAN	Cubilin	2085	AGFNASFHK	2082	2090	A1dMN4GlcNAcK9dM	5	N,0;	N5H5F1S0	01Y41Y41M(31M41Y(31F)41L31Y41L)61M61Y	17	0		115.56
30437	61.07	1471.16	1471.16	4	1471.16	-0.874036	5878.63	C240H398N45O123	P05090	APOD_HUMAN	Apolipoprotein D	98	VLNQELRADGTVNQIEGEATPVNLTEPAK	76	104	V1dMN23GlcNAcK29dM	20	N,4;	N5H6F1S2	01Y41Y41M(31M41Y41L)61M(21Y(31F)41L32S)61Y41L32S	25	0		115.47
15253	31.09	1332.12	1332.12	2	1332.12	-1.52465	2662.23	C110H189N16O58	P0DOX2	IGA2_HUMAN	Immunoglobulin alpha-2 heavy chain	320	TPLTANITK	315	323	T1dMN6GlcNAcK9dM	16	N,2;	N5H3F1S0	01Y41Y41M(31M41Y31F)(41Y)61M61Y	23	0		115.36
23051	46.39	1167.15	1166.81	3	1166.82	-2.90902	3497.43	C140H230N23O75S2	P05090	APOD_HUMAN	Apolipoprotein D	65	CIQANYSLMENGK	61	73	C1dM@CamN5GlcNAcK13dM	18	N,1;	N4H5F0S1	01Y41Y41M(31M41Y41L)61M61Y41L32S	18	1	35AI5,	115.31
37171	74.58	1237.32	1237.58	4	1237.58	0.383019	4945.28	C215H335N42O88S1	P98164	LRP2_HUMAN	Low-density lipoprotein receptor-related protein 2	1675	WHGGNQSVVMYNIQWPLGIVAVHPSK	1671	1696	W1dMN5GlcNAcK26dM	9	N,0;	N5H5F1S0	01Y41Y41M(31M41Y41L31Y41L)61M61Y31F	14	0		115.29
22202	44.7	1486.61	1486.26	3	1486.26	-1.30041	4454.77	C179H281N36O89S3	P98164	LRP2_HUMAN	Low-density lipoprotein receptor-related protein 2	3315	MLAQHCVDANNTFCFDNPR	3306	3324	M1dMC6CamN10GlcNAcC14Cam	12	N,0;	N5H5F0S1	01Y41Y41M(31M41Y)61M61Y41L31Y41L32S	15	0		115.11
26468	53.17	988.124	988.123	3	988.126	-3.35814	2961.36	C126H206N19O61	P15144	AMPN_HUMAN	Aminopeptidase N	234	AEFNITLIHPK	231	241	A1dMN4GlcNAcK11dM	13	N,2;	N4H5F0S0	01Y41Y41M(31M41Y41L)61M61Y41L	15	0		114.58
22819	45.93	1109.86	1109.86	3	1109.86	-1.00042	3326.55	C139H233N24O68	P10253	LYAG_HUMAN	Lysosomal alpha-glucosidase	470	RGVFITNETGQPLIGK	464	479	R1dMN7GlcNAcK16dM	8	N,1;	N2H7F0S0	01Y41Y41M(31M)61M(31M21M)61M21M	15	2	YI3,YI3,	114.47
8993	19.26	1156.16	1156.16	3	1156.16	-1.55579	3465.47	C141H230N21O78	Q07075	AMPE_HUMAN	Glutamyl aminopeptidase	324	HTAEYAANITK	317	327	H1dMN8GlcNAcK11dM	8	N,1;	N6H6F0S0	01Y41Y41M(31M41Y41L31Y41L)61M(21Y41L)61Y	19	0		114.37
8993	19.26	1156.16	1156.16	3	1156.16	-1.55579	3465.47	C141H230N21O78	Q07075	AMPE_HUMAN	Glutamyl aminopeptidase	324	HTAEYAANITK	317	327	H1dMN8GlcNAcK11dM	8	N,1;	N6H6F0S0	01Y41Y41M(31M41Y41L31Y)61M(21Y41L)61Y41L	18	0		114.37
8993	19.26	1156.16	1156.16	3	1156.16	-1.55579	3465.47	C141H230N21O78	Q07075	AMPE_HUMAN	Glutamyl aminopeptidase	324	HTAEYAANITK	317	327	H1dMN8GlcNAcK11dM	8	N,1;	N6H6F0S0	01Y41Y41M(31M41Y)61M(21Y41L31Y41L)61Y41L	18	0		114.37
24215	48.71	1141.84	1141.84	3	1141.84	-1.08895	3422.51	C140H233N22O75	Q9UHG3	PCYOX_HUMAN	Prenylcysteine oxidase 1	353	GELNTSIFSSRPIDK	350	364	G1dMN4GlcNAcK15dM	5	N,0;	N2H8F0S0	01Y41Y41M(31M21M21M31G)61M(31M)61M	18	0		114.06
30607	61.4	1379.38	1379.63	4	1379.63	-0.785128	5513.49	C226H375N44O113	P05090	APOD_HUMAN	Apolipoprotein D	98	VLNQELRADGTVNQIEGEATPVNLTEPAK	76	104	V1dMN23GlcNAcK29dM	23	N,4;	N4H5F1S2	01Y41Y41M(31M21Y(31F)41L32S)61M61Y41L32S	25	0		113.92
18560	37.49	1077.81	1077.81	3	1077.81	-0.499616	3230.42	C135H217N24O64S1	P08123	CO1A2_HUMAN	Collagen alpha-2(I) chain	1267	LLANYASQNITYHCK	1259	1273	L1dMN9GlcNAcC14CamK15dM	11	N,1;	N2H6F0S0	01Y41Y41M(31M21M)61M(31M)61M	13	1	YI3,	113.79
15503	31.58	1374.57	1374.07	2	1374.07	-1.59215	2746.14	C109H185N14O64S1	O75629	CREG1_HUMAN	Protein CREG1	160	VNETEMDIAK	159	168	V1dMN2GlcNAcK10dM	8	N,1;	N2H7F0S0	01Y41Y41M(31M21M)61M(31M21M)61M	17	2	BI2,YI3,	113.74
14131	28.96	1372.59	1372.6	2	1372.6	0.317367	2743.18	C112H184N17O61	Q13510	ASAH1_HUMAN	Acid ceramidase	259	TVLENSTSYEEAK	255	267	T1dMN5GlcNAcK13dM	16	N,2;	N2H5F0S0	01Y41Y41M(31M)61M(31M)61M	15	13	02XI1,ZI1,YI1,ZI2,YI2,BI4,YI3,YI4,YII4,YIII3,MH,02XI1,ZI1,YI1,YI2,	113.73
48888	98.23	1377.25	1377.25	3	1377.26	-2.67578	4127.74	C168H276N27O87S2	P01008	ANT3_HUMAN	Antithrombin-III	128	LGACNDTLQQLMEVFK	124	139	L1dMC4CamN5GlcNAcK16dM	15	N,1;	N4H5F0S2	01Y41Y41M(31M)61M(21Y41L32S)61Y41L32S	21	0		113.62
28540	57.27	974.441	974.69	4	974.693	-2.84249	3893.74	C166H258N35O70S1	P01042	KNG1_HUMAN	Kininogen-1	169	HGIQYFNNNTQHSSLFMLNEVK	162	183	H1dMN8GlcNAcK22dM	16	N,1;	N2H5F0S0	01Y41Y41M(31M)61M(31M)61M	6	6	YI2,ZI1,YI1,YI2,YI3,YI1,	113.05
36244	72.71	1301.54	1301.55	3	1301.55	-1.31838	3900.63	C160H255N26O83S1	P00450	CERU_HUMAN	Ceruloplasmin	358	AGLQAFFQVQECNK	346	359	A1dMC12CamN13GlcNAcK14dM	18	N,7;	N4H5F0S2	01Y41Y41M(31M41Y41L32S)61M61Y41L32S	27	2	BI4,BII4,YI3,YII3,	112.78
23332	46.94	1051.8	1051.46	3	1051.47	-3.24902	3151.38	C130H216N17O71	A8K2U0	A2ML1_HUMAN	Alpha-2-macroglobulin-like protein 1	867	LGHINFTISTK	863	873	L1dMN5GlcNAcK11dM	6	N,2;	N2H9F0S0	01Y41Y41M(31M21M21M31G)61M(31M21M)61M	17	0		112.72
16239	33.01	1223.86	1223.53	3	1223.53	-1.1821	3667.57	C147H248N21O85	Q08380	LG3BP_HUMAN	Galectin-3-binding protein	551	AAIPSALDTNSSK	542	554	A1dMN10GlcNAcK13dM	6	N,1;	N6H6F1S0	01Y(61F)41Y41M(31M41Y)61M(21Y41L31Y41L)61Y41L	19	0		112.03
29477	59.12	1694.12	1693.44	3	1693.45	-8.93918	5076.34	C209H348N43O101	P05090	APOD_HUMAN	Apolipoprotein D	98	VLNQELRADGTVNQIEGEATPVNLTEPAK	76	104	V1dMN23GlcNAcK29dM	12	N,1;	N4H5F0S1	01Y41Y41M(31M41Y41L)61M61Y41L32S	15	1	35AI5,	111.92
23396	47.07	1150.75	1150.75	4	1150.75	-1.14191	4597.97	C187H302N39O90S2	P07911	UROM_HUMAN	Uromodulin	232	CNTAAPMWLNGTHPSSDEGIVSRK	223	246	C1dM@CamN10GlcNAcK24dM	10	N,0;	N4H5F0S1	01Y41Y41M(31M)61M(21Y41L32S)61Y41L	13	2	YI3,YI3,	111.9
28459	57.11	1509	1509	3	1508.99	10.532	4522.95	C181H301N32O100	Q9Y2D5	AKAP2_HUMAN	A-kinase anchor protein 2	463	SVNVSLTQEELDSGLDELSVR	461	481	S1dMN3GlcNAc	6	N,3;	N4H5F0S2	01Y41Y41M(31M41Y41L32S)61M61Y41L32S	26	0		110.94
41001	82.35	1455.31	1455.31	3	1455.32	-4.66819	4361.93	C180H294N31O92	P05155	IC1_HUMAN	Plasma protease C1 inhibitor	253	VLSNNSDANLELINTWVAK	250	268	V1dMN4GlcNAcK19dM	14	N,0;	N4H5F0S2	01Y41Y41M(31M41Y41L32S)61M61Y41L32S	26	3	BI4,BII4,35AI5,YI3,YII3,	110.78
27226	54.66	952.111	951.78	3	951.776	3.4536	2852.31	C117H203N18O60S1	P11117	PPAL_HUMAN	Lysosomal acid phosphatase	267	NLTLMATTSQLPK	267	279	N1GlcNAc@dMK13dM	17	N,0;	N2H6F0S0	01Y41Y41M(31M21M)61M(31M)61M	7	1	YI3,	110.65
13088	26.98	982.071	982.071	3	982.074	-2.78497	2943.2	C114H192N21O66S1	P08473	NEP_HUMAN	Neprilysin	145	SCINESAIDSR	142	152	S1dMC2CamN4GlcNAc	7	N,0;	N5H4F0S0	01Y41Y41M(31M41Y41L31Y)61M61Y	16	0		110.48
44240	88.89	1251.56	1251.22	3	1251.22	-0.427944	3750.65	C153H253N26O81	P02679	FIBG_HUMAN	Fibrinogen gamma chain	78	DLQSLEDILHQVENK	65	79	D1dMN14GlcNAcK15dM	13	N,4;	N4H5F0S1	01Y41Y41M(31M41Y41L)61M61Y41L32S	20	1	35AI5,	110.05
20186	40.68	1093.8	1093.47	3	1093.47	-1.33173	3277.39	C131H222N19O74S1	P12109	CO6A1_HUMAN	Collagen alpha-1(VI) chain	804	NVTAQICIDK	804	813	N1GlcNAc@dMC7CamK10dM	10	N,0;	N4H5F1S1	01Y(61F)41Y41M(31M41Y41L)61M61Y41L32S	18	0		109.99
27546	55.31	1252.04	1252.04	4	1252.04	-3.57639	5003.15	C211H329N34O104	P15144	AMPN_HUMAN	Aminopeptidase N	265	GPSTPLPEDPNWNVTEFHTTPK	253	274	G1dMN13GlcNAcK22dM	9	N,0;	N6H6F2S0	01Y41Y41M(31M41Y)61M(21Y(31F)41L31Y(31F)41L)61Y41L	13	0		109.64
37171	74.58	1237.32	1237.58	4	1237.58	0.383019	4945.28	C215H335N42O88S1	P98164	LRP2_HUMAN	Low-density lipoprotein receptor-related protein 2	1675	WHGGNQSVVMYNIQWPLGIVAVHPSK	1671	1696	W1dMN5GlcNAcK26dM	9	N,0;	N5H5F1S0	01Y41Y41M(31M41Y41L)61M(21Y41L)61Y31F	11	0		109.16
28420	57.04	1561.02	1560.35	3	1560.34	4.96178	4677.01	C189H311N32O103	P05090	APOD_HUMAN	Apolipoprotein D	98	ADGTVNQIEGEATPVNLTEPAK	83	104	A1dMN16GlcNAcK22dM	19	N,2;	N4H6F0S2	01Y41Y41M(31M(21Y41L32S)41Y41L32S)61M61M	19	0		109.09
27677	55.57	1547.68	1547.34	3	1547.35	-3.79934	4638.02	C197H306N33O94	P15144	AMPN_HUMAN	Aminopeptidase N	265	GPSTPLPEDPNWNVTEFHTTPK	253	274	G1dMN13GlcNAcK22dM	11	N,0;	N5H5F2S0	01Y41Y41M(31M41Y41L21F)61M(21Y41L21F)61Y	12	0		108.81
29888	59.96	1541.67	1541.67	3	1541.67	0.0834269	4621	C196H303N34O93	P15144	AMPN_HUMAN	Aminopeptidase N	265	GPSTPLPEDPNWNVTEFHTTPK	253	274	G1dMN13GlcNAcK22dM	12	N,1;	N5H4F1S1	01Y41Y41M(31M(21Y)41Y)61M21Y(31F)41L32S	18	0		108.68
44240	88.89	1251.56	1251.22	3	1251.22	-0.427944	3750.65	C153H253N26O81	P02679	FIBG_HUMAN	Fibrinogen gamma chain	78	DLQSLEDILHQVENK	65	79	D1dMN14GlcNAcK15dM	13	N,4;	N4H5F0S1	01Y41Y41M(31M)61M(21Y41L32S)61Y41L	16	0		108.66
20186	40.68	1093.8	1093.47	3	1093.47	-1.33173	3277.39	C131H222N19O74S1	P12109	CO6A1_HUMAN	Collagen alpha-1(VI) chain	804	NVTAQICIDK	804	813	N1GlcNAc@dMC7CamK10dM	10	N,0;	N4H5F1S1	01Y41Y41M(31M)61M(21Y41L32S)61Y(31F)41L	17	0		108.57
20186	40.68	1093.8	1093.47	3	1093.47	-1.33173	3277.39	C131H222N19O74S1	P12109	CO6A1_HUMAN	Collagen alpha-1(VI) chain	804	NVTAQICIDK	804	813	N1GlcNAc@dMC7CamK10dM	10	N,0;	N4H5F1S1	01Y(61F)41Y41M(31M)61M(21Y41L32S)61Y41L	15	0		108.57
31785	63.73	890.096	890.096	3	890.098	-2.68042	2667.28	C114H188N21O51	P07602	SAP_HUMAN	Prosaposin	215	TNSTFVQALVEHVK	214	227	T1dMN2GlcNAcK14dM	18	N,2;	N2H3F1S0	01Y(61F)41Y41M(31M)61M	6	5	BI3,YI2,YI3,YII3,YI1,YI2,	108.45
12131	25.16	1249.2	1249.2	3	1249.2	-3.76585	3744.59	C151H239N34O76	P11117	PPAL_HUMAN	Lysosomal acid phosphatase	177	YEQLQNETRQTPEYQNESSR	162	181	Y1dMN16GlcNAc	7	N,0;	N2H5F0S0	01Y41Y41M(31M)61M(31M)61M	11	9	YI1,YI2,BI4,YI4,YII4,YIII3,MH,02XI1,YI1,YI2,YI3,	108.02
12131	25.16	1249.2	1249.2	3	1249.2	-3.76585	3744.59	C151H239N34O76	P11117	PPAL_HUMAN	Lysosomal acid phosphatase	167	YEQLQNETRQTPEYQNESSR	162	181	Y1dMN6GlcNAc	7	N,0;	N2H5F0S0	01Y41Y41M(31M)61M(31M)61M	11	9	YI1,YI2,BI4,YI4,YII4,YIII3,MH,02XI1,YI1,YI2,YI3,	108.02
27546	55.31	1252.04	1252.04	4	1252.04	-3.57639	5003.15	C211H329N34O104	P15144	AMPN_HUMAN	Aminopeptidase N	265	GPSTPLPEDPNWNVTEFHTTPK	253	274	G1dMN13GlcNAcK22dM	9	N,0;	N6H6F2S0	01Y41Y41M(31M41Y)61M(21Y(31F)41L31Y41L21F)61Y41L	13	0		107.91
15503	31.58	1374.57	1374.07	2	1374.07	-1.59215	2746.14	C109H185N14O64S1	O75629	CREG1_HUMAN	Protein CREG1	160	VNETEMDIAK	159	168	V1dMN2GlcNAcK10dM	8	N,1;	N2H7F0S0	01Y41Y41M(31M)61M(31M21M)61M21M	16	1	YI3,	107.88
29073	58.33	1306.85	1306.85	4	1306.86	-1.62721	5222.4	C215H358N43O105	P05090	APOD_HUMAN	Apolipoprotein D	98	VLNQELRADGTVNQIEGEATPVNLTEPAK	76	104	V1dMN23GlcNAcK29dM	19	N,4;	N4H5F1S1	01Y41Y41M(31M41Y41L)61M21Y(31F)41L32S	18	1	03AI5,	107.77
26704	53.62	880.089	880.089	3	880.091	-2.09491	2637.25	C114H186N19O51	P15144	AMPN_HUMAN	Aminopeptidase N	234	AEFNITLIHPK	231	241	A1dMN4GlcNAcK11dM	14	N,2;	N4H3F0S0	01Y41Y41M(31M41Y)61M61Y	15	0		107.48
12301	25.47	1003.09	1003.09	3	1003.09	-2.68659	3006.26	C125H197N18O66	O60494	CUBN_HUMAN	Cubilin	2085	AGFNASFHK	2082	2090	A1dMN4GlcNAcK9dM	5	N,0;	N5H5F1S0	01Y41Y41M(31M41Y41L31Y(31F)41L)61M61Y	16	0		107.47
18853	38.08	1320.88	1320.88	3	1320.88	-0.965503	3958.62	C159H253N30O84S1	P01833	PIGR_HUMAN	Polymeric immunoglobulin receptor	499	WNNTGCQALPSQDEGPSK	498	515	W1dMN2GlcNAcC6CamK18dM	13	N,2;	N4H5F0S1	01Y41Y41M(31M41Y41L)61M61Y41L32S	19	1	35AI5,	107.09
25484	51.21	1264.17	1264.17	3	1264.18	-9.81005	3788.53	C151H247N24O83S2	P05090	APOD_HUMAN	Apolipoprotein D	65	CIQANYSLMENGK	61	73	C1dM@CamN5GlcNAcK13dM	14	N,0;	N4H5F0S2	01Y41Y41M(31M41Y41L32S)61M61Y41L32S	26	0		106.81
41001	82.35	1455.31	1455.31	3	1455.32	-4.66819	4361.93	C180H294N31O92	P05155	IC1_HUMAN	Plasma protease C1 inhibitor	253	VLSNNSDANLELINTWVAK	250	268	V1dMN4GlcNAcK19dM	14	N,0;	N4H5F0S2	01Y41Y41M(31M)61M(21Y41L32S)61Y41L32S	21	2	YI3,YI3,	106.63
22202	44.7	1486.61	1486.26	3	1486.26	-1.30041	4454.77	C179H281N36O89S3	P98164	LRP2_HUMAN	Low-density lipoprotein receptor-related protein 2	3315	MLAQHCVDANNTFCFDNPR	3306	3324	M1dMC6CamN10GlcNAcC14Cam	12	N,0;	N5H5F0S1	01Y41Y41M(31M)61M(21Y41L31Y41L32S)61Y	14	1	YI3,	106.47
46246	92.93	1107.77	1108.02	4	1108.03	-5.3327	4427.09	C187H313N34O85S1	Q9UHG3	PCYOX_HUMAN	Prenylcysteine oxidase 1	196	LLHALGGDDFLGMLNRTLLETLQK	182	205	L1dMN15GlcNAcK24dM	8	N,0;	N2H8F0S0	01Y41Y41M(31M21M21M)61M(31M21M)61M	12	0		106.46
46246	92.93	1107.77	1108.02	4	1108.03	-5.3327	4427.09	C187H313N34O85S1	Q9UHG3	PCYOX_HUMAN	Prenylcysteine oxidase 1	196	LLHALGGDDFLGMLNRTLLETLQK	182	205	L1dMN15GlcNAcK24dM	8	N,0;	N2H8F0S0	01Y41Y41M(31M21M)61M(31M21M)61M21M	11	1	YI3,	106.46
26297	52.83	1580.35	1580.02	3	1580.03	-8.34668	4736.07	C193H320N31O104	P05090	APOD_HUMAN	Apolipoprotein D	98	ADGTVNQIEGEATPVNLTEPAK	83	104	A1dMN16GlcNAcK22dM	18	N,3;	N5H6F3S0	01Y41Y41M(31M21Y(31F)41L31Y(31F)41L21F)61M61Y41L	8	0		106.45
29136	58.44	1045.68	1045.68	5	1045.69	-2.32818	5222.4	C215H358N43O105	P05090	APOD_HUMAN	Apolipoprotein D	98	VLNQELRADGTVNQIEGEATPVNLTEPAK	76	104	V1dMN23GlcNAcK29dM	23	N,5;	N4H5F1S1	01Y41Y41M(31M)61M(21Y41L32S)61Y(31F)41L	13	0		106.34
25789	51.83	1221.21	1220.88	3	1220.88	-1.63306	3659.63	C154H252N21O79	P15144	AMPN_HUMAN	Aminopeptidase N	234	AEFNITLIHPK	231	241	A1dMN4GlcNAcK11dM	8	N,0;	N6H5F2S0	01Y41Y41M(31M41Y41L31Y)61M(21Y(31F)41L)61Y31F	18	0		106.05
24215	48.71	1141.84	1141.84	3	1141.84	-1.08895	3422.51	C140H233N22O75	Q9UHG3	PCYOX_HUMAN	Prenylcysteine oxidase 1	353	GELNTSIFSSRPIDK	350	364	G1dMN4GlcNAcK15dM	5	N,0;	N2H8F0S0	01Y41Y41M(31M21M21M)61M(31M21M)61M	18	0		105.96
24215	48.71	1141.84	1141.84	3	1141.84	-1.08895	3422.51	C140H233N22O75	Q9UHG3	PCYOX_HUMAN	Prenylcysteine oxidase 1	353	GELNTSIFSSRPIDK	350	364	G1dMN4GlcNAcK15dM	5	N,0;	N2H8F0S0	01Y41Y41M(31M21M)61M(31M21M)61M21M	18	2	YI3,YI3,	105.96
25526	51.29	1263.57	1263.57	3	1263.56	4.44071	3786.66	C157H253N32O71S2	P10619	PPGB_HUMAN	Lysosomal protective protein	333	MDPPCTNTTAASTYLNNPYVRK	327	348	M1dMC5CamN7GlcNAcK22dM	5	N,0;	N2H5F0S0	01Y41Y41M(31M)61M(31M)61M	11	9	YI1,YI2,BI4,YI3,YI4,YII4,YIII3,MH,YI1,YI2,YI3,	105.6
37261	74.76	961.048	961.048	5	961.051	-3.12211	4799.22	C209H325N42O84S1	P98164	LRP2_HUMAN	Low-density lipoprotein receptor-related protein 2	1675	WHGGNQSVVMYNIQWPLGIVAVHPSK	1671	1696	W1dMN5GlcNAcK26dM	8	N,1;	N5H5F0S0	01Y41Y41M(31M41Y41L31Y41L)61M61Y	12	0		105.56
24174	48.62	1268.06	1268.06	2	1268.06	-3.00653	2534.12	C107H173N14O55	Q9H3G5	CPVL_HUMAN	Probable serine carboxypeptidase CPVL	81	SYAGFLTVNK	73	82	S1dMN9GlcNAcK10dM	15	N,6;	N2H6F0S0	01Y41Y41M(31M21M)61M(31M)61M	17	3	BI2,YI3,YI3,	105.55
30437	61.07	1471.16	1471.16	4	1471.16	-0.874036	5878.63	C240H398N45O123	P05090	APOD_HUMAN	Apolipoprotein D	98	VLNQELRADGTVNQIEGEATPVNLTEPAK	76	104	V1dMN23GlcNAcK29dM	20	N,4;	N5H6F1S2	01Y41Y41M(31M(21Y(31F)41L32S)41Y41L)61M61Y41L32S	27	0		105.38
26297	52.83	1580.35	1580.02	3	1580.03	-8.34668	4736.07	C193H320N31O104	P05090	APOD_HUMAN	Apolipoprotein D	98	ADGTVNQIEGEATPVNLTEPAK	83	104	A1dMN16GlcNAcK22dM	18	N,3;	N5H6F3S0	01Y41Y41M(31M41Y(31F)41L31Y(31F)41L)61M61Y(31F)41L	8	0		105.35
12814	26.44	900.388	900.388	3	900.39	-1.39532	2698.15	C113H177N18O57	O60494	CUBN_HUMAN	Cubilin	2085	AGFNASFHK	2082	2090	A1dMN4GlcNAcK9dM	5	N,0;	N5H4F0S0	01Y41Y41M(31M41Y41L31Y)61M61Y	19	0		105.2
27041	54.28	1006.12	1005.79	3	1005.79	-5.20157	3014.36	C123H213N18O65S1	P11117	PPAL_HUMAN	Lysosomal acid phosphatase	267	NLTLMATTSQLPK	267	279	N1GlcNAc@dMK13dM	15	N,0;	N2H7F0S0	01Y41Y41M(31M21M21M)61M(31M)61M	10	2	BI2,BIII3,YI3,YIII3,	105.16
25789	51.83	1221.21	1220.88	3	1220.88	-1.63306	3659.63	C154H252N21O79	P15144	AMPN_HUMAN	Aminopeptidase N	234	AEFNITLIHPK	231	241	A1dMN4GlcNAcK11dM	8	N,0;	N6H5F2S0	01Y41Y41M(31M41Y(31F)41L31Y31F)61M61Y41L31Y	19	0		105.09
8017	17.39	1018.11	1018.11	3	1018.12	-3.26619	3051.33	C123H208N21O65S1	O60494	CUBN_HUMAN	Cubilin	781	VCGNGTISHIK	778	788	V1dMC2CamN4GlcNAcK11dM	5	N,1;	N5H4F1S0	01Y(61F)41Y41M(31M41Y41L31Y)61M61Y	18	0		104.77
23437	47.14	1170.49	1169.83	3	1169.83	-2.16776	3506.47	C141H229N24O78	Q9NZJ4	SACS_HUMAN	Sacsin	931	INHSSDQGISSYTK	930	943	I1dMN2GlcNAcK14dM	5	N,2;	N4H5F0S1	01Y41Y41M(31M41Y41L)61M61Y41L32S	25	2	03AI5,35AI5,	104.74
12231	25.35	1159.97	1159.97	2	1159.97	-2.86141	2317.94	C93H153N12O53S1	Q92820	GGH_HUMAN	Gamma-glutamyl hydrolase	203	NFTMNEK	203	209	N1GlcNAc@dMK7dM	8	N,0;	N2H6F0S0	01Y41Y41M(31M21M)61M(31M)61M	15	2	BI2,YI3,	104.18
12231	25.35	1159.97	1159.97	2	1159.97	-2.86141	2317.94	C93H153N12O53S1	Q92820	GGH_HUMAN	Gamma-glutamyl hydrolase	203	NFTMNEK	203	209	N1GlcNAc@dMK7dM	8	N,0;	N2H6F0S0	01Y41Y41M(31M)61M(31M21M)61M	15	2	BI2,YI3,	104.18
42262	84.9	1526.08	1526.08	3	1526.07	4.79389	4574.2	C193H326N35O90	P05155	IC1_HUMAN	Plasma protease C1 inhibitor	352	VGQLQLSHNLSLVILVPQNLK	344	364	V1dMN9GlcNAcK21dM	15	N,1;	N4H5F0S2	01Y41Y41M(31M41Y41L32S)61M61Y41L32S	23	3	BI4,BII4,35AI5,YI3,YII3,	104.14
18005	36.44	1126.82	1126.82	3	1126.82	-2.10016	3377.45	C135H230N21O75S1	O60494	CUBN_HUMAN	Cubilin	2531	LCSSVNVSNEIK	2526	2537	L1dMC2CamN6GlcNAcK12dM	8	N,1;	N5H5F1S0	01Y41Y41M(31M41Y(31F)41L31Y41L)61M61Y	16	0		104.12
46246	92.93	1107.77	1108.02	4	1108.03	-5.3327	4427.09	C187H313N34O85S1	Q9UHG3	PCYOX_HUMAN	Prenylcysteine oxidase 1	196	LLHALGGDDFLGMLNRTLLETLQK	182	205	L1dMN15GlcNAcK24dM	8	N,0;	N2H8F0S0	01Y41Y41M(31M21M21M31G)61M(31M)61M	12	0		103.92
27226	54.66	952.111	951.78	3	951.776	3.4536	2852.31	C117H203N18O60S1	P11117	PPAL_HUMAN	Lysosomal acid phosphatase	267	NLTLMATTSQLPK	267	279	N1GlcNAc@dMK13dM	17	N,0;	N2H6F0S0	01Y41Y41M(31M)61M(31M21M)61M	7	1	BI2,	103.9
28994	58.18	1045.89	1045.69	5	1045.69	-0.810599	5222.4	C215H358N43O105	P05090	APOD_HUMAN	Apolipoprotein D	98	VLNQELRADGTVNQIEGEATPVNLTEPAK	76	104	V1dMN23GlcNAcK29dM	21	N,5;	N4H5F1S1	01Y41Y41M(31M(21Y41L32S)41Y31F)61M61M	19	1	BII2,	103.73
24892	50.06	1260.04	1260.54	4	1260.54	-0.487334	5037.14	C204H331N40O102S2	P07911	UROM_HUMAN	Uromodulin	232	CNTAAPMWLNGTHPSSDEGIVSRK	223	246	C1dM@CamN10GlcNAcK24dM	10	N,0;	N6H7F0S0	01Y41Y41M(31M)61M(21Y41L31Y41L)61Y41L31Y41L	19	0		103.58
15132	30.87	867.052	867.392	3	867.396	-4.20925	2599.17	C106H180N19O53S1	Q9UBX7	KLK11_HUMAN	Kallikrein-11	197	CANITIIEHQK	195	205	C1dM@CamN3GlcNAcK11dM	10	N,1;	N2H5F0S0	01Y41Y41M(31M)61M(31M)61M	13	9	YI2,YI3,02XI1,YI1,YI4,YII4,YIII3,YI2,YI3,YI4,YII4,YIII3,YI1,	103.4
23396	47.07	1150.75	1150.75	4	1150.75	-1.14191	4597.97	C187H302N39O90S2	P07911	UROM_HUMAN	Uromodulin	232	CNTAAPMWLNGTHPSSDEGIVSRK	223	246	C1dM@CamN10GlcNAcK24dM	10	N,0;	N4H5F0S1	01Y41Y41M(31M41Y41L)61M61Y41L32S	14	0		103.33
16239	33.01	1223.86	1223.53	3	1223.53	-1.1821	3667.57	C147H248N21O85	Q08380	LG3BP_HUMAN	Galectin-3-binding protein	551	AAIPSALDTNSSK	542	554	A1dMN10GlcNAcK13dM	6	N,1;	N6H6F1S0	01Y(61F)41Y41M(31M41Y41L31Y41L)61M61Y41L31Y	21	0		103.18
23674	47.61	835.393	835.393	3	835.396	-3.11989	2503.17	C106H176N17O51	A8K2U0	A2ML1_HUMAN	Alpha-2-macroglobulin-like protein 1	867	LGHINFTISTK	863	873	L1dMN5GlcNAcK11dM	5	N,1;	N2H5F0S0	01Y41Y41M(31M)61M(31M)61M	12	8	YI2,YI3,YI1,YI4,YII4,YIII3,YI2,YI3,YI4,YII4,YIII3,YI1,	103.14
37261	74.76	961.048	961.048	5	961.051	-3.12211	4799.22	C209H325N42O84S1	P98164	LRP2_HUMAN	Low-density lipoprotein receptor-related protein 2	1675	WHGGNQSVVMYNIQWPLGIVAVHPSK	1671	1696	W1dMN5GlcNAcK26dM	8	N,1;	N5H5F0S0	01Y41Y41M(31M41Y41L31Y)61M61Y41L	13	0		103.05
26106	52.46	1050.49	1050.49	3	1050.49	3.43073	3148.44	C134H219N20O65	P15144	AMPN_HUMAN	Aminopeptidase N	234	AEFNITLIHPK	231	241	A1dMN4GlcNAcK11dM	14	N,4;	N5H4F1S0	01Y41Y41M(31M41Y41L31Y31F)61M61Y	16	0		102.97
27823	55.86	1087.98	1087.74	4	1087.73	5.76766	4345.9	C185H286N33O86	P15144	AMPN_HUMAN	Aminopeptidase N	265	GPSTPLPEDPNWNVTEFHTTPK	253	274	G1dMN13GlcNAcK22dM	7	N,0;	N5H5F0S0	01Y41Y41M(31M41Y41L)(41Y)61M61Y41L	11	0		102.96
39543	79.39	1159.51	1159.51	4	1159.51	-0.329686	4633	C192H303N36O95	P01011	AACT_HUMAN	Alpha-1-antichymotrypsin	106	FNLTETSEAEIHQSFQHLLR	105	124	F1dMN2GlcNAc	9	N,1;	N4H5F0S2	01Y41Y41M(31M)61M(21Y41L32S)61Y41L32S	20	1	YI3,	102.96
21940	44.18	1131.19	1130.85	3	1130.85	-2.59815	3389.54	C141H230N27O68	Q9H3G5	CPVL_HUMAN	Probable serine carboxypeptidase CPVL	346	QAIHVGNQTFNDGTIVEK	340	357	Q1dMN7GlcNAcK18dM	11	N,0;	N2H5F1S0	01Y(61F)41Y41M(31M)61M31M21M	10	2	BI2,YI4,	102.82
44139	88.68	1341.24	1341.24	3	1341.24	-2.6507	4019.7	C172H256N31O79	P10619	PPGB_HUMAN	Lysosomal protective protein	145	FYATNDTEVAQSNFEALQDFFR	141	162	F1dMN5GlcNAc	19	N,4;	N2H6F0S0	01Y41Y41M(31M)61M(31M21M)61M	4	1	BI2,	102.32
33378	66.95	1142.45	1142.12	3	1142.12	-1.38557	3423.33	C146H212N23O67S2	O60635	TSN1_HUMAN	Tetraspanin-1	154	CCGFTNYTDFEDSPYFK	149	165	C1dM@CamC2CamN6GlcNAcK17dM	16	N,1;	N2H5F0S0	01Y41Y41M(31M)61M(31M)61M	7	7	24AI4,02AI3,YI2,BI4,ZI1,YI1,YI2,	102.18
21940	44.18	1131.19	1130.85	3	1130.85	-2.59815	3389.54	C141H230N27O68	Q9H3G5	CPVL_HUMAN	Probable serine carboxypeptidase CPVL	346	QAIHVGNQTFNDGTIVEK	340	357	Q1dMN7GlcNAcK18dM	11	N,0;	N2H5F1S0	01Y(61F)41Y41M(31M)61M(31M)61M	9	0		101.59
26741	53.7	1411.98	1411.97	3	1411.96	11.3959	4231.85	C170H284N31O92	Q9Y2D5	AKAP2_HUMAN	A-kinase anchor protein 2	463	SVNVSLTQEELDSGLDELSVR	461	481	S1dMN3GlcNAc	7	N,3;	N4H5F0S1	01Y41Y41M(31M41Y41L)61M61Y41L32S	23	2	03AI5,35AI5,	101.49
21733	43.77	1136.18	1136.18	3	1136.18	0.122938	3405.53	C141H230N27O69	Q9H3G5	CPVL_HUMAN	Probable serine carboxypeptidase CPVL	346	QAIHVGNQTFNDGTIVEK	340	357	Q1dMN7GlcNAcK18dM	8	N,0;	N2H6F0S0	01Y41Y41M(31M)61M(31M21M)61M	11	2	BI2,YI3,	101.11
29337	58.83	1215.82	1215.58	4	1215.57	5.16074	4857.27	C201H335N42O95	P05090	APOD_HUMAN	Apolipoprotein D	98	VLNQELRADGTVNQIEGEATPVNLTEPAK	76	104	V1dMN23GlcNAcK29dM	17	N,2;	N3H4F1S1	01Y41Y41M(31M)61M21Y(31F)41L32S	14	8	BI3,ZI1,YI1,YI2,YI3,YI4,ZI1,YI1,	100.99
26806	53.82	1414.96	1414.96	3	1414.97	-1.11085	4240.88	C173H287N30O91	P05090	APOD_HUMAN	Apolipoprotein D	98	ADGTVNQIEGEATPVNLTEPAK	83	104	A1dMN16GlcNAcK22dM	23	N,6;	N4H6F1S0	01Y41Y41M(31M(21Y(31F)41L)41Y41L)61M61M	11	0		100.78
12103	25.11	1241	1241	2	1241	-1.83186	2479.99	C99H163N12O58S1	Q92820	GGH_HUMAN	Gamma-glutamyl hydrolase	203	NFTMNEK	203	209	N1GlcNAc@dMK7dM	8	N,0;	N2H7F0S0	01Y41Y41M(31M21M21M)61M(31M)61M	18	2	BI2,BIII3,YI3,YIII3,	100.55
26704	53.62	880.089	880.089	3	880.091	-2.09491	2637.25	C114H186N19O51	P15144	AMPN_HUMAN	Aminopeptidase N	234	AEFNITLIHPK	231	241	A1dMN4GlcNAcK11dM	14	N,2;	N4H3F0S0	01Y41Y41M(31M)61M(21Y)61Y	15	3	45AI3,BI2,YI3,	100.34
22615	45.51	1023.2	1023.44	4	1023.45	-5.01409	4088.77	C167H267N36O80S1	P34059	GALNS_HUMAN	N-acetylgalactosamine-6-sulfatase	423	QGIDFCPGQNVSGVTTHNLEDHTK	414	437	Q1dMC6CamN10GlcNAcK24dM	5	N,0;	N2H6F0S0	01Y41Y41M(31M21M)61M(31M)61M	10	1	YI3,	100.18
24892	50.06	1260.04	1260.04	4	1260.04	0.00221968	5035.12	C204H329N40O102S2	P07911	UROM_HUMAN	Uromodulin	232	CNTAAPMWLNGTHPSSDEGIVSRK	223	246	C1dM@CamN10GlcNAcK24dM	10	N,0;	N4H5F1S2	01Y41Y41M(31M)61M(21Y(31F)41L32S)61Y41L32S	18	0		100.01
35236	70.7	1327.87	1327.54	3	1327.54	-2.08015	3978.6	C164H253N26O85S1	O60635	TSN1_HUMAN	Tetraspanin-1	141	DYGSQEDFTQVWNTTMK	129	145	D1dMN13GlcNAcK17dM	19	N,3;	N3H6F0S1	01Y41Y41M(31M41Y41L32S)61M(31M)61M	13	13	BIII1,35AIII4,BIII2,35AIII3,BIII3,35AIII4,BIII4,ZI1,YI1,YI2,YIII3,YIII4,YI1,	99.95
26806	53.82	1414.96	1414.96	3	1414.97	-1.11085	4240.88	C173H287N30O91	P05090	APOD_HUMAN	Apolipoprotein D	98	ADGTVNQIEGEATPVNLTEPAK	83	104	A1dMN16GlcNAcK22dM	23	N,6;	N4H6F1S0	01Y41Y41M(31M(21Y41L21F)41Y41L)61M61M	11	0		99.92
15253	31.09	1332.12	1332.12	2	1332.12	-1.52465	2662.23	C110H189N16O58	Q6ZTR5	CFA47_HUMAN	Cilia- and flagella-associated protein 47	1933	NEINVTLK	1930	1937	N1dMN4GlcNAcK8dM	6	N,1;	N5H3F1S0	01Y41Y41M(31M41Y)61M(21Y31F)61Y	25	0		99.83
26468	53.17	988.124	988.123	3	988.126	-3.35814	2961.36	C126H206N19O61	P15144	AMPN_HUMAN	Aminopeptidase N	234	AEFNITLIHPK	231	241	A1dMN4GlcNAcK11dM	13	N,2;	N4H5F0S0	01Y41Y41M(31M)61M(21Y41L)61Y41L	14	3	BI3,YI3,YI3,	99.68
26468	53.17	988.124	988.123	3	988.126	-3.35814	2961.36	C126H206N19O61	P15144	AMPN_HUMAN	Aminopeptidase N	234	AEFNITLIHPK	231	241	A1dMN4GlcNAcK11dM	13	N,2;	N4H5F0S0	01Y41Y41M(31M(21Y41L)41Y)61M61M	16	4	BII2,BII2,YII3,YII3,	99.68
25509	51.26	1040.14	1040.14	3	1040.14	-3.35797	3117.41	C135H206N27O57	O14773	TPP1_HUMAN	Tripeptidyl-peptidase 1	443	FLSSSPHLPPSSYFNASGR	429	447	F1dMN15GlcNAc	11	N,2;	N2H3F1S0	01Y(61F)41Y41M(31M)61M	8	6	BI3,YI2,YI3,YII3,02XI1,YI1,YI3,YII3,	99.43
36244	72.71	1301.54	1301.55	3	1301.55	-1.31838	3900.63	C160H255N26O83S1	P00450	CERU_HUMAN	Ceruloplasmin	358	AGLQAFFQVQECNK	346	359	A1dMC12CamN13GlcNAcK14dM	18	N,7;	N4H5F0S2	01Y41Y41M(31M)61M(21Y41L32S)61Y41L32S	23	2	YI3,YI3,	99.4
8017	17.39	1018.11	1018.11	3	1018.12	-3.26619	3051.33	C123H208N21O65S1	O60494	CUBN_HUMAN	Cubilin	781	VCGNGTISHIK	778	788	V1dMC2CamN4GlcNAcK11dM	5	N,1;	N5H4F1S0	01Y41Y41M(31M41Y(31F)41L31Y)61M61Y	18	0		99.21
17032	34.56	1223.51	1223.51	3	1223.51	-3.58879	3667.52	C148H236N29O76S1	P01833	PIGR_HUMAN	Polymeric immunoglobulin receptor	499	WNNTGCQALPSQDEGPSK	498	515	W1dMN2GlcNAcC6CamK18dM	12	N,2;	N4H5F0S0	01Y41Y41M(31M)61M(21Y41L)61Y41L	9	2	BI3,YI3,	99.05
25484	51.21	1264.17	1264.17	3	1264.18	-9.81005	3788.53	C151H247N24O83S2	P05090	APOD_HUMAN	Apolipoprotein D	65	CIQANYSLMENGK	61	73	C1dM@CamN5GlcNAcK13dM	14	N,0;	N4H5F0S2	01Y41Y41M(31M)61M(21Y41L32S)61Y41L32S	20	0		98.92
40091	80.51	1243.22	1243.22	3	1243.22	2.56745	3725.64	C160H250N23O77	P01009	A1AT_HUMAN	Alpha-1-antitrypsin	271	YLGNATAIFFLPDEGK	268	283	Y1dMN4GlcNAcK16dM	14	N,1;	N4H5F0S1	01Y41Y41M(31M41Y41L)61M61Y41L32S	16	1	35AI5,	98.9
24749	49.77	1311.61	1311.61	2	1311.61	-0.726449	2621.22	C107H186N17O57	P16278	BGAL_HUMAN	Beta-galactosidase	464	NNVITLNITGK	458	468	N1dMN7GlcNAcK11dM	15	N,3;	N2H6F0S0	01Y41Y41M(31M21M)61M(31M)61M	12	1	YI3,	98.52
24749	49.77	1311.61	1311.61	2	1311.61	-0.726449	2621.22	C107H186N17O57	P16278	BGAL_HUMAN	Beta-galactosidase	464	NNVITLNITGK	458	468	N1dMN7GlcNAcK11dM	15	N,3;	N2H6F0S0	01Y41Y41M(31M)61M(31M21M)61M	13	2	BI2,YI3,	98.52
27424	55.06	1032.16	1031.83	3	1031.83	-1.54767	3092.47	C137H215N24O56	O75882	ATRN_HUMAN	Attractin	428	VFHIHNESWVLLTPK	423	437	V1dMN6GlcNAcK15dM	7	N,0;	N2H5F0S0	01Y41Y41M(31M)61M(31M)61M	9	7	YI1,YI2,YI4,YII4,YIII3,02XI1,YI1,YI2,YI3,	98.43
26422	53.08	934.106	934.106	3	934.107	-1.21499	2799.3	C115H196N21O58	Q9UGJ1	GCP4_HUMAN	Gamma-tubulin complex component 4	508	HLKSNQTDAIK	504	514	H1dMK3dMN5GlcNAcK11dM	5	N,1;	N4H4F0S0	01Y41Y41M(31M41Y41L)61M61Y	19	0		98.4
24705	49.69	1363.63	1363.63	3	1363.61	16.2838	4086.81	C165H277N30O88	Q9Y2D5	AKAP2_HUMAN	A-kinase anchor protein 2	463	SVNVSLTQEELDSGLDELSVR	461	481	S1dMN3GlcNAc	9	N,3;	N4H5F1S0	01Y(61F)41Y41M(31M41Y41L)61M61Y41L	13	0		98.33
28420	57.04	1561.02	1560.67	3	1560.68	-6.49286	4678.03	C190H314N31O103	P05090	APOD_HUMAN	Apolipoprotein D	98	ADGTVNQIEGEATPVNLTEPAK	83	104	A1dMN16GlcNAcK22dM	19	N,2;	N4H6F2S1	01Y41Y41M(31M(21Y(31F)41L32S)41Y(31F)41L)61M61M	18	0		98.32
21733	43.77	1136.18	1136.18	3	1136.18	0.122938	3405.53	C141H230N27O69	Q9H3G5	CPVL_HUMAN	Probable serine carboxypeptidase CPVL	346	QAIHVGNQTFNDGTIVEK	340	357	Q1dMN7GlcNAcK18dM	8	N,0;	N2H6F0S0	01Y41Y41M(31M21M)61M(31M)61M	10	1	YI3,	98.23
18853	38.08	1320.88	1320.88	3	1320.88	-0.965503	3958.62	C159H253N30O84S1	P01833	PIGR_HUMAN	Polymeric immunoglobulin receptor	499	WNNTGCQALPSQDEGPSK	498	515	W1dMN2GlcNAcC6CamK18dM	13	N,2;	N4H5F0S1	01Y41Y41M(31M)61M(21Y41L32S)61Y41L	14	0		98.2
44139	88.68	1341.24	1341.24	3	1341.24	-2.6507	4019.7	C172H256N31O79	P10619	PPGB_HUMAN	Lysosomal protective protein	145	FYATNDTEVAQSNFEALQDFFR	141	162	F1dMN5GlcNAc	19	N,4;	N2H6F0S0	01Y41Y41M(31M21M)61M(31M)61M	3	0		98.09
12103	25.11	1241	1241	2	1241	-1.83186	2479.99	C99H163N12O58S1	Q92820	GGH_HUMAN	Gamma-glutamyl hydrolase	203	NFTMNEK	203	209	N1GlcNAc@dMK7dM	8	N,0;	N2H7F0S0	01Y41Y41M(31M21M)61M(31M21M)61M	18	2	BI2,YI3,	97.68
30439	61.08	1177.33	1177.33	5	1177.34	-5.83825	5879.65	C241H401N44O123	P05090	APOD_HUMAN	Apolipoprotein D	98	VLNQELRADGTVNQIEGEATPVNLTEPAK	76	104	V1dMN23GlcNAcK29dM	13	N,3;	N5H6F3S1	01Y41Y41M(31M)61M(21Y(31F)41L31Y(31F)41L32S)61Y(31F)41L	19	2	YI3,YI3,	97.3
35230	70.68	1648.41	1648.09	3	1648.08	1.38226	4940.23	C206H336N39O97S1	P00739	HPTR_HUMAN	Haptoglobin-related protein	126	MVSHHNLTTGATLINEQWLLTTAK	121	144	M1dMN6GlcNAcK24dM	13	N,0;	N4H5F0S2	01Y41Y41M(31M)61M(21Y41L32S)61Y41L32S	16	1	YI3,	97.27
22688	45.66	1109.86	1109.86	3	1109.86	1.52929	3326.55	C139H233N24O68	P10253	LYAG_HUMAN	Lysosomal alpha-glucosidase	470	RGVFITNETGQPLIGK	464	479	R1dMN7GlcNAcK16dM	7	N,1;	N2H7F0S0	01Y41Y41M(31M21M)61M(31M21M)61M	14	2	BI2,YI3,	97.02
24174	48.62	1268.06	1268.06	2	1268.06	-3.00653	2534.12	C107H173N14O55	Q9H3G5	CPVL_HUMAN	Probable serine carboxypeptidase CPVL	81	SYAGFLTVNK	73	82	S1dMN9GlcNAcK10dM	15	N,6;	N2H6F0S0	01Y41Y41M(31M)61M(31M21M)61M	16	2	BI2,YI3,	97
27823	55.86	1087.98	1087.74	4	1087.73	5.76766	4345.9	C185H286N33O86	P15144	AMPN_HUMAN	Aminopeptidase N	265	GPSTPLPEDPNWNVTEFHTTPK	253	274	G1dMN13GlcNAcK22dM	7	N,0;	N5H5F0S0	01Y41Y41M(31M41Y)61M(21Y41L)61Y41L	12	0		96.84
27763	55.74	1273.87	1273.87	3	1273.87	-2.98014	3817.6	C160H250N25O79S1	O60494	CUBN_HUMAN	Cubilin	2923	CGSNFTGPSGYIISPNYPK	2920	2938	C1dM@CamN4GlcNAcK19dM	21	N,6;	N2H8F0S0	01Y41Y41M(31M21M21M)61M(31M21M)61M	8	0		96.8
32490	65.15	1202.04	1201.79	4	1201.79	-1.24922	4802.14	C198H326N39O93S2	P01876	IGHA1_HUMAN	Immunoglobulin heavy constant alpha 1	340	TIDRLAGKPTHVNVSVVMAEVDGTCY	328	353	T1dMK8dMN13GlcNAcC25Cam	5	N,0;	N4H5F0S1	01Y41Y41M(31M41Y41L)61M61Y41L32S	13	1	35AI5,	96.7
27596	55.41	1211.78	1211.55	4	1211.53	12.0439	4841.1	C205H319N34O99	P15144	AMPN_HUMAN	Aminopeptidase N	265	GPSTPLPEDPNWNVTEFHTTPK	253	274	G1dMN13GlcNAcK22dM	10	N,0;	N6H5F2S0	01Y41Y41M(31M41Y)61M(21Y41L31Y31F)61Y(31F)41L	14	0		96.22
27708	55.63	987.465	987.465	5	987.468	-3.23573	4931.3	C204H341N42O97	P05090	APOD_HUMAN	Apolipoprotein D	98	VLNQELRADGTVNQIEGEATPVNLTEPAK	76	104	V1dMN23GlcNAcK29dM	19	N,3;	N4H5F1S0	01Y41Y41M(31M)61M(21Y(31F)41L)61Y41L	11	0		96.22
8206	17.75	1355.12	1354.62	2	1354.61	5.00354	2707.21	C109H188N19O57S1	Q16322	KCA10_HUMAN	Potassium voltage-gated channel subfamily A member 10	256	VVRDPNLNMSK	249	259	V1dMN8GlcNAcK11dM	7	N,2;	N2H6F0S0	01Y41Y41M(31M21M)61M(31M)61M	13	2	BI2,YI3,	96.16
23437	47.14	1170.49	1169.83	3	1169.83	-2.16776	3506.47	C141H229N24O78	Q9NZJ4	SACS_HUMAN	Sacsin	931	INHSSDQGISSYTK	930	943	I1dMN2GlcNAcK14dM	5	N,2;	N4H5F0S1	01Y41Y41M(31M)61M(21Y41L32S)61Y41L	20	2	YI3,YI3,	96.14
19043	38.46	1146.97	1146.97	4	1146.97	-0.269248	4582.86	C186H289N34O99	P00450	CERU_HUMAN	Ceruloplasmin	138	EHEGAIYPDNTTDFQRADDK	129	148	E1dMN10GlcNAcK20dM	9	N,0;	N4H5F0S2	01Y41Y41M(31M41Y41L32S)61M61Y41L32S	20	0		95.94
26106	52.46	1050.49	1050.49	3	1050.49	3.43073	3148.44	C134H219N20O65	P15144	AMPN_HUMAN	Aminopeptidase N	234	AEFNITLIHPK	231	241	A1dMN4GlcNAcK11dM	14	N,4;	N5H4F1S0	01Y41Y41M(31M41Y41L31Y)61M61Y31F	18	0		95.8
37739	75.73	1555.66	1556	3	1556	-2.50982	4663.99	C196H308N31O96S1	Q12907	LMAN2_HUMAN	Vesicular integral-membrane protein VIP36	183	VFPYISVMVNNGSLSYDHSK	173	192	V1dMN11GlcNAcK20dM	14	N,2;	N4H5F1S2	01Y(61F)41Y41M(31M41Y41L32S)61M61Y41L32S	22	0		95.79
27041	54.28	1006.12	1005.79	3	1005.79	-5.20157	3014.36	C123H213N18O65S1	P11117	PPAL_HUMAN	Lysosomal acid phosphatase	267	NLTLMATTSQLPK	267	279	N1GlcNAc@dMK13dM	15	N,0;	N2H7F0S0	01Y41Y41M(31M)61M(31M21M)61M21M	8	1	YI3,	95.73
16681	33.88	1282.56	1282.56	2	1282.56	-0.290264	2563.11	C101H172N19O57	O75882	ATRN_HUMAN	Attractin	416	IDSTGNVTNELR	411	422	I1dMN6GlcNAc	11	N,2;	N2H5F0S0	01Y41Y41M(31M)61M(31M)61M	12	10	YI1,YI2,BI4,YI3,YI4,YII4,YIII3,MH,02XI1,YI1,YI2,YI3,	95.49
25649	51.54	1388.9	1388.9	3	1388.91	-1.52523	4162.7	C166H269N26O96	Q9NZJ4	SACS_HUMAN	Sacsin	931	INHSSDQGISSYTK	930	943	I1dMN2GlcNAcK14dM	5	N,2;	N5H6F0S2	01Y41Y41M(31M41Y41L31Y41L32S)61M61Y41L32S	28	0		95.41
13418	27.62	846.723	846.723	3	846.723	0.189508	2537.15	C104H174N19O53	Q96AD5	PLPL2_HUMAN	Patatin-like phospholipase domain-containing protein 2	209	VTNTSIQFNLR	207	217	V1dMN3GlcNAc	5	N,1;	N2H5F0S0	01Y41Y41M(31M)61M(31M)61M	14	10	YI2,YI3,02XI1,ZI1,YI1,YI4,YII4,YIII3,YI3,YI4,YII4,YIII3,ZI1,YI1,	95.33
10519	22.19	1219.57	1219.57	2	1219.57	2.51419	2437.12	C101H170N17O51	O43303	CP110_HUMAN	Centriolar coiled-coil protein of 110 kDa	257	IVNESHLDK	255	263	I1dMN3GlcNAcK9dM	5	N,1;	N4H3F0S0	01Y41Y41M(31M41Y)61M61Y	23	0		95.28
41370	83.1	1360.07	1360.83	4	1360.84	-4.6555	5438.32	C224H358N37O117	P01011	AACT_HUMAN	Alpha-1-antichymotrypsin	106	FNLTETSEAEIHQSFQHLLR	105	124	F1dMN2GlcNAc	7	N,0;	N7H8F2S0	01Y41Y41M(31M41Y41L)61M(21Y(31F)41L31Y(31F)41L)61Y41L31Y41L	14	0		94.99
4469	10.75	864.068	864.069	3	864.07	-1.61968	2589.19	C106H182N17O56	P15586	GNS_HUMAN	N-acetylglucosamine-6-sulfatase	362	GPGIKPNQTSK	356	366	G1dMK5dMN7GlcNAcK11dM	5	N,2;	N2H6F0S0	01Y41Y41M(31M21M)61M(31M)61M	14	2	YI3,YI3,	94.97
4469	10.75	864.068	864.069	3	864.07	-1.61968	2589.19	C106H182N17O56	P15586	GNS_HUMAN	N-acetylglucosamine-6-sulfatase	362	GPGIKPNQTSK	356	366	G1dMK5dMN7GlcNAcK11dM	5	N,2;	N2H6F0S0	01Y41Y41M(31M)61M(31M21M)61M	15	3	BI2,YI3,YI3,	94.97
27708	55.63	987.465	987.465	5	987.468	-3.23573	4931.3	C204H341N42O97	P05090	APOD_HUMAN	Apolipoprotein D	98	VLNQELRADGTVNQIEGEATPVNLTEPAK	76	104	V1dMN23GlcNAcK29dM	19	N,3;	N4H5F1S0	01Y41Y41M(31M)61M(21Y41L21F)61Y41L	11	0		94.89
27708	55.63	987.465	987.465	5	987.468	-3.23573	4931.3	C204H341N42O97	P05090	APOD_HUMAN	Apolipoprotein D	98	VLNQELRADGTVNQIEGEATPVNLTEPAK	76	104	V1dMN23GlcNAcK29dM	19	N,3;	N4H5F1S0	01Y41Y41M(31M(21Y41L)41Y31F)61M61M	13	0		94.89
26055	52.36	1104.5	1104.5	3	1104.51	-2.51569	3310.5	C140H229N20O70	P15144	AMPN_HUMAN	Aminopeptidase N	234	AEFNITLIHPK	231	241	A1dMN4GlcNAcK11dM	6	N,1;	N5H5F1S0	01Y41Y41M(31M41Y(31F)41L31Y41L)61M61Y	17	0		94.84
27763	55.74	1273.87	1273.87	3	1273.87	-2.98014	3817.6	C160H250N25O79S1	O60494	CUBN_HUMAN	Cubilin	2923	CGSNFTGPSGYIISPNYPK	2920	2938	C1dM@CamN4GlcNAcK19dM	21	N,6;	N2H8F0S0	01Y41Y41M(31M21M21M31G)61M(31M)61M	8	0		94.77
40091	80.51	1243.22	1243.22	3	1243.22	2.56745	3725.64	C160H250N23O77	P01009	A1AT_HUMAN	Alpha-1-antitrypsin	271	YLGNATAIFFLPDEGK	268	283	Y1dMN4GlcNAcK16dM	14	N,1;	N4H5F0S1	01Y41Y41M(31M)61M(21Y41L32S)61Y41L	11	1	YI3,	94.67
24150	48.58	1192.17	1192.5	3	1192.5	-0.493532	3573.49	C146H238N25O71S3	P07602	SAP_HUMAN	Prosaposin	101	TCDWLPKPNMSASCK	93	107	T1dMC2CamK7dMN9GlcNAcC14CamK15dM	10	N,1;	N3H4F1S1	01Y(61F)41Y41M(31M)61M61Y41L32S	14	1	BI3,	93.91
41370	83.1	1360.07	1360.83	4	1360.84	-4.6555	5438.32	C224H358N37O117	P01011	AACT_HUMAN	Alpha-1-antichymotrypsin	106	FNLTETSEAEIHQSFQHLLR	105	124	F1dMN2GlcNAc	7	N,0;	N7H8F2S0	01Y41Y41M(31M41Y41L)61M(21Y(31F)41L31Y41L21F)61Y41L31Y41L	14	0		93.61
15253	31.09	1332.12	1332.12	2	1332.12	-1.52465	2662.23	C110H189N16O58	Q6ZTR5	CFA47_HUMAN	Cilia- and flagella-associated protein 47	1933	NEINVTLK	1930	1937	N1dMN4GlcNAcK8dM	6	N,1;	N5H3F1S0	01Y41Y41M(31M41Y31F)(41Y)61M61Y	23	0		93.59
42280	84.94	1144.8	1144.8	4	1144.81	-5.39258	4574.2	C193H326N35O90	P05155	IC1_HUMAN	Plasma protease C1 inhibitor	352	VGQLQLSHNLSLVILVPQNLK	344	364	V1dMN9GlcNAcK21dM	12	N,2;	N4H5F0S2	01Y41Y41M(31M)61M(21Y41L32S)61Y41L32S	18	0		93.45
40517	81.37	1139.83	1139.83	3	1139.84	-2.86335	3416.49	C142H231N20O75	P07602	SAP_HUMAN	Prosaposin	80	DNATEEEILVYLEK	79	92	D1dMN2GlcNAcK14dM	26	N,7;	N3H4F1S1	01Y41Y41M(31M)61M21Y(31F)41L32S	11	6	YI1,YI2,YI3,YI4,ZI1,YI1,	93.44
27596	55.41	1211.78	1211.55	4	1211.53	12.0439	4841.1	C205H319N34O99	P15144	AMPN_HUMAN	Aminopeptidase N	265	GPSTPLPEDPNWNVTEFHTTPK	253	274	G1dMN13GlcNAcK22dM	10	N,0;	N6H5F2S0	01Y41Y41M(31M41Y)61M(21Y(31F)41L31Y)61Y(31F)41L	15	0		93.33
8206	17.75	1355.12	1354.62	2	1354.61	5.00354	2707.21	C109H188N19O57S1	Q16322	KCA10_HUMAN	Potassium voltage-gated channel subfamily A member 10	256	VVRDPNLNMSK	249	259	V1dMN8GlcNAcK11dM	7	N,2;	N2H6F0S0	01Y41Y41M(31M)61M(31M21M)61M	13	2	BI2,YI3,	93.27
12814	26.44	900.388	900.388	3	900.39	-1.39532	2698.15	C113H177N18O57	O60494	CUBN_HUMAN	Cubilin	2085	AGFNASFHK	2082	2090	A1dMN4GlcNAcK9dM	5	N,0;	N5H4F0S0	01Y41Y41M(31M41Y)61M(21Y41L)61Y	17	0		92.65
29453	59.07	1160.77	1160.77	4	1160.77	4.23229	4638.05	C189H314N37O92S2	P02765	FETUA_HUMAN	Alpha-2-HS-glycoprotein	156	VCQDCPLLAPLNDTRVVHAAK	145	165	V1dMC2CamC5CamN12GlcNAcK21dM	9	N,0;	N4H5F0S2	01Y41Y41M(31M)61M(21Y41L32S)61Y41L32S	19	3	YI3,ZIII3,YI3,	92.17
4053	10.01	933.411	933.411	4	933.411	-0.0549898	3728.62	C151H259N20O82S2	Q96SW2	CRBN_HUMAN	Protein cereblon	316	LRCELDIMNK	308	317	L1dMC3CamN9GlcNAcK10dM	5	N,1;	N4H5F5S0	01Y(61F)41Y41M(31M)61M(21Y(31F)41L21F)61Y(31F)41L21F	16	1	YI3,	91.83
15725	31.99	1212.02	1212.02	2	1212.02	-4.23496	2422.03	C97H165N14O54S1	O75629	CREG1_HUMAN	Protein CREG1	160	VNETEMDIAK	159	168	V1dMN2GlcNAcK10dM	13	N,2;	N2H5F0S0	01Y41Y41M(31M)61M(31M)61M	12	10	YI1,YI2,YI3,BI4,YI4,YII4,YIII3,MH,02XI1,ZI1,YI1,YI2,	91.75
42887	86.18	1267.61	1267.94	3	1267.93	11.9858	3799.77	C163H264N27O75	Q9UK61	TASOR_HUMAN	Protein TASOR	544	EFKNISAINFHSVVEK	541	556	E1dMK3dMN4GlcNAcK16dM	5	N,3;	N5H5F0S0	01Y41Y41M(31M41Y41L31Y41L)61M61Y	19	0		91.69
42887	86.18	1267.61	1267.94	3	1267.93	11.9858	3799.77	C163H264N27O75	Q9UK61	TASOR_HUMAN	Protein TASOR	544	EFKNISAINFHSVVEK	541	556	E1dMK3dMN4GlcNAcK16dM	5	N,3;	N5H5F0S0	01Y41Y41M(31M41Y41L31Y)61M61Y41L	19	0		91.69
24287	48.85	1482.32	1482.64	3	1482.66	-9.71428	4443.95	C181H300N31O96	P05090	APOD_HUMAN	Apolipoprotein D	98	ADGTVNQIEGEATPVNLTEPAK	83	104	A1dMN16GlcNAcK22dM	14	N,1;	N5H6F1S0	01Y(61F)41Y41M(31M41Y41L31Y41L)61M61Y41L	11	0		91.69
7163	15.76	1213.51	1213.51	2	1213.51	-1.27966	2425.01	C97H158N17O54	P11117	PPAL_HUMAN	Lysosomal acid phosphatase	167	YEQLQNETR	162	170	Y1dMN6GlcNAc	10	N,2;	N2H5F0S0	01Y41Y41M(31M)61M(31M)61M	13	11	YI1,YI2,YI3,BI4,YI4,YII4,YIII3,MH,01XI1,02XI1,ZI1,YI1,YI2,	91.32
40517	81.37	1139.83	1139.83	3	1139.84	-2.86335	3416.49	C142H231N20O75	P07602	SAP_HUMAN	Prosaposin	80	DNATEEEILVYLEK	79	92	D1dMN2GlcNAcK14dM	26	N,7;	N3H4F1S1	01Y(61F)41Y41M(31M)61M61Y41L32S	11	2	BI3,BI4,	91.11
37471	75.19	1381.6	1381.35	4	1381.35	-2.75266	5519.38	C234H361N42O108S1	O60494	CUBN_HUMAN	Cubilin	3103	FSDFDVVPSTSCSHDYLAIYDGANTSDPLLGK	3080	3111	F1dMC12CamN24GlcNAcK32dM	12	N,1;	N5H5F1S0	01Y41Y41M(31M41Y(31F)41L31Y41L)61M61Y	11	0		91.1
28459	57.11	1509	1509	3	1508.99	10.532	4522.95	C181H301N32O100	Q9Y2D5	AKAP2_HUMAN	A-kinase anchor protein 2	463	SVNVSLTQEELDSGLDELSVR	461	481	S1dMN3GlcNAc	6	N,3;	N4H5F0S2	01Y41Y41M(31M)61M(21Y41L32S)61Y41L32S	20	0		90.84
9163	19.59	1287.58	1287.58	2	1287.58	-4.03135	2573.15	C107H174N19O53	Q07075	AMPE_HUMAN	Glutamyl aminopeptidase	324	HTAEYAANITK	317	327	H1dMN8GlcNAcK11dM	11	N,1;	N4H3F0S0	01Y41Y41M(31M41Y)61M61Y	20	0		89.89
23092	46.47	1001.82	1001.82	3	1001.82	-3.23095	3002.45	C127H213N24O58	P10253	LYAG_HUMAN	Lysosomal alpha-glucosidase	470	RGVFITNETGQPLIGK	464	479	R1dMN7GlcNAcK16dM	6	N,1;	N2H5F0S0	01Y41Y41M(31M)61M(31M)61M	13	11	YI1,YI2,YI3,02XI1,ZI1,YI1,BI4,YI2,YI3,YI4,YII4,YIII3,YI1,	89.79
26055	52.36	1104.5	1104.5	3	1104.51	-2.51569	3310.5	C140H229N20O70	P15144	AMPN_HUMAN	Aminopeptidase N	234	AEFNITLIHPK	231	241	A1dMN4GlcNAcK11dM	6	N,1;	N5H5F1S0	01Y41Y41M(31M41Y41L31Y(31F)41L)61M61Y	16	0		89.43
25870	51.99	1226.55	1226.22	3	1226.22	0.287546	3675.63	C154H252N21O80	P15144	AMPN_HUMAN	Aminopeptidase N	234	AEFNITLIHPK	231	241	A1dMN4GlcNAcK11dM	6	N,0;	N6H6F1S0	01Y41Y41M(31M41Y41L31Y)61M(21Y(31F)41L)61Y41L	15	0		89.31
25870	51.99	1226.55	1226.22	3	1226.22	0.287546	3675.63	C154H252N21O80	P15144	AMPN_HUMAN	Aminopeptidase N	234	AEFNITLIHPK	231	241	A1dMN4GlcNAcK11dM	6	N,0;	N6H6F1S0	01Y41Y41M(31M41Y)61M(21Y(31F)41L31Y41L)61Y41L	14	0		89.31
16464	33.45	1363.59	1363.59	2	1363.59	-1.38674	2725.17	C107H182N19O62	O75882	ATRN_HUMAN	Attractin	416	IDSTGNVTNELR	411	422	I1dMN6GlcNAc	8	N,2;	N2H6F0S0	01Y41Y41M(31M21M)61M(31M)61M	14	1	YI3,	89.15
16464	33.45	1363.59	1363.59	2	1363.59	-1.38674	2725.17	C107H182N19O62	O75882	ATRN_HUMAN	Attractin	416	IDSTGNVTNELR	411	422	I1dMN6GlcNAc	8	N,2;	N2H6F0S0	01Y41Y41M(31M)61M(31M21M)61M	15	2	BI2,YI3,	89.15
22615	45.51	1023.2	1023.44	4	1023.45	-5.01409	4088.77	C167H267N36O80S1	P34059	GALNS_HUMAN	N-acetylgalactosamine-6-sulfatase	423	QGIDFCPGQNVSGVTTHNLEDHTK	414	437	Q1dMC6CamN10GlcNAcK24dM	5	N,0;	N2H6F0S0	01Y41Y41M(31M)61M(31M21M)61M	10	1	BI2,	89.03
37739	75.73	1555.66	1556	3	1556	-2.50982	4663.99	C196H308N31O96S1	Q12907	LMAN2_HUMAN	Vesicular integral-membrane protein VIP36	183	VFPYISVMVNNGSLSYDHSK	173	192	V1dMN11GlcNAcK20dM	14	N,2;	N4H5F1S2	01Y41Y41M(31M21Y(31F)41L32S)61M61Y41L32S	22	0		88.84
28821	57.83	1551.88	1551.88	4	1551.89	-4.1113	6201.52	C248H399N44O134S2	P07911	UROM_HUMAN	Uromodulin	232	CNTAAPMWLNGTHPSSDEGIVSRK	223	246	C1dM@CamN10GlcNAcK24dM	11	N,0;	N6H7F0S4	01Y41Y41M(31M(21Y41L32S)41Y41L32S)61M(21Y41L32S)61Y41L32S	29	0		87.92
33522	67.24	1123.84	1123.84	3	1123.84	-1.68965	3368.51	C141H227N28O64S1	P05164	PERM_HUMAN	Myeloperoxidase	391	ALLPFDNLHDDPCLLTNR	375	392	A1dMC13CamN17GlcNAc	5	N,2;	N2H5F0S0	01Y41Y41M(31M)61M(31M)61M	7	5	YI2,YI3,YI4,YII4,YIII3,MH,YI1,	87.8
29155	58.48	1049.29	1049.09	5	1049.09	0.713431	5239.41	C216H361N42O106	P05090	APOD_HUMAN	Apolipoprotein D	98	VLNQELRADGTVNQIEGEATPVNLTEPAK	76	104	V1dMN23GlcNAcK29dM	18	N,3;	N4H6F2S0	01Y41Y41M(31M(21Y(31F)41L)41Y(31F)41L)61M61M	13	0		87.7
25870	51.99	1226.55	1226.22	3	1226.22	0.287546	3675.63	C154H252N21O80	P15144	AMPN_HUMAN	Aminopeptidase N	234	AEFNITLIHPK	231	241	A1dMN4GlcNAcK11dM	6	N,0;	N6H6F1S0	01Y41Y41M(31M41Y41L31Y)61M(21Y41L21F)61Y41L	15	0		87.67
32490	65.15	1202.04	1201.79	4	1201.79	-1.24922	4802.14	C198H326N39O93S2	P01876	IGHA1_HUMAN	Immunoglobulin heavy constant alpha 1	340	TIDRLAGKPTHVNVSVVMAEVDGTCY	328	353	T1dMK8dMN13GlcNAcC25Cam	5	N,0;	N4H5F0S1	01Y41Y41M(31M)61M(21Y41L32S)61Y41L	10	0		87.55
20186	40.68	1093.8	1093.47	3	1093.47	0.926218	3277.38	C129H218N21O76	Q99569	PKP4_HUMAN	Plakophilin-4	699	NLSSAGEEARK	699	709	N1GlcNAc@dMK11dM	5	N,0;	N4H5F1S1	01Y(61F)41Y41M(31M41Y41L)61M61Y41L32S	18	0		87.11
25649	51.54	1388.9	1388.9	3	1388.91	-1.52523	4162.7	C166H269N26O96	Q9NZJ4	SACS_HUMAN	Sacsin	931	INHSSDQGISSYTK	930	943	I1dMN2GlcNAcK14dM	5	N,2;	N5H6F0S2	01Y41Y41M(31M41Y41L)61M(21Y41L32S)61Y41L32S	25	0		87.11
29155	58.48	1049.29	1049.09	5	1049.09	0.713431	5239.41	C216H361N42O106	P05090	APOD_HUMAN	Apolipoprotein D	98	VLNQELRADGTVNQIEGEATPVNLTEPAK	76	104	V1dMN23GlcNAcK29dM	18	N,3;	N4H6F2S0	01Y41Y41M(31M(21Y41L21F)41Y(31F)41L)61M61M	13	0		86.61
37176	74.59	965.696	965.443	4	965.448	-5.08681	3856.76	C160H263N36O69S2	P15848	ARSB_HUMAN	Arylsulfatase B	279	NRHHYAGMVSLMDEAVGNVTAALK	262	285	N1dMN18GlcNAcK24dM	15	N,2;	N2H5F0S0	01Y41Y41M(31M)61M(31M)61M	8	8	YI3,02XI1,ZI1,YI1,BI4,YI2,YI3,YI1,	86.58
42761	85.92	1480.66	1480.67	3	1480.68	-10.2261	4438.02	C189H306N29O91	P05154	IPSP_HUMAN	Plasma serine protease inhibitor	262	VVGVPYQGNATALFILPSEGK	254	274	V1dMN9GlcNAcK21dM	20	N,2;	N4H6F1S1	01Y41Y41M(31M(21Y41L32S)41Y(31F)41L)61M61M	12	0		86.51
26799	53.81	1335.94	1336.27	3	1336.27	-1.44075	4004.79	C164H271N30O84	P05090	APOD_HUMAN	Apolipoprotein D	98	ADGTVNQIEGEATPVNLTEPAK	83	104	A1dMN16GlcNAcK22dM	17	N,2;	N3H4F1S1	01Y41Y41M(31M)61M21Y(31F)41L32S	12	6	03AI5,ZI1,YI1,YI3,YI4,YI1,	86.35
24150	48.58	1192.17	1192.5	3	1192.5	-0.493532	3573.49	C146H238N25O71S3	P07602	SAP_HUMAN	Prosaposin	101	TCDWLPKPNMSASCK	93	107	T1dMC2CamK7dMN9GlcNAcC14CamK15dM	10	N,1;	N3H4F1S1	01Y41Y41M(31M)61M21Y(31F)41L32S	14	5	YI1,YI2,YI3,YI4,YI1,	86.3
45039	90.51	1022.88	1022.88	5	1022.88	-3.83888	5108.39	C211H356N43O99S1	P01876	IGHA1_HUMAN	Immunoglobulin heavy constant alpha 1	144	LSLHRPALEDLLLGSEANLTCTLTGLR	127	153	L1dMN18GlcNAcC21Cam	6	N,0;	N5H5F0S1	01Y41Y41M(31M)61M(21Y41L31Y41L32S)61Y	12	1	YI3,	86.22
15424	31.42	1402.25	1402.25	3	1402.25	0.474878	4202.74	C165H273N34O88S2	P98164	LRP2_HUMAN	Low-density lipoprotein receptor-related protein 2	300	VCDGILDCPGREDENNTSTGK	285	305	V1dMC2CamC8CamN16GlcNAcK21dM	5	N,0;	N5H4F1S0	01Y41Y41M(31M41Y41L31Y)61M61Y31F	13	0		86.01
15424	31.42	1402.25	1402.25	3	1402.25	0.474878	4202.74	C165H273N34O88S2	P98164	LRP2_HUMAN	Low-density lipoprotein receptor-related protein 2	299	VCDGILDCPGREDENNTSTGK	285	305	V1dMC2CamC8CamN15GlcNAcK21dM	5	N,0;	N5H4F1S0	01Y41Y41M(31M41Y41L31Y)61M61Y31F	13	0		86.01
12066	25.03	873.708	873.708	3	873.71	-2.56661	2618.11	C106H173N22O50S2	Q93091	RNAS6_HUMAN	Ribonuclease K6	55	AMSGINNYTQHCK	49	61	A1dMN7GlcNAcC12CamK13dM	11	N,1;	N2H3F1S0	01Y(61F)41Y41M(31M)61M	8	6	BI3,YI3,YII3,02XI1,YI1,YI2,YI3,YII3,	85.98
26422	53.08	934.106	934.106	3	934.107	-1.21499	2799.3	C115H196N21O58	Q9UGJ1	GCP4_HUMAN	Gamma-tubulin complex component 4	508	HLKSNQTDAIK	504	514	H1dMK3dMN5GlcNAcK11dM	5	N,1;	N4H4F0S0	01Y41Y41M(31M)61M(21Y41L)61Y	18	3	BI2,BI2,YI3,	85.92
23745	47.76	1477.64	1477.64	3	1477.64	0.429549	4428.9	C182H291N32O94	P00450	CERU_HUMAN	Ceruloplasmin	762	ELHHLQEQNVSNAFLDK	754	770	E1dMN9GlcNAcK17dM	8	N,0;	N4H5F1S2	01Y41Y41M(31M)61M(21Y(31F)41L32S)61Y41L32S	18	1	YI3,	85.73
23745	47.76	1477.64	1477.64	3	1477.64	0.429549	4428.9	C182H291N32O94	P00450	CERU_HUMAN	Ceruloplasmin	762	ELHHLQEQNVSNAFLDK	754	770	E1dMN9GlcNAcK17dM	8	N,0;	N4H5F1S2	01Y(61F)41Y41M(31M)61M(21Y41L32S)61Y41L32S	15	0		85.73
20186	40.68	1093.8	1093.47	3	1093.47	0.926218	3277.38	C129H218N21O76	Q99569	PKP4_HUMAN	Plakophilin-4	699	NLSSAGEEARK	699	709	N1GlcNAc@dMK11dM	5	N,0;	N4H5F1S1	01Y41Y41M(31M)61M(21Y41L32S)61Y(31F)41L	17	0		85.69
20186	40.68	1093.8	1093.47	3	1093.47	0.926218	3277.38	C129H218N21O76	Q99569	PKP4_HUMAN	Plakophilin-4	699	NLSSAGEEARK	699	709	N1GlcNAc@dMK11dM	5	N,0;	N4H5F1S1	01Y(61F)41Y41M(31M)61M(21Y41L32S)61Y41L	15	0		85.69
22071	44.44	1109.15	1108.82	3	1108.81	0.8132	3323.43	C137H224N25O63S3	P07602	SAP_HUMAN	Prosaposin	101	TCDWLPKPNMSASCK	93	107	T1dMC2CamK7dMN9GlcNAcC14CamK15dM	6	N,0;	N4H3F1S0	01Y(61F)41Y41M(31M41Y)61M61Y	11	0		85.65
23197	46.67	857.89	857.64	4	857.642	-2.26122	3426.54	C141H233N26O71	P16444	DPEP1_HUMAN	Dipeptidase 1	279	ANLSQVADHLDHIK	278	291	A1dMN2GlcNAcK14dM	5	N,0;	N5H4F1S0	01Y(61F)41Y41M(31M41Y41L31Y)61M61Y	14	0		85.19
39174	78.64	1440.65	1440.33	3	1440.34	-8.01244	4316.99	C185H299N30O86	P05154	IPSP_HUMAN	Plasma serine protease inhibitor	262	VVGVPYQGNATALFILPSEGK	254	274	V1dMN9GlcNAcK21dM	14	N,1;	N5H4F1S1	01Y41Y41M(31M41Y)61M(21Y41L32S)61Y31F	13	0		85.01
23745	47.76	1477.64	1477.64	3	1477.64	0.429549	4428.9	C182H291N32O94	P00450	CERU_HUMAN	Ceruloplasmin	762	ELHHLQEQNVSNAFLDK	754	770	E1dMN9GlcNAcK17dM	8	N,0;	N4H5F1S2	01Y(61F)41Y41M(31M41Y41L32S)61M61Y41L32S	16	0		84.89
24287	48.85	1482.32	1482.64	3	1482.66	-9.71428	4443.95	C181H300N31O96	P05090	APOD_HUMAN	Apolipoprotein D	98	ADGTVNQIEGEATPVNLTEPAK	83	104	A1dMN16GlcNAcK22dM	14	N,1;	N5H6F1S0	01Y41Y41M(31M41Y41L31Y41L)61M61Y(31F)41L	11	0		84.72
12753	26.32	1075.13	1075.13	3	1075.13	-2.5287	3222.38	C132H217N18O73	P22792	CPN2_HUMAN	Carboxypeptidase N subunit 2	74	AFGSNPNLTK	68	77	A1dMN7GlcNAcK10dM	5	N,2;	N5H5F2S0	01Y41Y41M(31M41Y41L31Y(31F)41L)61M61Y31F	14	0		84.71
42761	85.92	1480.66	1480.67	3	1480.68	-10.2261	4438.02	C189H306N29O91	P05154	IPSP_HUMAN	Plasma serine protease inhibitor	262	VVGVPYQGNATALFILPSEGK	254	274	V1dMN9GlcNAcK21dM	20	N,2;	N4H6F1S1	01Y41Y41M(31M(21Y(31F)41L32S)41Y41L)61M61M	14	0		84.56
24425	49.13	1033.8	1033.8	3	1033.81	-3.26069	3098.4	C128H213N22O65	Q9UHG3	PCYOX_HUMAN	Prenylcysteine oxidase 1	353	GELNTSIFSSRPIDK	350	364	G1dMN4GlcNAcK15dM	5	N,0;	N2H6F0S0	01Y41Y41M(31M21M)61M(31M)61M	13	2	YI3,YI3,	84.3
24425	49.13	1033.8	1033.8	3	1033.81	-3.26069	3098.4	C128H213N22O65	Q9UHG3	PCYOX_HUMAN	Prenylcysteine oxidase 1	353	GELNTSIFSSRPIDK	350	364	G1dMN4GlcNAcK15dM	5	N,0;	N2H6F0S0	01Y41Y41M(31M)61M(31M21M)61M	14	3	BI2,YI3,YI3,	84.3
19043	38.46	1146.97	1146.97	4	1146.97	-0.269248	4582.86	C186H289N34O99	P00450	CERU_HUMAN	Ceruloplasmin	138	EHEGAIYPDNTTDFQRADDK	129	148	E1dMN10GlcNAcK20dM	9	N,0;	N4H5F0S2	01Y41Y41M(31M)61M(21Y41L32S)61Y41L32S	18	0		84.27
26799	53.81	1335.94	1336.27	3	1336.27	-1.44075	4004.79	C164H271N30O84	P05090	APOD_HUMAN	Apolipoprotein D	98	ADGTVNQIEGEATPVNLTEPAK	83	104	A1dMN16GlcNAcK22dM	17	N,2;	N3H4F1S1	01Y(61F)41Y41M(31M)61M61Y41L32S	11	5	BI3,BI4,YI1,YI3,YI1,	84.19
24705	49.69	1363.63	1363.63	3	1363.61	16.2838	4086.81	C165H277N30O88	Q9Y2D5	AKAP2_HUMAN	A-kinase anchor protein 2	463	SVNVSLTQEELDSGLDELSVR	461	481	S1dMN3GlcNAc	9	N,3;	N4H5F1S0	01Y41Y41M(31M41Y(31F)41L)61M61Y41L	12	0		84.02
26615	53.45	1463.32	1463.65	3	1463.65	-0.451039	4386.93	C179H297N30O95	P05090	APOD_HUMAN	Apolipoprotein D	98	ADGTVNQIEGEATPVNLTEPAK	83	104	A1dMN16GlcNAcK22dM	18	N,3;	N4H6F2S0	01Y41Y41M(31M(21Y(31F)41L)41Y(31F)41L)61M61M	8	0		83.39
12197	25.29	984.423	984.083	3	984.086	-2.66743	2949.24	C123H194N17O65	O60494	CUBN_HUMAN	Cubilin	2085	AGFNASFHK	2082	2090	A1dMN4GlcNAcK9dM	6	N,0;	N4H5F2S0	01Y41Y41M(31M41Y(31F)41L)61M61Y(31F)41L	11	0		83.33
16559	33.64	1311.56	1311.56	2	1311.56	-1.24011	2621.11	C109H174N15O58	P04066	FUCO_HUMAN	Tissue alpha-L-fucosidase	382	NTTSVWYTSK	382	391	N1GlcNAc@dMK10dM	6	N,0;	N2H6F0S0	01Y41Y41M(31M21M)61M(31M)61M	11	1	YI3,	83.31
16559	33.64	1311.56	1311.56	2	1311.56	-1.24011	2621.11	C109H174N15O58	P04066	FUCO_HUMAN	Tissue alpha-L-fucosidase	382	NTTSVWYTSK	382	391	N1GlcNAc@dMK10dM	6	N,0;	N2H6F0S0	01Y41Y41M(31M)61M(31M21M)61M	12	2	BI2,YI3,	83.31
24868	50.01	886.414	886.414	3	886.421	-8.79797	2656.25	C110H183N24O51	Q14571	ITPR2_HUMAN	Inositol 1,4,5-trisphosphate receptor type 2	1945	ELQNFLRNQNNK	1935	1946	E1dMN11GlcNAcK12dM	5	N,2;	N2H4F0S0	01Y41Y41M(31M21M)61M	8	6	YI2,YII3,YI3,YII4,YI1,YI2,YI3,YII4,	83.29
12753	26.32	1075.13	1075.13	3	1075.13	-2.5287	3222.38	C132H217N18O73	P22792	CPN2_HUMAN	Carboxypeptidase N subunit 2	74	AFGSNPNLTK	68	77	A1dMN7GlcNAcK10dM	5	N,2;	N5H5F2S0	01Y41Y41M(31M41Y41L31Y41L21F)61M61Y31F	14	0		82.97
30446	61.09	1102.86	1102.52	3	1102.52	-2.94025	3304.56	C138H235N22O69	P01833	PIGR_HUMAN	Polymeric immunoglobulin receptor	469	VPGNVTAVLGETLK	466	479	V1dMN4GlcNAcK14dM	5	N,1;	N6H3F1S0	01Y(61F)41Y41M(31M(21Y)41Y)61M(21Y)61Y	19	0		82.87
15424	31.42	1402.25	1402.25	3	1402.25	0.474878	4202.74	C165H273N34O88S2	P98164	LRP2_HUMAN	Low-density lipoprotein receptor-related protein 2	300	VCDGILDCPGREDENNTSTGK	285	305	V1dMC2CamC8CamN16GlcNAcK21dM	5	N,0;	N5H4F1S0	01Y(61F)41Y41M(31M41Y41L31Y)61M61Y	13	0		82.82
15424	31.42	1402.25	1402.25	3	1402.25	0.474878	4202.74	C165H273N34O88S2	P98164	LRP2_HUMAN	Low-density lipoprotein receptor-related protein 2	299	VCDGILDCPGREDENNTSTGK	285	305	V1dMC2CamC8CamN15GlcNAcK21dM	5	N,0;	N5H4F1S0	01Y(61F)41Y41M(31M41Y41L31Y)61M61Y	13	0		82.82
26615	53.45	1463.32	1463.65	3	1463.65	-0.451039	4386.93	C179H297N30O95	P05090	APOD_HUMAN	Apolipoprotein D	98	ADGTVNQIEGEATPVNLTEPAK	83	104	A1dMN16GlcNAcK22dM	18	N,3;	N4H6F2S0	01Y41Y41M(31M(21Y41L21F)41Y(31F)41L)61M61M	8	0		82.65
18647	37.67	834.727	834.727	3	834.728	-1.73294	2501.17	C105H174N19O50	Q08380	LG3BP_HUMAN	Galectin-3-binding protein	398	GLNLTEDTYKPR	396	407	G1dMN3GlcNAcK10dM	8	N,1;	N2H3F1S0	01Y(61F)41Y41M(31M)61M	10	8	YI2,BI3,CI3,02XI1,YI3,YII3,YI1,YI2,YI3,YII3,	82.53
30045	60.27	1471.42	1471.66	4	1471.67	-3.449	5880.64	C240H400N45O123	P05090	APOD_HUMAN	Apolipoprotein D	98	VLNQELRADGTVNQIEGEATPVNLTEPAK	76	104	V1dMN23GlcNAcK29dM	8	N,1;	N7H8F0S0	01Y41Y41M(31M41Y41L)61M(21Y41L31Y41L)61Y41L31Y41L	16	0		82.51
24129	48.54	1170.16	1169.83	3	1169.83	-1.67496	3506.47	C142H233N24O73S2	Q5VYJ5	MALR1_HUMAN	MAM and LDL-receptor class A domain-containing protein 1	338	AYLNSSVCHCLGK	335	347	A1dMN4GlcNAcC8CamC10CamK13dM	5	N,1;	N4H5F0S1	01Y41Y41M(31M41Y41L)61M61Y41L32S	23	1	35AI5,	82.47
23113	46.51	898.153	898.153	4	898.155	-3.00298	3588.59	C147H243N26O76	P16444	DPEP1_HUMAN	Dipeptidase 1	279	ANLSQVADHLDHIK	278	291	A1dMN2GlcNAcK14dM	8	N,2;	N5H5F1S0	01Y(61F)41Y41M(31M41Y41L31Y)61M61Y41L	13	0		82.37
30628	61.44	1383.89	1383.89	4	1383.88	4.297	5529.49	C226H375N44O114	P05090	APOD_HUMAN	Apolipoprotein D	98	VLNQELRADGTVNQIEGEATPVNLTEPAK	76	104	V1dMN23GlcNAcK29dM	17	N,4;	N4H6F0S2	01Y41Y41M(31M(21Y41L32S)41Y41L32S)61M61M	20	0		82.33
35230	70.68	1648.41	1648.09	3	1648.08	1.38226	4940.23	C206H336N39O97S1	P00739	HPTR_HUMAN	Haptoglobin-related protein	126	MVSHHNLTTGATLINEQWLLTTAK	121	144	M1dMN6GlcNAcK24dM	13	N,0;	N4H5F0S2	01Y41Y41M(31M41Y41L32S)61M61Y41L32S	17	0		82.28
15748	32.03	1435.59	1436.09	2	1436.1	-3.74238	2870.19	C119H189N14O66	P15309	PPAP_HUMAN	Prostatic acid phosphatase	94	FLNESYK	92	98	F1dMN3GlcNAcK7dM	6	N,0;	N4H5F0S1	01Y41Y41M(31M41Y41L)61M61Y41L32S	21	1	35AI5,	82.26
37471	75.19	1381.6	1381.35	4	1381.35	-2.75266	5519.38	C234H361N42O108S1	O60494	CUBN_HUMAN	Cubilin	3103	FSDFDVVPSTSCSHDYLAIYDGANTSDPLLGK	3080	3111	F1dMC12CamN24GlcNAcK32dM	12	N,1;	N5H5F1S0	01Y41Y41M(31M41Y41L31Y(31F)41L)61M61Y	9	0		82.05
37471	75.19	1381.6	1381.35	4	1381.35	-2.75266	5519.38	C234H361N42O108S1	O60494	CUBN_HUMAN	Cubilin	3103	FSDFDVVPSTSCSHDYLAIYDGANTSDPLLGK	3080	3111	F1dMC12CamN24GlcNAcK32dM	12	N,1;	N5H5F1S0	01Y41Y41M(31M41Y(31F)41L31Y)61M61Y41L	10	0		82.05
28431	57.06	1560.35	1560.67	3	1560.68	-6.49286	4678.03	C190H314N31O103	P05090	APOD_HUMAN	Apolipoprotein D	98	ADGTVNQIEGEATPVNLTEPAK	83	104	A1dMN16GlcNAcK22dM	19	N,4;	N4H6F2S1	01Y(61F)41Y41M(31M(21Y(31F)41L32S)41Y41L)61M61M	15	2	BII2,CII2,	81.8
28431	57.06	1560.35	1560.67	3	1560.68	-6.49286	4678.03	C190H314N31O103	P05090	APOD_HUMAN	Apolipoprotein D	98	ADGTVNQIEGEATPVNLTEPAK	83	104	A1dMN16GlcNAcK22dM	19	N,4;	N4H6F2S1	01Y(61F)41Y41M(31M(21Y41L32S)41Y(31F)41L)61M61M	12	0		81.8
7037	15.51	1294.54	1294.54	2	1294.54	-1.80691	2587.07	C103H168N17O59	P11117	PPAL_HUMAN	Lysosomal acid phosphatase	167	YEQLQNETR	162	170	Y1dMN6GlcNAc	7	N,1;	N2H6F0S0	01Y41Y41M(31M21M)61M(31M)61M	14	2	BI2,YI3,	81.72
7037	15.51	1294.54	1294.54	2	1294.54	-1.80691	2587.07	C103H168N17O59	P11117	PPAL_HUMAN	Lysosomal acid phosphatase	167	YEQLQNETR	162	170	Y1dMN6GlcNAc	7	N,1;	N2H6F0S0	01Y41Y41M(31M)61M(31M21M)61M	14	2	BI2,YI3,	81.72
12197	25.29	984.423	984.083	3	984.086	-2.66743	2949.24	C123H194N17O65	O60494	CUBN_HUMAN	Cubilin	2085	AGFNASFHK	2082	2090	A1dMN4GlcNAcK9dM	6	N,0;	N4H5F2S0	01Y41Y41M(31M)61M(21Y(31F)41L)61Y(31F)41L	11	0		81.72
45039	90.51	1022.88	1022.88	5	1022.88	-3.83888	5108.39	C211H356N43O99S1	P01876	IGHA1_HUMAN	Immunoglobulin heavy constant alpha 1	144	LSLHRPALEDLLLGSEANLTCTLTGLR	127	153	L1dMN18GlcNAcC21Cam	6	N,0;	N5H5F0S1	01Y41Y41M(31M41Y41L)61M(21Y41L32S)61Y	12	0		81.55
40365	81.06	1469.97	1469.3	3	1469.3	-0.849127	4403.89	C188H284N37O82S1	Q9H3G5	CPVL_HUMAN	Probable serine carboxypeptidase CPVL	307	LLDGDLTSDPSYFQNVTGCSNYYNFLR	293	319	L1dMN15GlcNAcC19Cam	19	N,3;	N2H5F0S0	01Y41Y41M(31M)61M(31M)61M	3	3	BI2,BI4,YI1,	81.31
26330	52.9	1040.13	1040.13	3	1040.12	9.60028	3117.36	C126H210N23O65S1	P10253	LYAG_HUMAN	Lysosomal alpha-glucosidase	140	LENLSSSEMGYTATLTR	138	154	L1dMN3GlcNAc	17	N,3;	N2H5F0S0	01Y41Y41M(31M)61M(31M)61M	5	5	YI2,ZI1,YI1,YI2,YI3,	81.26
24129	48.54	1170.16	1169.83	3	1169.83	-1.67496	3506.47	C142H233N24O73S2	Q5VYJ5	MALR1_HUMAN	MAM and LDL-receptor class A domain-containing protein 1	338	AYLNSSVCHCLGK	335	347	A1dMN4GlcNAcC8CamC10CamK13dM	5	N,1;	N4H5F0S1	01Y41Y41M(31M)61M(21Y41L32S)61Y41L	19	2	YI3,YI3,	81.11
20186	40.68	1093.8	1093.47	3	1093.47	0.926218	3277.38	C129H218N21O76	Q13625	ASPP2_HUMAN	Apoptosis-stimulating of p53 protein 2	478	KNQSSEDILR	477	486	K1dMN2GlcNAc	5	N,2;	N4H5F1S1	01Y(61F)41Y41M(31M41Y41L)61M61Y41L32S	18	0		80.65
27690	55.6	1238.59	1238.09	4	1238.08	4.67946	4947.3	C204H341N42O98	P05090	APOD_HUMAN	Apolipoprotein D	98	VLNQELRADGTVNQIEGEATPVNLTEPAK	76	104	V1dMN23GlcNAcK29dM	16	N,3;	N4H6F0S0	01Y41Y41M(31M(21Y41L)41Y41L)61M61M	9	2	BII3,YII3,	80.63
39125	78.54	1454.01	1454.34	3	1454.35	-8.03979	4359.04	C188H305N30O86	P05154	IPSP_HUMAN	Plasma serine protease inhibitor	262	VVGVPYQGNATALFILPSEGK	254	274	V1dMN9GlcNAcK21dM	20	N,1;	N6H3F3S0	01Y41Y41M(31M41Y31F)(41Y)61M(21Y31F)61Y31F	8	0		80.6
28759	57.71	1398.39	1398.39	4	1398.39	-0.615959	5587.53	C229H381N44O115	P05090	APOD_HUMAN	Apolipoprotein D	98	VLNQELRADGTVNQIEGEATPVNLTEPAK	76	104	V1dMN23GlcNAcK29dM	11	N,1;	N5H6F1S1	01Y41Y41M(31M)61M(21Y(31F)41L31Y41L32S)61Y41L	12	0		80.37
28759	57.71	1398.39	1398.39	4	1398.39	-0.615959	5587.53	C229H381N44O115	P05090	APOD_HUMAN	Apolipoprotein D	98	VLNQELRADGTVNQIEGEATPVNLTEPAK	76	104	V1dMN23GlcNAcK29dM	11	N,1;	N5H6F1S1	01Y41Y41M(31M)61M(21Y41L31Y(31F)41L32S)61Y41L	14	0		80.37
33440	67.07	994.177	994.431	4	994.433	-1.42653	3972.7	C165H259N30O82	O60494	CUBN_HUMAN	Cubilin	2400	DFVEIWDNHTSGNILGR	2393	2409	D1dMN8GlcNAc	10	N,1;	N5H5F1S0	01Y(61F)41Y41M(31M41Y41L31Y)61M61Y41L	13	0		80.24
39174	78.64	1440.65	1440.33	3	1440.34	-8.01244	4316.99	C185H299N30O86	P05154	IPSP_HUMAN	Plasma serine protease inhibitor	262	VVGVPYQGNATALFILPSEGK	254	274	V1dMN9GlcNAcK21dM	14	N,1;	N5H4F1S1	01Y41Y41M(31M)(41Y)61M(21Y41L32S)61Y31F	10	0		80.13
23113	46.51	898.153	898.153	4	898.155	-3.00298	3588.59	C147H243N26O76	P16444	DPEP1_HUMAN	Dipeptidase 1	279	ANLSQVADHLDHIK	278	291	A1dMN2GlcNAcK14dM	8	N,2;	N5H5F1S0	01Y(61F)41Y41M(31M41Y41L31Y41L)61M61Y	12	0		79.85
20186	40.68	1093.8	1093.47	3	1093.47	0.926218	3277.38	C129H218N21O76	Q13625	ASPP2_HUMAN	Apoptosis-stimulating of p53 protein 2	478	KNQSSEDILR	477	486	K1dMN2GlcNAc	5	N,2;	N4H5F1S1	01Y41Y41M(31M)61M(21Y41L32S)61Y(31F)41L	17	0		79.23
20186	40.68	1093.8	1093.47	3	1093.47	0.926218	3277.38	C129H218N21O76	Q13625	ASPP2_HUMAN	Apoptosis-stimulating of p53 protein 2	478	KNQSSEDILR	477	486	K1dMN2GlcNAc	5	N,2;	N4H5F1S1	01Y(61F)41Y41M(31M)61M(21Y41L32S)61Y41L	15	0		79.23
27570	55.36	1668.71	1669.05	3	1669.06	-2.96633	5003.15	C211H329N34O104	P15144	AMPN_HUMAN	Aminopeptidase N	265	GPSTPLPEDPNWNVTEFHTTPK	253	274	G1dMN13GlcNAcK22dM	7	N,0;	N6H6F2S0	01Y41Y41M(31M41Y41L31Y)61M(21Y(31F)41L)61Y(31F)41L	13	0		79.23
31887	63.93	1081.82	1081.82	3	1081.83	-3.76528	3242.47	C136H221N26O62S1	P15586	GNS_HUMAN	N-acetylglucosamine-6-sulfatase	279	TPMTNSSIQFLDNAFRK	275	291	T1dMN5GlcNAcK17dM	5	N,0;	N2H5F0S0	01Y41Y41M(31M)61M(31M)61M	11	9	YI1,YI2,YI4,YII4,YIII3,MH,ZI1,YI1,YI2,YI3,YI1,	79.1
13088	26.98	982.071	982.071	3	982.074	-2.78497	2943.2	C114H192N21O66S1	P08473	NEP_HUMAN	Neprilysin	145	SCINESAIDSR	142	152	S1dMC2CamN4GlcNAc	7	N,0;	N5H4F0S0	01Y41Y41M(31M)61M(21Y41L31Y)61Y	12	1	YI3,	79.03
13088	26.98	982.071	982.071	3	982.074	-2.78497	2943.2	C114H192N21O66S1	P08473	NEP_HUMAN	Neprilysin	145	SCINESAIDSR	142	152	S1dMC2CamN4GlcNAc	7	N,0;	N5H4F0S0	01Y41Y41M(31M41Y)61M(21Y41L)61Y	13	0		79.03
42887	86.18	1267.61	1267.94	3	1267.93	11.9858	3799.77	C163H264N27O75	Q9UK61	TASOR_HUMAN	Protein TASOR	544	EFKNISAINFHSVVEK	541	556	E1dMK3dMN4GlcNAcK16dM	5	N,3;	N5H5F0S0	01Y41Y41M(31M41Y41L)(41Y)61M61Y41L	15	0		78.86
26850	53.9	1261.19	1261.51	3	1261.52	-5.06417	3780.54	C157H243N22O84	O75503	CLN5_HUMAN	Ceroid-lipofuscinosis neuronal protein 5	203	QDNETGIYYETWNVK	201	215	Q1dMN3GlcNAcK15dM	14	N,3;	N2H9F0S0	01Y41Y41M(31M21M21M)61M(31M21M)61M21M	9	0		78.58
30045	60.27	1471.42	1471.66	4	1471.67	-3.449	5880.64	C240H400N45O123	P05090	APOD_HUMAN	Apolipoprotein D	98	VLNQELRADGTVNQIEGEATPVNLTEPAK	76	104	V1dMN23GlcNAcK29dM	8	N,1;	N7H8F0S0	01Y41Y41M(31M41Y41L31Y41L)61M(21Y41L31Y41L)61Y41L	16	0		78.27
27570	55.36	1668.71	1669.05	3	1669.06	-2.96633	5003.15	C211H329N34O104	P15144	AMPN_HUMAN	Aminopeptidase N	265	GPSTPLPEDPNWNVTEFHTTPK	253	274	G1dMN13GlcNAcK22dM	7	N,0;	N6H6F2S0	01Y41Y41M(31M41Y41L31Y)61M(21Y41L21F)61Y(31F)41L	13	0		78.09
27570	55.36	1668.71	1669.05	3	1669.06	-2.96633	5003.15	C211H329N34O104	P15144	AMPN_HUMAN	Aminopeptidase N	265	GPSTPLPEDPNWNVTEFHTTPK	253	274	G1dMN13GlcNAcK22dM	7	N,0;	N6H6F2S0	01Y41Y41M(31M41Y31F)61M(21Y41L31Y41L)61Y(31F)41L	11	0		78.09
29235	58.64	1266.59	1266.33	4	1266.34	-7.92257	5060.35	C209H348N43O100	P05090	APOD_HUMAN	Apolipoprotein D	98	VLNQELRADGTVNQIEGEATPVNLTEPAK	76	104	V1dMN23GlcNAcK29dM	10	N,1;	N4H4F1S1	01Y41Y41M(31M)61M(21Y(31F)41L32S)61Y	13	0		77.95
26741	53.7	1411.98	1411.97	3	1411.96	11.3959	4231.85	C170H284N31O92	Q9Y2D5	AKAP2_HUMAN	A-kinase anchor protein 2	463	SVNVSLTQEELDSGLDELSVR	461	481	S1dMN3GlcNAc	7	N,3;	N4H5F0S1	01Y41Y41M(31M41Y41L32S)(41Y)61M61M	17	0		77.84
27690	55.6	1238.59	1238.09	4	1238.08	4.67946	4947.3	C204H341N42O98	P05090	APOD_HUMAN	Apolipoprotein D	98	VLNQELRADGTVNQIEGEATPVNLTEPAK	76	104	V1dMN23GlcNAcK29dM	16	N,3;	N4H6F0S0	01Y41Y41M(31M41Y41L)(41Y)61M(31M)61M	8	2	BIII3,YIII3,	77.7
29371	58.9	1620.43	1620.43	3	1620.43	0.141629	4857.27	C201H335N42O95	P05090	APOD_HUMAN	Apolipoprotein D	98	VLNQELRADGTVNQIEGEATPVNLTEPAK	76	104	V1dMN23GlcNAcK29dM	12	N,1;	N3H4F1S1	01Y(61F)41Y41M(31M)61M61Y41L32S	13	2	BI3,BI4,	77.67
5593	12.8	1083.46	1083.46	2	1083.46	-2.54645	2164.91	C86H146N11O52	Q6EMK4	VASN_HUMAN	Vasorin	500	NLSGPDK	500	506	N1GlcNAc@dMK7dM	6	N,0;	N2H6F0S0	01Y41Y41M(31M)61M(31M21M)61M	16	3	BI2,YI3,YI3,	77.03
29976	60.13	1562.2	1562.44	4	1562.45	-3.15269	6243.76	C254H421N46O133	P05090	APOD_HUMAN	Apolipoprotein D	98	VLNQELRADGTVNQIEGEATPVNLTEPAK	76	104	V1dMN23GlcNAcK29dM	9	N,1;	N6H7F1S2	01Y41Y41M(31M41Y41L31Y41L)61M(21Y(31F)41L32S)61Y41L32S	27	0		76.8
24877	50.03	1230.59	1230.59	2	1230.59	-2.11931	2459.17	C101H176N17O52	P16278	BGAL_HUMAN	Beta-galactosidase	464	NNVITLNITGK	458	468	N1dMN7GlcNAcK11dM	16	N,3;	N2H5F0S0	01Y41Y41M(31M)61M(31M)61M	10	8	ZI1,YI1,YI2,YI3,BI4,YI4,YII4,YIII3,ZI1,YI1,	76.61
39125	78.54	1454.01	1454.34	3	1454.35	-8.03979	4359.04	C188H305N30O86	P05154	IPSP_HUMAN	Plasma serine protease inhibitor	262	VVGVPYQGNATALFILPSEGK	254	274	V1dMN9GlcNAcK21dM	20	N,1;	N6H3F3S0	01Y41Y41M(31M(21Y31F)41Y31F)61M(21Y31F)61Y	9	0		76.55
26850	53.9	1261.19	1261.51	3	1261.52	-5.06417	3780.54	C157H243N22O84	O75503	CLN5_HUMAN	Ceroid-lipofuscinosis neuronal protein 5	203	QDNETGIYYETWNVK	201	215	Q1dMN3GlcNAcK15dM	14	N,3;	N2H9F0S0	01Y41Y41M(31M21M21M31G31G)61M(31M)61M	9	0		76.38
23755	47.78	1477.3	1477.64	3	1477.64	-1.55313	4428.9	C182H291N32O94	P00450	CERU_HUMAN	Ceruloplasmin	762	ELHHLQEQNVSNAFLDK	754	770	E1dMN9GlcNAcK17dM	7	N,0;	N4H5F1S2	01Y41Y41M(31M21Y(31F)41L32S)61M61Y41L32S	23	1	YII3,	76.2
33322	66.84	1176.9	1176.57	3	1176.56	5.3397	3526.67	C155H241N32O61	P11117	PPAL_HUMAN	Lysosomal acid phosphatase	133	FNPNISWQPIPVHTVPITEDR	130	150	F1dMN4GlcNAc	18	N,4;	N2H3F1S0	01Y(61F)41Y41M(31M)61M	4	3	BI3,YI3,YII3,MH,	76.15
28623	57.43	1398.64	1398.4	4	1398.39	3.48683	5587.53	C229H381N44O115	P05090	APOD_HUMAN	Apolipoprotein D	98	VLNQELRADGTVNQIEGEATPVNLTEPAK	76	104	V1dMN23GlcNAcK29dM	12	N,2;	N5H6F1S1	01Y(61F)41Y41M(31M41Y41L)61M(21Y41L32S)61Y41L	13	0		75.95
24260	48.8	1485.34	1485.34	3	1485.32	12.5314	4451.94	C179H300N31O98	Q9Y2D5	AKAP2_HUMAN	A-kinase anchor protein 2	463	SVNVSLTQEELDSGLDELSVR	461	481	S1dMN3GlcNAc	6	N,3;	N5H6F1S0	01Y41Y41M(31M41Y41L31Y41L)61M61Y(31F)41L	13	0		75.93
33440	67.07	994.177	994.431	4	994.433	-1.42653	3972.7	C165H259N30O82	O60494	CUBN_HUMAN	Cubilin	2400	DFVEIWDNHTSGNILGR	2393	2409	D1dMN8GlcNAc	10	N,1;	N5H5F1S0	01Y(61F)41Y41M(31M41Y41L31Y41L)61M61Y	12	0		75.14
33440	67.07	994.177	994.431	4	994.433	-1.42653	3972.7	C165H259N30O82	O60494	CUBN_HUMAN	Cubilin	2400	DFVEIWDNHTSGNILGR	2393	2409	D1dMN8GlcNAc	10	N,1;	N5H5F1S0	01Y41Y41M(31M41Y41L31Y)61M61Y(31F)41L	12	0		75.14
28904	58	1398.14	1398.39	4	1398.39	-1.48889	5587.53	C229H381N44O115	P05090	APOD_HUMAN	Apolipoprotein D	98	VLNQELRADGTVNQIEGEATPVNLTEPAK	76	104	V1dMN23GlcNAcK29dM	11	N,1;	N5H6F1S1	01Y41Y41M(31M41Y41L)61M61Y(31F)41L31Y41L32S	16	0		74.51
24260	48.8	1485.34	1485.34	3	1485.32	12.5314	4451.94	C179H300N31O98	Q9Y2D5	AKAP2_HUMAN	A-kinase anchor protein 2	463	SVNVSLTQEELDSGLDELSVR	461	481	S1dMN3GlcNAc	6	N,3;	N5H6F1S0	01Y41Y41M(31M41Y41L31Y41L)61M61Y41L21F	13	0		74.24
28821	57.83	1551.88	1552.13	4	1552.14	-9.60301	6202.54	C249H402N43O134S2	P07911	UROM_HUMAN	Uromodulin	232	CNTAAPMWLNGTHPSSDEGIVSRK	223	246	C1dM@CamN10GlcNAcK24dM	11	N,0;	N6H7F2S3	01Y41Y41M(31M(21Y(31F)41L32S)41Y41L32S)61M(21Y41L32S)61Y(31F)41L	24	0		74.24
28821	57.83	1551.88	1552.13	4	1552.14	-9.60301	6202.54	C249H402N43O134S2	P07911	UROM_HUMAN	Uromodulin	232	CNTAAPMWLNGTHPSSDEGIVSRK	223	246	C1dM@CamN10GlcNAcK24dM	11	N,0;	N6H7F2S3	01Y41Y41M(31M(21Y(31F)41L32S)41Y(31F)41L)61M(21Y41L32S)61Y41L32S	24	0		74.24
22975	46.23	894.408	894.155	4	894.156	-1.5038	3572.6	C147H243N26O75	P16444	DPEP1_HUMAN	Dipeptidase 1	279	ANLSQVADHLDHIK	278	291	A1dMN2GlcNAcK14dM	6	N,2;	N5H4F2S0	01Y41Y41M(31M41Y(31F)41L31Y)61M61Y31F	13	0		74.17
8740	18.76	1111.54	1111.47	2	1111.48	-1.95485	2220.94	C87H150N15O49S1	P10253	LYAG_HUMAN	Lysosomal alpha-glucosidase	390	QVVENMTR	386	393	Q1dMN5GlcNAc	7	N,1;	N2H5F0S0	01Y41Y41M(31M)61M(31M)61M	12	10	YI1,YI2,YI3,BI4,YI4,YII4,YIII3,02XI1,MH,YI1,YI2,YI3,	74.09
28759	57.71	1398.39	1398.39	4	1398.39	-0.615959	5587.53	C229H381N44O115	P05090	APOD_HUMAN	Apolipoprotein D	98	VLNQELRADGTVNQIEGEATPVNLTEPAK	76	104	V1dMN23GlcNAcK29dM	11	N,1;	N5H6F1S1	01Y41Y41M(31M41Y41L31Y41L)61M21Y(31F)41L32S	17	0		73.95
28759	57.71	1398.39	1398.39	4	1398.39	-0.615959	5587.53	C229H381N44O115	P05090	APOD_HUMAN	Apolipoprotein D	98	VLNQELRADGTVNQIEGEATPVNLTEPAK	76	104	V1dMN23GlcNAcK29dM	11	N,1;	N5H6F1S1	01Y(61F)41Y41M(31M41Y41L31Y41L)61M61Y41L32S	17	0		73.95
28759	57.71	1398.39	1398.39	4	1398.39	-0.615959	5587.53	C229H381N44O115	P05090	APOD_HUMAN	Apolipoprotein D	98	VLNQELRADGTVNQIEGEATPVNLTEPAK	76	104	V1dMN23GlcNAcK29dM	11	N,1;	N5H6F1S1	01Y41Y41M(31M41Y41L)61M61Y41L31Y(31F)41L32S	15	0		73.95
9163	19.59	1287.58	1287.58	2	1287.58	-4.03135	2573.15	C107H174N19O53	Q07075	AMPE_HUMAN	Glutamyl aminopeptidase	324	HTAEYAANITK	317	327	H1dMN8GlcNAcK11dM	11	N,1;	N4H3F0S0	01Y41Y41M(31M)61M(21Y)61Y	17	2	BI2,YI3,	73.82
28649	57.48	1118.71	1118.91	5	1118.91	-2.36292	5587.53	C229H381N44O115	P05090	APOD_HUMAN	Apolipoprotein D	98	VLNQELRADGTVNQIEGEATPVNLTEPAK	76	104	V1dMN23GlcNAcK29dM	14	N,3;	N5H6F1S1	01Y41Y41M(31M)61M(21Y41L31Y41L32S)61Y(31F)41L	14	0		73.55
22975	46.23	894.408	894.155	4	894.156	-1.5038	3572.6	C147H243N26O75	P16444	DPEP1_HUMAN	Dipeptidase 1	279	ANLSQVADHLDHIK	278	291	A1dMN2GlcNAcK14dM	6	N,2;	N5H4F2S0	01Y(61F)41Y41M(31M41Y(31F)41L31Y)61M61Y	12	0		73.52
28623	57.43	1398.64	1398.4	4	1398.39	3.48683	5587.53	C229H381N44O115	P05090	APOD_HUMAN	Apolipoprotein D	98	VLNQELRADGTVNQIEGEATPVNLTEPAK	76	104	V1dMN23GlcNAcK29dM	12	N,2;	N5H6F1S1	01Y(61F)41Y41M(31M41Y41L)61M61Y41L31Y41L32S	14	0		73.49
28619	57.42	1512	1512	3	1512	2.22047	4531.97	C184H304N31O99	P05090	APOD_HUMAN	Apolipoprotein D	98	ADGTVNQIEGEATPVNLTEPAK	83	104	A1dMN16GlcNAcK22dM	15	N,2;	N4H6F1S1	01Y41Y41M(31M(21Y(31F)41L32S)41Y41L)61M61M	11	0		72.9
28619	57.42	1512	1512	3	1512	2.22047	4531.97	C184H304N31O99	P05090	APOD_HUMAN	Apolipoprotein D	98	ADGTVNQIEGEATPVNLTEPAK	83	104	A1dMN16GlcNAcK22dM	15	N,2;	N4H6F1S1	01Y41Y41M(31M(21Y41L32S)41Y(31F)41L)61M61M	10	0		72.9
29976	60.13	1562.2	1562.44	4	1562.45	-3.15269	6243.76	C254H421N46O133	P05090	APOD_HUMAN	Apolipoprotein D	98	VLNQELRADGTVNQIEGEATPVNLTEPAK	76	104	V1dMN23GlcNAcK29dM	9	N,1;	N6H7F1S2	01Y(61F)41Y41M(31M41Y41L31Y41L)61M(21Y41L32S)61Y41L32S	22	0		72.74
30446	61.09	1102.86	1102.52	3	1102.52	-2.94025	3304.56	C138H235N22O69	P01833	PIGR_HUMAN	Polymeric immunoglobulin receptor	469	VPGNVTAVLGETLK	466	479	V1dMN4GlcNAcK14dM	5	N,1;	N6H3F1S0	01Y41Y41M(31M(21Y31F)41Y)61M(21Y)61Y	18	0		72.68
28612	57.41	1489.67	1489.67	4	1489.67	-0.154359	5952.66	C243H404N45O125	P05090	APOD_HUMAN	Apolipoprotein D	98	VLNQELRADGTVNQIEGEATPVNLTEPAK	76	104	V1dMN23GlcNAcK29dM	12	N,3;	N6H7F1S1	01Y41Y41M(31M)61M(21Y(31F)41L31Y41L32S)61Y41L31Y41L	17	0		72.54
28649	57.48	1118.71	1119.12	5	1119.12	-1.47597	5588.55	C230H384N43O115	P05090	APOD_HUMAN	Apolipoprotein D	98	VLNQELRADGTVNQIEGEATPVNLTEPAK	76	104	V1dMN23GlcNAcK29dM	14	N,3;	N5H6F3S0	01Y41Y41M(31M)61M(21Y(31F)41L31Y(31F)41L)61Y(31F)41L	12	0		72.5
22945	46.17	1055.84	1055.84	3	1055.84	-1.2498	3164.5	C133H223N24O63	P10253	LYAG_HUMAN	Lysosomal alpha-glucosidase	470	RGVFITNETGQPLIGK	464	479	R1dMN7GlcNAcK16dM	7	N,1;	N2H6F0S0	01Y41Y41M(31M)61M(31M21M)61M	11	3	BI2,YI3,YI3,	72.4
24748	49.77	1260.04	1260.04	4	1260.04	-1.45095	5035.12	C204H329N40O102S2	P07911	UROM_HUMAN	Uromodulin	232	CNTAAPMWLNGTHPSSDEGIVSRK	223	246	C1dM@CamN10GlcNAcK24dM	8	N,0;	N4H5F1S2	01Y(61F)41Y41M(31M)61M(21Y41L32S)61Y41L32S	10	0		72.3
24111	48.5	1074.44	1074.44	3	1074.44	-4.24167	3220.31	C130H211N20O69S2	P02749	APOH_HUMAN	Beta-2-glycoprotein 1	253	LGNWSAMPSCK	251	261	L1dMN3GlcNAcC10CamK11dM	7	N,2;	N4H5F0S1	01Y41Y41M(31M41Y41L)61M61Y41L32S	16	1	35AI5,	72.19
28925	58.04	1402.65	1402.4	4	1402.39	7.34343	5603.53	C229H381N44O116	P05090	APOD_HUMAN	Apolipoprotein D	98	VLNQELRADGTVNQIEGEATPVNLTEPAK	76	104	V1dMN23GlcNAcK29dM	9	N,1;	N5H7F0S1	01Y41Y41M(31M41Y41L31Y41L32S)(41Y)61M(31M)61M	12	0		72.1
33247	66.69	1108.46	1108.46	3	1108.46	-4.80502	3322.37	C139H213N24O67S1	O60635	TSN1_HUMAN	Tetraspanin-1	141	DYGSQEDFTQVWNTTMK	129	145	D1dMN13GlcNAcK17dM	21	N,6;	N2H5F0S0	01Y41Y41M(31M)61M(31M)61M	6	6	01AI2,YI2,25AI4,02XI1,YI1,YI1,	71.87
24748	49.77	1260.04	1260.04	4	1260.04	-1.45095	5035.12	C204H329N40O102S2	P07911	UROM_HUMAN	Uromodulin	232	CNTAAPMWLNGTHPSSDEGIVSRK	223	246	C1dM@CamN10GlcNAcK24dM	8	N,0;	N4H5F1S2	01Y(61F)41Y41M(31M41Y41L32S)61M61Y41L32S	12	0		71.72
28619	57.42	1512	1512	3	1512	2.22047	4531.97	C184H304N31O99	P05090	APOD_HUMAN	Apolipoprotein D	98	ADGTVNQIEGEATPVNLTEPAK	83	104	A1dMN16GlcNAcK22dM	15	N,2;	N4H6F1S1	01Y41Y41M(31M21Y(31F)41L32S)(41Y)61M(31M)61M	10	2	14AIII4,YIII3,	71.6
37197	74.63	1489.67	1489.67	3	1489.66	4.51733	4464.95	C183H299N32O95	P02751	FINC_HUMAN	Fibronectin	1007	LDAPTNLQFVNETDSTVLVR	997	1016	L1dMN11GlcNAc	11	N,0;	N4H5F0S2	01Y41Y41M(31M41Y41L32S)61M61Y41L32S	20	0		71.39
8555	18.42	1132.78	1132.78	3	1132.78	-1.27401	3395.31	C130H216N23O77S2	P07998	RNAS1_HUMAN	Ribonuclease pancreatic	104	SNSSMHITDCR	103	113	S1dMN2GlcNAcC10Cam	6	N,0;	N4H5F1S1	01Y(61F)41Y41M(31M41Y41L)61M61Y41L32S	11	0		71.12
28612	57.41	1489.67	1489.67	4	1489.67	-0.154359	5952.66	C243H404N45O125	P05090	APOD_HUMAN	Apolipoprotein D	98	VLNQELRADGTVNQIEGEATPVNLTEPAK	76	104	V1dMN23GlcNAcK29dM	12	N,3;	N6H7F1S1	01Y(61F)41Y41M(31M41Y41L31Y41L)61M(21Y41L32S)61Y41L	17	0		70.49
28612	57.41	1489.67	1489.67	4	1489.67	-0.154359	5952.66	C243H404N45O125	P05090	APOD_HUMAN	Apolipoprotein D	98	VLNQELRADGTVNQIEGEATPVNLTEPAK	76	104	V1dMN23GlcNAcK29dM	12	N,3;	N6H7F1S1	01Y(61F)41Y41M(31M(21Y41L31Y41L)41Y41L)61M61Y41L32S	20	0		70.49
21666	43.64	1239.04	1239.04	2	1239.04	0.237488	2476.07	C101H167N20O47S2	P05090	APOD_HUMAN	Apolipoprotein D	65	CIQANYSLMENGK	61	73	C1dM@CamN5GlcNAcK13dM	14	N,0;	N2H3F0S0	01Y41Y41M(31M)61M	8	7	BI3,02XI1,YI1,YI2,YI3,YII3,ZI1,YI1,	70.48
20497	41.3	1315.1	1315.1	2	1315.1	2.85076	2628.18	C110H183N14O58	P54802	ANAG_HUMAN	Alpha-N-acetylglucosaminidase	261	VFPQVNVTK	256	264	V1dMN6GlcNAcK9dM	5	N,2;	N2H7F0S0	01Y41Y41M(31M21M)61M(31M21M)61M	15	2	BI2,YI3,	70.36
30628	61.44	1383.89	1384.14	4	1384.14	0.606544	5530.51	C227H378N43O114	P05090	APOD_HUMAN	Apolipoprotein D	98	VLNQELRADGTVNQIEGEATPVNLTEPAK	76	104	V1dMN23GlcNAcK29dM	17	N,4;	N4H6F2S1	01Y41Y41M(31M(21Y(31F)41L32S)41Y(31F)41L)61M61M	17	0		70.35
14646	29.93	1075.46	1075.46	2	1075.46	-1.42399	2148.92	C87H142N15O47	P15586	GNS_HUMAN	N-acetylglucosamine-6-sulfatase	405	GASNLTWR	402	409	G1dMN4GlcNAc	5	N,0;	N2H5F0S0	01Y41Y41M(31M)61M(31M)61M	12	10	YI1,YI2,YI3,YI4,YII4,YIII3,02XI1,MH,ZI1,YI1,YI2,YI3,	70.21
37131	74.5	1274.09	1274.09	4	1274.09	-3.13967	5091.33	C221H345N42O92S1	P98164	LRP2_HUMAN	Low-density lipoprotein receptor-related protein 2	1675	WHGGNQSVVMYNIQWPLGIVAVHPSK	1671	1696	W1dMN5GlcNAcK26dM	7	N,0;	N5H5F2S0	01Y41Y41M(31M41Y41L31Y31F)61M61Y(31F)41L	10	0		70.06
26458	53.15	1533.69	1533.69	3	1533.67	12.3681	4596.98	C184H307N32O102	Q9Y2D5	AKAP2_HUMAN	A-kinase anchor protein 2	463	SVNVSLTQEELDSGLDELSVR	461	481	S1dMN3GlcNAc	6	N,3;	N5H6F0S1	01Y41Y41M(31M41Y41L)61M61Y41L31Y41L32S	14	0		69.54
46747	93.92	1289.54	1289.54	5	1289.54	0.0902456	6440.65	C258H420N43O141S2	P07911	UROM_HUMAN	Uromodulin	322	QDFNITDISLLEHRLECGANDMK	319	341	Q1dMN4GlcNAcC17CamK23dM	7	N,2;	N8H9F0S2	01Y41Y41M(31M(21Y41L31Y41L)41Y41L31Y41L)61M(21Y41L32S)61Y41L32S	23	0		69.26
32068	64.29	1544.18	1543.93	4	1543.94	-4.66503	6169.72	C251H415N46O131	P05090	APOD_HUMAN	Apolipoprotein D	98	VLNQELRADGTVNQIEGEATPVNLTEPAK	76	104	V1dMN23GlcNAcK29dM	11	N,1;	N5H6F1S3	01Y41Y41M(31M(21Y(31F)41L32S)41Y41L32S)61M61Y41L32S	27	0		69.16
26052	52.35	1117.19	1117.19	3	1117.19	0.521802	3348.56	C139H231N28O66	P05090	APOD_HUMAN	Apolipoprotein D	98	ADGTVNQIEGEATPVNLTEPAK	83	104	A1dMN16GlcNAcK22dM	15	N,4;	N2H3F1S0	01Y(61F)41Y41M(31M)61M	2	2	BI3,YI1,	69.12
23197	46.67	857.89	857.64	4	857.642	-2.26122	3426.54	C141H233N26O71	P16444	DPEP1_HUMAN	Dipeptidase 1	279	ANLSQVADHLDHIK	278	291	A1dMN2GlcNAcK14dM	5	N,0;	N5H4F1S0	01Y41Y41M(31M41Y(31F)41L31Y)61M61Y	13	0		68.89
30292	60.78	1470.91	1471.66	4	1471.67	-5.27383	5880.64	C240H400N45O123	P05090	APOD_HUMAN	Apolipoprotein D	98	VLNQELRADGTVNQIEGEATPVNLTEPAK	76	104	V1dMN23GlcNAcK29dM	10	N,2;	N7H8F0S0	01Y41Y41M(31M(21Y41L31Y41L)41Y41L)61M(21Y41L)61Y41L	12	0		68.87
37131	74.5	1274.09	1274.09	4	1274.09	-3.13967	5091.33	C221H345N42O92S1	P98164	LRP2_HUMAN	Low-density lipoprotein receptor-related protein 2	1675	WHGGNQSVVMYNIQWPLGIVAVHPSK	1671	1696	W1dMN5GlcNAcK26dM	7	N,0;	N5H5F2S0	01Y41Y41M(31M41Y41L31Y31F)61M61Y41L21F	10	0		68.72
24944	50.17	1391.57	1391.57	3	1391.57	1.9779	4170.68	C166H273N24O94S2	P05090	APOD_HUMAN	Apolipoprotein D	65	CIQANYSLMENGK	61	73	C1dM@CamN5GlcNAcK13dM	10	N,0;	N5H7F1S1	01Y41Y41M(31M(21Y(31F)41L31Y41L32S)41Y41L)61M61M	14	0		68.71
20997	42.31	1153.04	1153.04	2	1153.04	-1.21017	2304.07	C98H163N14O48	P54802	ANAG_HUMAN	Alpha-N-acetylglucosaminidase	261	VFPQVNVTK	256	264	V1dMN6GlcNAcK9dM	10	N,4;	N2H5F0S0	01Y41Y41M(31M)61M(31M)61M	12	10	YI1,YI2,YI3,BI4,YI4,YII4,YIII3,MH,02XI1,YI1,YI2,YI3,	68.62
16281	33.09	1074.19	1074.44	4	1074.44	-1.03263	4292.72	C175H263N44O76S3	P04066	FUCO_HUMAN	Tissue alpha-L-fucosidase	268	DEVVVNDRWGQNCSCHHGGYYNCEDK	257	282	D1dMN12GlcNAcC13CamC15CamC23CamK26dM	10	N,0;	N2H3F1S0	01Y(61F)41Y41M(31M)61M	5	4	BI3,YI3,YII3,MH,YI1,	68.46
27227	54.66	1287.59	1287.59	3	1287.58	2.3482	3858.73	C158H261N30O80	P05090	APOD_HUMAN	Apolipoprotein D	98	ADGTVNQIEGEATPVNLTEPAK	83	104	A1dMN16GlcNAcK22dM	15	N,2;	N3H4F0S1	01Y41Y41M(31M)61M61Y41L32S	11	11	BI1,35AI4,BI2,35AI3,BI3,35AI4,35AI5,YI1,YI3,YI4,YI1,	68.46
5593	12.8	1083.46	1083.46	2	1083.46	-2.54645	2164.91	C86H146N11O52	Q6EMK4	VASN_HUMAN	Vasorin	500	NLSGPDK	500	506	N1GlcNAc@dMK7dM	6	N,0;	N2H6F0S0	01Y41Y41M(31M21M)61M(31M)61M	14	1	YI3,	68.41
24944	50.17	1391.57	1391.57	3	1391.57	1.9779	4170.68	C166H273N24O94S2	P05090	APOD_HUMAN	Apolipoprotein D	65	CIQANYSLMENGK	61	73	C1dM@CamN5GlcNAcK13dM	10	N,0;	N5H7F1S1	01Y41Y41M(31M(21Y41L32S)41Y(31F)41L)(41Y)61M(31M)61M	13	0		68.38
26787	53.78	1409.63	1409.29	3	1409.29	-0.754695	4223.85	C179H280N31O85	Q658L1	SAXO2_HUMAN	Stabilizer of axonemal microtubules 2	113	FGNSTTFQDDFVPQEIKPR	111	129	F1dMN3GlcNAcK17dM	6	N,1;	N4H5F0S1	01Y41Y41M(31M41Y41L)61M61Y41L32S	22	2	03AI5,35AI5,	68.28
24111	48.5	1074.44	1074.44	3	1074.44	-4.24167	3220.31	C130H211N20O69S2	P02749	APOH_HUMAN	Beta-2-glycoprotein 1	253	LGNWSAMPSCK	251	261	L1dMN3GlcNAcC10CamK11dM	7	N,2;	N4H5F0S1	01Y41Y41M(31M)61M(21Y41L32S)61Y41L	13	1	YI3,	68.12
24111	48.5	1074.44	1074.44	3	1074.44	-4.24167	3220.31	C130H211N20O69S2	P02749	APOH_HUMAN	Beta-2-glycoprotein 1	253	LGNWSAMPSCK	251	261	L1dMN3GlcNAcC10CamK11dM	7	N,2;	N4H5F0S1	01Y41Y41M(31M(21Y41L32S)41Y)61M61M	14	3	BII1,YII3,YII3,	68.12
24531	49.34	1485.01	1485.33	3	1485.32	6.28534	4451.94	C179H300N31O98	Q9Y2D5	AKAP2_HUMAN	A-kinase anchor protein 2	463	SVNVSLTQEELDSGLDELSVR	461	481	S1dMN3GlcNAc	6	N,3;	N5H6F1S0	01Y(61F)41Y41M(31M41Y41L31Y41L)61M61Y41L	13	0		68.05
17163	34.81	1088.79	1088.13	3	1088.13	-0.19944	3261.36	C132H210N27O66S1	P01833	PIGR_HUMAN	Polymeric immunoglobulin receptor	499	WNNTGCQALPSQDEGPSK	498	515	W1dMN2GlcNAcC6CamK18dM	11	N,3;	N2H5F0S0	01Y41Y41M(31M)61M(31M)61M	5	5	YI2,ZI1,YI1,YI2,YI3,	67.97
37197	74.63	1489.67	1489.67	3	1489.66	4.51733	4464.95	C183H299N32O95	P02751	FINC_HUMAN	Fibronectin	1007	LDAPTNLQFVNETDSTVLVR	997	1016	L1dMN11GlcNAc	11	N,0;	N4H5F0S2	01Y41Y41M(31M)61M(21Y41L32S)61Y41L32S	15	0		67.69
20497	41.3	1315.1	1315.1	2	1315.1	2.85076	2628.18	C110H183N14O58	P54802	ANAG_HUMAN	Alpha-N-acetylglucosaminidase	261	VFPQVNVTK	256	264	V1dMN6GlcNAcK9dM	5	N,2;	N2H7F0S0	01Y41Y41M(31M)61M(31M21M)61M21M	14	1	YI3,	67.66
29235	58.64	1266.59	1266.33	4	1266.34	-7.92257	5060.35	C209H348N43O100	P05090	APOD_HUMAN	Apolipoprotein D	98	VLNQELRADGTVNQIEGEATPVNLTEPAK	76	104	V1dMN23GlcNAcK29dM	10	N,1;	N4H4F1S1	01Y41Y41M(31M)61M(21Y41L32S)61Y31F	10	0		67.65
16677	33.87	1274.58	1274.58	2	1274.58	-0.964284	2547.14	C103H176N17O56	Q08380	LG3BP_HUMAN	Galectin-3-binding protein	551	AAIPSALDTNSSK	542	554	A1dMN10GlcNAcK13dM	12	N,2;	N2H5F0S0	01Y41Y41M(31M)61M(31M)61M	11	9	YI1,YI2,BI4,YI3,YI4,YII4,YIII3,MH,02XI1,ZI1,YI1,	67.6
5675	12.96	1002.43	1001.93	2	1001.93	0.51479	2002.86	C80H136N11O47	Q6EMK4	VASN_HUMAN	Vasorin	500	NLSGPDK	500	506	N1GlcNAc@dMK7dM	6	N,0;	N2H5F0S0	01Y41Y41M(31M)61M(31M)61M	13	11	YI1,YI2,YI3,02XI1,YI4,YII4,YIII3,ZI1,YI1,MH,BI4,YI2,YI3,	67.51
20930	42.17	1177.53	1177.53	2	1177.53	1.70492	2353.04	C98H162N13O52	O00754	MA2B1_HUMAN	Lysosomal alpha-mannosidase	367	ANLTWSVK	366	373	A1dMN2GlcNAcK8dM	5	N,1;	N2H6F0S0	01Y41Y41M(31M)61M(31M21M)61M	11	2	BI2,YI3,	67.37
26346	52.93	1460.66	1460.66	3	1460.64	10.4701	4377.91	C176H294N31O96	Q9Y2D5	AKAP2_HUMAN	A-kinase anchor protein 2	463	SVNVSLTQEELDSGLDELSVR	461	481	S1dMN3GlcNAc	7	N,3;	N4H5F1S1	01Y41Y41M(31M41Y(31F)41L)61M61Y41L32S	17	0		67.3
20762	41.84	1234.06	1234.06	2	1234.07	-5.82179	2466.13	C104H173N14O53	P54802	ANAG_HUMAN	Alpha-N-acetylglucosaminidase	261	VFPQVNVTK	256	264	V1dMN6GlcNAcK9dM	9	N,3;	N2H6F0S0	01Y41Y41M(31M)61M(31M21M)61M	13	2	BI2,YI3,	67.29
32068	64.29	1544.18	1543.93	4	1543.94	-4.66503	6169.72	C251H415N46O131	P05090	APOD_HUMAN	Apolipoprotein D	98	VLNQELRADGTVNQIEGEATPVNLTEPAK	76	104	V1dMN23GlcNAcK29dM	11	N,1;	N5H6F1S3	01Y41Y41M(31M21Y(31F)41L32S)61M(21Y41L32S)61Y41L32S	24	0		67.22
28474	57.13	1489.67	1489.67	4	1489.67	-1.38352	5952.66	C243H404N45O125	P05090	APOD_HUMAN	Apolipoprotein D	98	VLNQELRADGTVNQIEGEATPVNLTEPAK	76	104	V1dMN23GlcNAcK29dM	11	N,3;	N6H7F1S1	01Y41Y41M(31M)61M(21Y41L31Y41L32S)61Y(31F)41L31Y41L	17	0		67.17
39265	78.82	1459.6	1459.95	3	1459.95	0.939649	4375.84	C183H284N29O93	P08294	SODE_HUMAN	Extracellular superoxide dismutase [Cu-Zn]	107	LDAFFALEGFPTEPNSSSR	93	111	L1dMN15GlcNAc	15	N,4;	N5H5F1S1	01Y41Y41M(31M41Y31F)61M61Y41L31Y41L32S	11	0		67.11
27606	55.43	1329.62	1329.37	4	1329.37	4.1	5312.43	C218H364N43O108	P05090	APOD_HUMAN	Apolipoprotein D	98	VLNQELRADGTVNQIEGEATPVNLTEPAK	76	104	V1dMN23GlcNAcK29dM	9	N,2;	N5H7F0S0	01Y41Y41M(31M41Y41L)61M61Y41L31Y41L31L	14	1	YI3,	66.8
8390	18.1	1273.59	1273.59	2	1273.59	-1.23278	2545.18	C103H178N19O54	P08236	BGLR_HUMAN	Beta-glucuronidase	272	VVANGTGTQGQLK	269	281	V1dMN4GlcNAcK13dM	8	N,1;	N2H5F0S0	01Y41Y41M(31M)61M(31M)61M	11	9	YI1,YI2,BI4,YI3,YI4,YII4,YIII3,MH,02XI1,ZI1,YI1,	66.56
22071	44.44	1109.15	1108.82	3	1108.81	0.8132	3323.43	C137H224N25O63S3	P07602	SAP_HUMAN	Prosaposin	101	TCDWLPKPNMSASCK	93	107	T1dMC2CamK7dMN9GlcNAcC14CamK15dM	6	N,0;	N4H3F1S0	01Y(61F)41Y41M(31M)(41Y)61M61Y	8	0		66.56
28925	58.04	1402.65	1402.4	4	1402.39	7.34343	5603.53	C229H381N44O116	P05090	APOD_HUMAN	Apolipoprotein D	98	VLNQELRADGTVNQIEGEATPVNLTEPAK	76	104	V1dMN23GlcNAcK29dM	9	N,1;	N5H7F0S1	01Y41Y41M(31M41Y41L31Y41L31L)61M61Y41L32S	16	0		66.41
39265	78.82	1459.6	1459.95	3	1459.95	0.939649	4375.84	C183H284N29O93	P08294	SODE_HUMAN	Extracellular superoxide dismutase [Cu-Zn]	107	LDAFFALEGFPTEPNSSSR	93	111	L1dMN15GlcNAc	15	N,4;	N5H5F1S1	01Y(61F)41Y41M(31M41Y41L31Y)61M61Y41L32S	18	0		65.99
30415	61.03	1475.17	1475.42	4	1475.42	2.15527	5895.64	C241H401N44O124	P05090	APOD_HUMAN	Apolipoprotein D	98	VLNQELRADGTVNQIEGEATPVNLTEPAK	76	104	V1dMN23GlcNAcK29dM	11	N,1;	N5H7F2S1	01Y41Y41M(31M21Y(31F)41L31Y(31F)41L32S)(41Y)61M(31M)61M	17	0		65.94
25245	50.76	1011.44	1011.44	3	1011.43	10.4508	3031.28	C117H200N23O69	P50750	CDK9_HUMAN	Cyclin-dependent kinase 9	355	GSQITQQSTNQSR	346	358	G1dMN10GlcNAc	5	N,0;	N2H7F0S0	01Y41Y41M(31M21M)61M(31M21M)61M	14	2	BI2,YI3,	65.81
26346	52.93	1460.66	1460.66	3	1460.64	10.4701	4377.91	C176H294N31O96	Q9Y2D5	AKAP2_HUMAN	A-kinase anchor protein 2	463	SVNVSLTQEELDSGLDELSVR	461	481	S1dMN3GlcNAc	7	N,3;	N4H5F1S1	01Y41Y41M(31M41Y41L21F)61M61Y41L32S	17	0		65.63
24383	49.05	1187.03	1187.03	2	1187.04	-2.34374	2372.06	C101H163N14O50	Q9H3G5	CPVL_HUMAN	Probable serine carboxypeptidase CPVL	81	SYAGFLTVNK	73	82	S1dMN9GlcNAcK10dM	13	N,4;	N2H5F0S0	01Y41Y41M(31M)61M(31M)61M	13	11	24AI4,ZI1,YI1,YI2,YI3,BI4,YI4,YII4,YIII3,MH,02XI1,ZI1,YI1,	65.46
34062	68.32	1311.08	1311.08	4	1311.08	-1.90819	5239.3	C215H353N40O105S2	P01876	IGHA1_HUMAN	Immunoglobulin heavy constant alpha 1	340	TIDRLAGKPTHVNVSVVMAEVDGTCY	328	353	T1dMK8dMN13GlcNAcC25Cam	5	N,0;	N4H5F1S2	01Y(61F)41Y41M(31M41Y41L32S)61M61Y41L32S	16	0		65.35
26908	54.02	949.785	949.785	3	949.782	2.84513	2846.33	C117H201N20O60	Q9HCH5	SYTL2_HUMAN	Synaptotagmin-like protein 2	226	QTLPGLSNGSQIK	219	231	Q1dMN8GlcNAcK13dM	5	N,2;	N3H5F0S0	01Y41Y41M(31M)(41Y)61M31M21M	12	0		65.25
20762	41.84	1234.06	1234.06	2	1234.07	-5.82179	2466.13	C104H173N14O53	P54802	ANAG_HUMAN	Alpha-N-acetylglucosaminidase	261	VFPQVNVTK	256	264	V1dMN6GlcNAcK9dM	9	N,3;	N2H6F0S0	01Y41Y41M(31M21M)61M(31M)61M	12	1	YI3,	64.75
20930	42.17	1177.53	1177.53	2	1177.53	1.70492	2353.04	C98H162N13O52	O00754	MA2B1_HUMAN	Lysosomal alpha-mannosidase	367	ANLTWSVK	366	373	A1dMN2GlcNAcK8dM	5	N,1;	N2H6F0S0	01Y41Y41M(31M21M)61M(31M)61M	10	1	YI3,	64.54
5621	12.86	1184.99	1184.99	2	1185	-5.42973	2367.99	C94H159N12O57	Q6EMK4	VASN_HUMAN	Vasorin	500	NLSGPDK	500	506	N1GlcNAc@dMK7dM	5	N,0;	N3H6F0S0	01Y41Y41M(31M41Y41L)61M(31M)61M	11	9	BIII2,BIII3,YI2,02XI1,YI3,YI1,YI4,YII4,YIII5,YI2,YIII4,	64.53
26373	52.98	1134.85	1134.51	3	1134.53	-17.1383	3400.58	C143H239N22O71	P21810	PGS1_HUMAN	Biglycan	311	LLQVVYLHSNNITK	301	314	L1dMN11GlcNAcK14dM	8	N,1;	N2H8F0S0	01Y41Y41M(31M21M21M31G)61M(31M)61M	8	0		64.17
14274	29.2	1155.99	1156.49	2	1156.49	-1.90024	2310.97	C93H152N15O52	P15586	GNS_HUMAN	N-acetylglucosamine-6-sulfatase	405	GASNLTWR	402	409	G1dMN4GlcNAc	5	N,0;	N2H6F0S0	01Y41Y41M(31M21M)61M(31M)61M	13	2	YI3,YI3,	62.72
30415	61.03	1475.17	1475.42	4	1475.42	2.15527	5895.64	C241H401N44O124	P05090	APOD_HUMAN	Apolipoprotein D	98	VLNQELRADGTVNQIEGEATPVNLTEPAK	76	104	V1dMN23GlcNAcK29dM	11	N,1;	N5H7F2S1	01Y41Y41M(31M(21Y(31F)41L32S)41Y(31F)41L)(41Y)61M(31M)61M	17	0		62.53
17063	34.62	1251.57	1251.06	2	1251.06	0.180478	2500.11	C101H167N24O47S1	Q5FWF7	FBX48_HUMAN	F-box only protein 48	66	ASLTCRSWNDTIR	58	70	A1dMC5CamN9GlcNAc	7	N,1;	N2H3F0S0	01Y41Y41M(31M)61M	17	13	BI3,02XI1,ZI1,YI1,ZI2,YI2,03XI3,14XII3,ZI3,ZII3,YI3,YII3,MH,ZI1,YI1,03XI3,14XII3,	62.05
42805	86.01	1486.68	1486.34	3	1486.35	-8.8085	4455.04	C190H309N28O92	P05154	IPSP_HUMAN	Plasma serine protease inhibitor	262	VVGVPYQGNATALFILPSEGK	254	274	V1dMN9GlcNAcK21dM	15	N,1;	N4H7F2S0	01Y41Y41M(31M(21Y(31F)41L)41Y(31F)41L)61M(31M)61M	5	0		61.97
42805	86.01	1486.68	1486.34	3	1486.35	-8.8085	4455.04	C190H309N28O92	P05154	IPSP_HUMAN	Plasma serine protease inhibitor	262	VVGVPYQGNATALFILPSEGK	254	274	V1dMN9GlcNAcK21dM	15	N,1;	N4H7F2S0	01Y41Y41M(31M(21Y(31F)41L21F)41Y41L)61M(31M)61M	5	0		61.54
42805	86.01	1486.68	1486.34	3	1486.35	-8.8085	4455.04	C190H309N28O92	P05154	IPSP_HUMAN	Plasma serine protease inhibitor	262	VVGVPYQGNATALFILPSEGK	254	274	V1dMN9GlcNAcK21dM	15	N,1;	N4H7F2S0	01Y41Y41M(31M(21Y41L21F)41Y(31F)41L)61M(31M)61M	5	0		61.54
8555	18.42	1132.78	1132.78	3	1132.78	-1.27401	3395.31	C130H216N23O77S2	P07998	RNAS1_HUMAN	Ribonuclease pancreatic	104	SNSSMHITDCR	103	113	S1dMN2GlcNAcC10Cam	6	N,0;	N4H5F1S1	01Y(61F)41Y41M(31M)61M(21Y41L32S)61Y41L	9	1	YI3,	61.52
35657	71.55	1323.9	1324.57	3	1324.58	-6.42295	3969.7	C161H266N27O85S1	P02790	HEMO_HUMAN	Hemopexin	453	ALPQPQNVTSLLGCTH	447	462	A1dMN7GlcNAcC14Cam	11	N,2;	N4H5F2S1	01Y41Y41M(31M21Y(31F)41L21F)61M61Y41L32S	13	2	YII3,YII4,	61.44
26458	53.15	1533.69	1533.69	3	1533.67	12.3681	4596.98	C184H307N32O102	Q9Y2D5	AKAP2_HUMAN	A-kinase anchor protein 2	463	SVNVSLTQEELDSGLDELSVR	461	481	S1dMN3GlcNAc	6	N,3;	N5H6F0S1	01Y41Y41M(31M)61M(21Y41L31Y41L32S)61Y41L	13	0		61.06
25245	50.76	1011.44	1011.44	3	1011.43	10.4508	3031.28	C117H200N23O69	P50750	CDK9_HUMAN	Cyclin-dependent kinase 9	355	GSQITQQSTNQSR	346	358	G1dMN10GlcNAc	5	N,0;	N2H7F0S0	01Y41Y41M(31M)61M(31M21M)61M21M	13	1	YI3,	60.82
22337	44.96	973.425	973.427	3	973.428	-1.49282	2917.27	C121H198N23O53S3	P07602	SAP_HUMAN	Prosaposin	101	TCDWLPKPNMSASCK	93	107	T1dMC2CamK7dMN9GlcNAcC14CamK15dM	8	N,1;	N2H3F1S0	01Y(61F)41Y41M(31M)61M	8	7	24AI3,YI1,YI2,YI3,YII3,MH,YI1,YI2,	60.76
10519	22.19	1219.57	1219.57	2	1219.57	2.51419	2437.12	C101H170N17O51	O43303	CP110_HUMAN	Centriolar coiled-coil protein of 110 kDa	257	IVNESHLDK	255	263	I1dMN3GlcNAcK9dM	5	N,1;	N4H3F0S0	01Y41Y41M(31M)(41Y)61M61Y	16	0		59.84
46747	93.92	1289.54	1289.54	5	1289.54	0.0902456	6440.65	C258H420N43O141S2	P07911	UROM_HUMAN	Uromodulin	322	QDFNITDISLLEHRLECGANDMK	319	341	Q1dMN4GlcNAcC17CamK23dM	7	N,2;	N8H9F0S2	01Y41Y41M(31M(21Y41L31Y41L32S)41Y41L31Y41L)61M(21Y41L32S)61Y41L	21	0		59.82
12688	26.2	997.417	997.417	2	997.419	-2.40215	1993.83	C81H133N12O43S1	Q92820	GGH_HUMAN	Gamma-glutamyl hydrolase	203	NFTMNEK	203	209	N1GlcNAc@dMK7dM	7	N,0;	N2H4F0S0	01Y41Y41M(31M21M)61M	12	11	BII2,BI2,YI1,YI2,YII3,BI3,YI3,YII4,02XI1,ZI1,YI1,YI2,	59.81
20684	41.68	1030.79	1030.46	3	1030.46	0.914078	3088.36	C125H215N18O68S1	P11597	CETP_HUMAN	Cholesteryl ester transfer protein	358	GVVVNSSVMVK	354	364	G1dMN5GlcNAcK11dM	7	N,0;	N4H5F0S1	01Y41Y41M(31M)61M(21Y41L32S)61Y41L	11	0		59.48
15748	32.03	1435.59	1436.09	2	1436.1	-3.74238	2870.19	C119H189N14O66	P15309	PPAP_HUMAN	Prostatic acid phosphatase	94	FLNESYK	92	98	F1dMN3GlcNAcK7dM	6	N,0;	N4H5F0S1	01Y41Y41M(31M)61M(21Y41L32S)61Y41L	15	1	YI3,	59.22
7129	15.69	1249.52	1249.52	2	1249.52	-1.18615	2497.03	C99H166N13O60	Q6EMK4	VASN_HUMAN	Vasorin	500	NLSGPDK	500	506	N1GlcNAc@dMK7dM	6	N,0;	N3H5F0S1	01Y41Y41M(31M41Y41L32S)61M61M	15	15	BII1,35AII4,BII2,35AII3,BII3,BII4,YII3,02XI1,ZI1,YI1,YII5,YII6,YI2,YII3,YII4,	59.11
29239	58.64	1311.11	1310.86	4	1310.86	3.91112	5238.39	C215H358N43O106	P05090	APOD_HUMAN	Apolipoprotein D	98	VLNQELRADGTVNQIEGEATPVNLTEPAK	76	104	V1dMN23GlcNAcK29dM	11	N,2;	N4H6F0S1	01Y41Y41M(31M(21Y41L32S)41Y41L)61M61M	13	0		59.03
29444	59.05	1016.48	1016.48	5	1016.48	1.42533	5076.34	C209H348N43O101	P05090	APOD_HUMAN	Apolipoprotein D	98	VLNQELRADGTVNQIEGEATPVNLTEPAK	76	104	V1dMN23GlcNAcK29dM	11	N,1;	N4H5F0S1	01Y41Y41M(31M(21Y41L32S)41Y)61M61M	12	3	BII1,CII1,YII3,	58.8
26908	54.02	949.785	949.785	3	949.782	2.84513	2846.33	C117H201N20O60	Q9HCH5	SYTL2_HUMAN	Synaptotagmin-like protein 2	226	QTLPGLSNGSQIK	219	231	Q1dMN8GlcNAcK13dM	5	N,2;	N3H5F0S0	01Y41Y41M(31M41Y)61M(31M)61M	14	2	BIII1,CIII1,	58.76
24760	49.8	1106.01	1106.01	2	1106.01	-1.36399	2210.01	C95H153N14O45	Q9H3G5	CPVL_HUMAN	Probable serine carboxypeptidase CPVL	81	SYAGFLTVNK	73	82	S1dMN9GlcNAcK10dM	8	N,3;	N2H4F0S0	01Y41Y41M(31M21M)61M	10	9	BII2,BI2,YI1,YI2,BI3,YII3,YI3,YII4,MH,YI1,	58.69
29239	58.64	1311.11	1310.86	4	1310.86	3.91112	5238.39	C215H358N43O106	P05090	APOD_HUMAN	Apolipoprotein D	98	VLNQELRADGTVNQIEGEATPVNLTEPAK	76	104	V1dMN23GlcNAcK29dM	11	N,2;	N4H6F0S1	01Y41Y41M(31M41Y41L32S)(41Y)61M(31M)61M	13	2	35AIII4,35AIII4,	57.97
28782	57.75	1402.64	1402.4	4	1402.39	6.03776	5603.53	C229H381N44O116	P05090	APOD_HUMAN	Apolipoprotein D	98	VLNQELRADGTVNQIEGEATPVNLTEPAK	76	104	V1dMN23GlcNAcK29dM	11	N,3;	N5H7F0S1	01Y41Y41M(31M(21Y41L32S)41Y41L)(41Y)61M(31M)61M	14	0		57.79
14274	29.2	1155.99	1156.49	2	1156.49	-1.90024	2310.97	C93H152N15O52	P15586	GNS_HUMAN	N-acetylglucosamine-6-sulfatase	405	GASNLTWR	402	409	G1dMN4GlcNAc	5	N,0;	N2H6F0S0	01Y41Y41M(31M)61M(31M21M)61M	13	2	BI2,YI3,	57.25
34062	68.32	1311.08	1311.08	4	1311.08	-1.90819	5239.3	C215H353N40O105S2	P01876	IGHA1_HUMAN	Immunoglobulin heavy constant alpha 1	340	TIDRLAGKPTHVNVSVVMAEVDGTCY	328	353	T1dMK8dMN13GlcNAcC25Cam	5	N,0;	N4H5F1S2	01Y(61F)41Y41M(31M)61M(21Y41L32S)61Y41L32S	14	1	YI3,	57.05
29453	59.07	1160.77	1160.77	4	1160.77	4.23229	4638.05	C189H314N37O92S2	P02765	FETUA_HUMAN	Alpha-2-HS-glycoprotein	156	VCQDCPLLAPLNDTRVVHAAK	145	165	V1dMC2CamC5CamN12GlcNAcK21dM	9	N,0;	N4H5F0S2	01Y41Y41M(31M41Y41L32S)61M61Y41L32S	17	0		56.9
22945	46.17	1055.84	1055.84	3	1055.84	-1.2498	3164.5	C133H223N24O63	P10253	LYAG_HUMAN	Lysosomal alpha-glucosidase	470	RGVFITNETGQPLIGK	464	479	R1dMN7GlcNAcK16dM	7	N,1;	N2H6F0S0	01Y41Y41M(31M21M)61M(31M)61M	9	1	YI3,	56.42
26745	53.7	1338.95	1338.95	3	1338.93	12.9192	4012.78	C162H271N30O86	Q9Y2D5	AKAP2_HUMAN	A-kinase anchor protein 2	463	SVNVSLTQEELDSGLDELSVR	461	481	S1dMN3GlcNAc	6	N,3;	N3H4F1S1	01Y(61F)41Y41M(31M)61M61Y41L32S	14	7	BI3,BI4,YI1,BI6,YI3,YI4,YI1,	56.36
18293	36.98	1256.09	1256.09	2	1256.09	-4.17515	2510.18	C104H177N18O52	P07339	CATD_HUMAN	Cathepsin D	263	GSLSYLNVTRK	257	267	G1dMN7GlcNAcK11dM	7	N,0;	N2H5F0S0	01Y41Y41M(31M)61M(31M)61M	11	9	02XI1,ZI1,YI1,YI2,YI3,YI4,YII4,YIII3,02XI1,YI1,YI3,	56.32
27606	55.43	1329.62	1329.37	4	1329.37	4.1	5312.43	C218H364N43O108	P05090	APOD_HUMAN	Apolipoprotein D	98	VLNQELRADGTVNQIEGEATPVNLTEPAK	76	104	V1dMN23GlcNAcK29dM	9	N,2;	N5H7F0S0	01Y41Y41M(31M41Y41L31Y41L)(41Y)61M(31M)61M	12	0		56.1
26787	53.78	1409.63	1409.29	3	1409.29	-0.754695	4223.85	C179H280N31O85	Q658L1	SAXO2_HUMAN	Stabilizer of axonemal microtubules 2	113	FGNSTTFQDDFVPQEIKPR	111	129	F1dMN3GlcNAcK17dM	6	N,1;	N4H5F0S1	01Y41Y41M(31M)61M(21Y41L32S)61Y41L	15	0		55.91
22069	44.43	1077.17	1076.84	3	1076.83	5.46586	3227.48	C135H220N27O63	Q9H3G5	CPVL_HUMAN	Probable serine carboxypeptidase CPVL	346	QAIHVGNQTFNDGTIVEK	340	357	Q1dMN7GlcNAcK18dM	7	N,0;	N2H4F1S0	01Y(61F)41Y41M(31M)61M61M	5	4	BI4,YI3,YI4,YII3,YI1,	55.49
30963	62.07	1207.55	1207.88	3	1207.88	-2.66113	3619.63	C151H248N29O68S2	P01876	IGHA1_HUMAN	Immunoglobulin heavy constant alpha 1	340	LAGKPTHVNVSVVMAEVDGTCY	332	353	L1dMK4dMN9GlcNAcC21Cam	10	N,0;	N2H5F0S0	01Y41Y41M(31M)61M(31M)61M	5	5	35AI4,YI2,BI4,YI3,YI1,	55.36
8226	17.79	1112.44	1112.44	2	1112.44	0.101881	2222.87	C86H140N19O45S2	P54802	ANAG_HUMAN	Alpha-N-acetylglucosaminidase	503	SVYNCSGEACR	500	510	S1dMN4GlcNAcC5CamC10Cam	5	N,0;	N2H3F0S0	01Y41Y41M(31M)61M	9	8	BI3,YI1,YI2,YI3,YII3,MH,02XI1,YI1,YI2,	55.34
35657	71.55	1323.9	1324.57	3	1324.58	-6.42295	3969.7	C161H266N27O85S1	P02790	HEMO_HUMAN	Hemopexin	453	ALPQPQNVTSLLGCTH	447	462	A1dMN7GlcNAcC14Cam	11	N,2;	N4H5F2S1	01Y41Y41M(31M(21Y(31F)41L32S)41Y31F)61M61M	11	2	YII3,YII3,	55.23
26373	52.98	1134.85	1134.51	3	1134.53	-17.1383	3400.58	C143H239N22O71	P21810	PGS1_HUMAN	Biglycan	311	LLQVVYLHSNNITK	301	314	L1dMN11GlcNAcK14dM	8	N,1;	N2H8F0S0	01Y41Y41M(31M21M21M)61M(31M21M)61M	8	0		54.97
22827	45.94	971.185	971.431	4	971.435	-3.68481	3880.71	C159H263N26O84	P16444	DPEP1_HUMAN	Dipeptidase 1	279	ANLSQVADHLDHIK	278	291	A1dMN2GlcNAcK14dM	5	N,0;	N5H5F3S0	01Y41Y41M(31M41Y(31F)41L31Y(31F)41L)61M61Y31F	9	0		54.84
15915	32.36	1131.5	1130.99	2	1130.99	-2.22421	2259.98	C91H155N14O49S1	O75629	CREG1_HUMAN	Protein CREG1	160	VNETEMDIAK	159	168	V1dMN2GlcNAcK10dM	6	N,1;	N2H4F0S0	01Y41Y41M(31M21M)61M	9	8	YI1,YI2,BI3,YII3,YI3,YII4,MH,02XI1,YI1,	54.6
8590	18.48	1192.06	1192.57	2	1192.57	-0.14462	2383.12	C97H168N19O49	P08236	BGLR_HUMAN	Beta-glucuronidase	272	VVANGTGTQGQLK	269	281	V1dMN4GlcNAcK13dM	14	N,2;	N2H4F0S0	01Y41Y41M(31M21M)61M	11	11	BII2,BI2,02XI1,ZI1,YI1,BI3,YI2,YII3,02XI1,ZI1,YI1,	54.59
20684	41.68	1030.79	1030.79	3	1030.8	-6.47802	3089.38	C126H218N17O68S1	P11597	CETP_HUMAN	Cholesteryl ester transfer protein	358	GVVVNSSVMVK	354	364	G1dMN5GlcNAcK11dM	7	N,0;	N4H5F2S0	01Y41Y41M(31M)61M(21Y(31F)41L21F)61Y41L	8	0		54.55
37731	75.72	1166.75	1167.26	4	1167.25	0.835434	4663.99	C196H308N31O96S1	Q12907	LMAN2_HUMAN	Vesicular integral-membrane protein VIP36	183	VFPYISVMVNNGSLSYDHSK	173	192	V1dMN11GlcNAcK20dM	7	N,0;	N4H5F1S2	01Y(61F)41Y41M(31M)61M(21Y41L32S)61Y41L32S	14	0		54.07
27865	55.95	1183.31	1183.31	4	1183.31	-1.07006	4728.22	C196H328N41O92	P05090	APOD_HUMAN	Apolipoprotein D	98	VLNQELRADGTVNQIEGEATPVNLTEPAK	76	104	V1dMN23GlcNAcK29dM	9	N,1;	N3H5F1S0	01Y41Y41M(31M41Y(31F)41L)61M61M	8	0		53.96
27865	55.95	1183.31	1183.31	4	1183.31	-1.07006	4728.22	C196H328N41O92	P05090	APOD_HUMAN	Apolipoprotein D	98	VLNQELRADGTVNQIEGEATPVNLTEPAK	76	104	V1dMN23GlcNAcK29dM	9	N,1;	N3H5F1S0	01Y(61F)41Y41M(31M41Y41L)61M61M	8	2	BII3,YII3,	53.96
22827	45.94	971.185	971.431	4	971.435	-3.68481	3880.71	C159H263N26O84	P16444	DPEP1_HUMAN	Dipeptidase 1	279	ANLSQVADHLDHIK	278	291	A1dMN2GlcNAcK14dM	5	N,0;	N5H5F3S0	01Y41Y41M(31M41Y(31F)41L31Y41L21F)61M61Y31F	9	0		53.84
16656	33.83	1278.1	1278.6	2	1278.6	-2.65613	2555.2	C105H180N19O53	Q8NCN4	RN169_HUMAN	E3 ubiquitin-protein ligase RNF169	634	TKHLEQNGSLK	628	638	T1dMK2dMN7GlcNAcK11dM	5	N,2;	N2H5F0S0	01Y41Y41M(31M)61M(31M)61M	12	10	BI2,ZI1,YI1,YI2,BI4,YI3,YI4,YII4,YIII3,MH,ZI1,YI1,	53.61
16656	33.83	1278.1	1278.6	2	1278.59	5.60449	2555.18	C108H176N19O51	Q8TD26	CHD6_HUMAN	Chromodomain-helicase-DNA-binding protein 6	2426	FNHTLAEPILR	2425	2435	F1dMN2GlcNAc	5	N,2;	N2H5F0S0	01Y41Y41M(31M)61M(31M)61M	13	11	BI2,ZI1,YI1,YI2,BI4,YI3,YI4,YII4,YIII3,MH,02XI1,ZI1,YI1,	53.61
16656	33.83	1278.1	1278.6	2	1278.6	-2.65613	2555.2	C105H180N19O53	Q9UGJ1	GCP4_HUMAN	Gamma-tubulin complex component 4	508	HLKSNQTDAIK	504	514	H1dMK3dMN5GlcNAcK11dM	5	N,2;	N2H5F0S0	01Y41Y41M(31M)61M(31M)61M	12	10	BI2,ZI1,YI1,YI2,BI4,YI3,YI4,YII4,YIII3,MH,ZI1,YI1,	53.61
30598	61.39	1147.52	1148.13	5	1148.13	-0.316793	5733.59	C235H391N44O119	P05090	APOD_HUMAN	Apolipoprotein D	98	VLNQELRADGTVNQIEGEATPVNLTEPAK	76	104	V1dMN23GlcNAcK29dM	7	N,1;	N5H6F2S1	01Y41Y41M(31M)61M(21Y(31F)41L31Y41L32S)61Y(31F)41L	14	0		53.02
20707	41.73	1258.55	1258.55	2	1258.55	-5.42947	2515.1	C104H172N13O57	O00754	MA2B1_HUMAN	Lysosomal alpha-mannosidase	367	ANLTWSVK	366	373	A1dMN2GlcNAcK8dM	8	N,2;	N2H7F0S0	01Y41Y41M(31M21M21M)61M(31M)61M	11	2	BI2,BIII3,YI3,YIII3,	53
12369	25.6	1078.44	1078.94	2	1078.95	-3.02642	2155.88	C87H143N12O48S1	Q92820	GGH_HUMAN	Gamma-glutamyl hydrolase	203	NFTMNEK	203	209	N1GlcNAc@dMK7dM	5	N,0;	N2H5F0S0	01Y41Y41M(31M)61M(31M)61M	11	9	YI1,YI2,YI3,YI4,YII4,YIII3,BI4,MH,ZI1,YI1,YI2,	52.88
27865	55.95	1183.31	1183.31	4	1183.31	-1.07006	4728.22	C196H328N41O92	P05090	APOD_HUMAN	Apolipoprotein D	98	VLNQELRADGTVNQIEGEATPVNLTEPAK	76	104	V1dMN23GlcNAcK29dM	9	N,1;	N3H5F1S0	01Y41Y41M(31M41Y41L21F)61M61M	8	0		52.88
26251	52.75	1582.37	1582.37	3	1582.35	10.79	4743.04	C190H317N32O106	Q9Y2D5	AKAP2_HUMAN	A-kinase anchor protein 2	463	SVNVSLTQEELDSGLDELSVR	461	481	S1dMN3GlcNAc	7	N,3;	N5H6F1S1	01Y41Y41M(31M41Y41L)61M61Y41L31Y(31F)41L32S	19	0		52.56
12920	26.65	765	765	3	765.003	-4.96505	2291.99	C97H151N16O47	O60494	CUBN_HUMAN	Cubilin	2085	AGFNASFHK	2082	2090	A1dMN4GlcNAcK9dM	6	N,0;	N3H4F0S0	01Y41Y41M(31M)61M61Y41L	10	2	BI3,YI3,	52.31
26081	52.41	1123.2	1122.53	3	1122.52	7.61192	3364.55	C139H231N28O67	P05090	APOD_HUMAN	Apolipoprotein D	98	ADGTVNQIEGEATPVNLTEPAK	83	104	A1dMN16GlcNAcK22dM	14	N,1;	N2H4F0S0	01Y41Y41M(31M21M)61M	3	3	BII2,BI2,YI1,	51.48
37746	75.75	1310.24	1310.56	3	1310.57	-8.93605	3927.69	C162H268N23O83S2	P98164	LRP2_HUMAN	Low-density lipoprotein receptor-related protein 2	1383	CLCPLGFLLANDSK	1373	1386	C1dM@CamC3CamN11GlcNAcK14dM	7	N,0;	N5H5F3S0	01Y41Y41M(31M41Y41L)61M(21Y(31F)41L21F)61Y31F	10	0		51.14
24918	50.12	986.458	986.458	4	986.446	12.3826	3940.75	C159H267N30O84	Q9Y2D5	AKAP2_HUMAN	A-kinase anchor protein 2	463	SVNVSLTQEELDSGLDELSVR	461	481	S1dMN3GlcNAc	6	N,3;	N4H5F0S0	01Y41Y41M(31M)61M(21Y41L)61Y41L	8	2	BI3,YI3,	50.82
28643	57.47	1402.9	1402.65	4	1402.64	0.654394	5604.55	C230H384N43O116	P05090	APOD_HUMAN	Apolipoprotein D	98	VLNQELRADGTVNQIEGEATPVNLTEPAK	76	104	V1dMN23GlcNAcK29dM	11	N,1;	N5H7F2S0	01Y(61F)41Y41M(31M(21Y41L31Y41L)41Y(31F)41L)61M61M	9	0		50.81
26179	52.61	1170.55	1170.55	2	1170.55	3.56194	2339.09	C101H164N15O47	Q9HAT2	SIAE_HUMAN	Sialate O-acetylesterase	401	NLTFEGPLPEK	401	411	N1GlcNAc@dMK11dM	9	N,0;	N2H3F1S0	01Y(61F)41Y41M(31M)61M	6	5	BI3,02XI1,YI1,YI3,YII3,YI1,	50.78
23891	48.06	1491.3	1490.96	3	1490.98	-12.8238	4468.93	C182H295N38O87S2	P07911	UROM_HUMAN	Uromodulin	232	CNTAAPMWLNGTHPSSDEGIVSRK	223	246	C1dM@CamN10GlcNAcK24dM	9	N,0;	N4H6F0S0	01Y41Y41M(31M41Y41L31Y)61M(31M)61M	8	1	BIII3,	50.73
37746	75.75	1310.24	1310.56	3	1310.57	-8.93605	3927.69	C162H268N23O83S2	P98164	LRP2_HUMAN	Low-density lipoprotein receptor-related protein 2	1383	CLCPLGFLLANDSK	1373	1386	C1dM@CamC3CamN11GlcNAcK14dM	7	N,0;	N5H5F3S0	01Y41Y41M(31M41Y41L31Y(31F)41L21F)61M61Y31F	9	0		50.7
20707	41.73	1258.55	1258.55	2	1258.55	-5.42947	2515.1	C104H172N13O57	O00754	MA2B1_HUMAN	Lysosomal alpha-mannosidase	367	ANLTWSVK	366	373	A1dMN2GlcNAcK8dM	8	N,2;	N2H7F0S0	01Y41Y41M(31M21M)61M(31M21M)61M	11	2	BI2,YI3,	50.48
28643	57.47	1402.9	1402.65	4	1402.64	0.654394	5604.55	C230H384N43O116	P05090	APOD_HUMAN	Apolipoprotein D	98	VLNQELRADGTVNQIEGEATPVNLTEPAK	76	104	V1dMN23GlcNAcK29dM	11	N,1;	N5H7F2S0	01Y(61F)41Y41M(31M41Y41L)61M21Y(31F)41L31Y41L31L	10	0		50.47
28643	57.47	1402.9	1402.65	4	1402.64	0.654394	5604.55	C230H384N43O116	P05090	APOD_HUMAN	Apolipoprotein D	98	VLNQELRADGTVNQIEGEATPVNLTEPAK	76	104	V1dMN23GlcNAcK29dM	11	N,1;	N5H7F2S0	01Y(61F)41Y41M(31M(21Y41L31Y41L)41Y31F)61M(31M)61M	9	0		50.47
28382	56.96	1141.54	1141.54	3	1141.53	16.8604	3420.56	C142H239N30O58S4	Q9BU40	CRDL1_HUMAN	Chordin-like protein 1	291	AFGIVECVLCTCNVTKQECK	279	298	A1dMC7CamC10CamC12CamN13GlcNAcK16dMC19CamK20dM	5	N,1;	N2H3F0S0	01Y41Y41M(31M)61M	7	6	BI3,YI2,YI3,YII3,MH,02XI1,YI1,	50.09
27034	54.26	1060.14	1060.48	3	1060.5	-16.1228	3178.47	C131H225N22O65S1	P11117	PPAL_HUMAN	Lysosomal acid phosphatase	267	NLTLMATTSQLPK	267	279	N1GlcNAc@dMK13dM	10	N,0;	N6H3F0S0	01Y41Y41M(31M41Y)(41Y)61M(21Y)61Y	10	1	BIII2,	49.79
30683	61.54	1347.37	1347.37	4	1347.37	0.0328997	5384.45	C221H368N43O110	P05090	APOD_HUMAN	Apolipoprotein D	98	VLNQELRADGTVNQIEGEATPVNLTEPAK	76	104	V1dMN23GlcNAcK29dM	11	N,1;	N4H6F1S1	01Y41Y41M(31M21Y(31F)41L32S)(41Y)61M(31M)61M	15	2	14AIII4,YIII3,	49.46
28932	58.05	1119.11	1118.91	5	1118.91	-1.05376	5587.53	C229H381N44O115	P05090	APOD_HUMAN	Apolipoprotein D	98	VLNQELRADGTVNQIEGEATPVNLTEPAK	76	104	V1dMN23GlcNAcK29dM	8	N,1;	N5H6F1S1	01Y41Y41M(31M41Y41L)61M(21Y41L32S)61Y(31F)41L	11	0		49.19
23891	48.06	1491.3	1490.96	3	1490.98	-12.8238	4468.93	C182H295N38O87S2	P07911	UROM_HUMAN	Uromodulin	232	CNTAAPMWLNGTHPSSDEGIVSRK	223	246	C1dM@CamN10GlcNAcK24dM	9	N,0;	N4H6F0S0	01Y41Y41M(31M(21Y41L)41Y)61M(31M)61M	7	0		48.92
30598	61.39	1147.52	1148.13	5	1148.13	-0.316793	5733.59	C235H391N44O119	P05090	APOD_HUMAN	Apolipoprotein D	98	VLNQELRADGTVNQIEGEATPVNLTEPAK	76	104	V1dMN23GlcNAcK29dM	7	N,1;	N5H6F2S1	01Y41Y41M(31M)61M(21Y(31F)41L31Y(31F)41L32S)61Y41L	13	0		48.92
12888	26.59	916.39	916.39	2	916.393	-2.69995	1831.78	C75H123N12O38S1	Q92820	GGH_HUMAN	Gamma-glutamyl hydrolase	203	NFTMNEK	203	209	N1GlcNAc@dMK7dM	7	N,0;	N2H3F0S0	01Y41Y41M(31M)61M	10	9	YI1,YI2,BI3,YI3,YII3,MH,02XI1,ZI1,YI1,YI2,	48.9
20260	40.83	1191.18	1191.18	3	1191.18	-0.59888	3570.53	C145H241N22O78S1	P01042	KNG1_HUMAN	Kininogen-1	205	ITYSIVQTNCSK	197	208	I1dMN9GlcNAcC10CamK12dM	15	N,5;	N5H4F1S1	01Y41Y41M(31M41Y31F)61M(21Y41L32S)61Y	15	0		48.83
8759	18.8	1265.59	1265.59	2	1265.6	-5.17895	2529.18	C103H178N19O53	P08236	BGLR_HUMAN	Beta-glucuronidase	272	VVANGTGTQGQLK	269	281	V1dMN4GlcNAcK13dM	7	N,1;	N2H4F1S0	01Y(61F)41Y41M(31M)61M61M	9	8	BI2,BI3,BI4,YI3,YI4,YII3,MH,02XI1,YI1,	48.7
26936	54.07	1341.94	1341.94	3	1341.94	0.910272	4021.8	C165H274N29O85	P05090	APOD_HUMAN	Apolipoprotein D	98	ADGTVNQIEGEATPVNLTEPAK	83	104	A1dMN16GlcNAcK22dM	12	N,1;	N3H5F2S0	01Y(61F)41Y41M(31M41Y(31F)41L)61M61M	3	0		48.33
16764	34.05	1231.04	1230.53	2	1230.54	-2.37087	2459.06	C103H164N15O53	P04066	FUCO_HUMAN	Tissue alpha-L-fucosidase	382	NTTSVWYTSK	382	391	N1GlcNAc@dMK10dM	9	N,0;	N2H5F0S0	01Y41Y41M(31M)61M(31M)61M	6	6	YI1,YI2,YI3,BI4,ZI1,YI1,	48.17
26936	54.07	1341.94	1341.94	3	1341.94	0.910272	4021.8	C165H274N29O85	P05090	APOD_HUMAN	Apolipoprotein D	98	ADGTVNQIEGEATPVNLTEPAK	83	104	A1dMN16GlcNAcK22dM	12	N,1;	N3H5F2S0	01Y41Y41M(31M21Y(31F)41L21F)61M61M	2	2	YI1,YII3,	47.9
26936	54.07	1341.94	1341.94	3	1341.94	0.910272	4021.8	C165H274N29O85	P05090	APOD_HUMAN	Apolipoprotein D	98	ADGTVNQIEGEATPVNLTEPAK	83	104	A1dMN16GlcNAcK22dM	12	N,1;	N3H5F2S0	01Y(61F)41Y41M(31M41Y41L21F)61M61M	3	0		47.9
28328	56.85	1554.33	1555.01	3	1555.01	-3.20272	4661.01	C189H311N32O102	P05090	APOD_HUMAN	Apolipoprotein D	98	ADGTVNQIEGEATPVNLTEPAK	83	104	A1dMN16GlcNAcK22dM	11	N,1;	N4H5F1S2	01Y(61F)41Y41M(31M)61M(21Y41L32S)61Y41L32S	11	0		47.81
28328	56.85	1554.33	1555.01	3	1555.01	-3.20272	4661.01	C189H311N32O102	P05090	APOD_HUMAN	Apolipoprotein D	98	ADGTVNQIEGEATPVNLTEPAK	83	104	A1dMN16GlcNAcK22dM	11	N,1;	N4H5F1S2	01Y(61F)41Y41M(31M41Y41L32S)61M61Y41L32S	14	0		47.6
28932	58.05	1119.11	1118.91	5	1118.91	-1.05376	5587.53	C229H381N44O115	P05090	APOD_HUMAN	Apolipoprotein D	98	VLNQELRADGTVNQIEGEATPVNLTEPAK	76	104	V1dMN23GlcNAcK29dM	8	N,1;	N5H6F1S1	01Y41Y41M(31M41Y41L)61M(21Y(31F)41L32S)61Y41L	12	0		47.21
25388	51.02	957.423	957.423	3	957.417	6.99892	2869.23	C111H190N23O64	P50750	CDK9_HUMAN	Cyclin-dependent kinase 9	355	GSQITQQSTNQSR	346	358	G1dMN10GlcNAc	5	N,1;	N2H6F0S0	01Y41Y41M(31M21M)61M(31M)61M	11	1	YI3,	47.14
25388	51.02	957.423	957.423	3	957.417	6.99892	2869.23	C111H190N23O64	P50750	CDK9_HUMAN	Cyclin-dependent kinase 9	355	GSQITQQSTNQSR	346	358	G1dMN10GlcNAc	5	N,1;	N2H6F0S0	01Y41Y41M(31M)61M(31M21M)61M	12	2	BI2,YI3,	47.14
29459	59.08	1219.58	1219.58	4	1219.57	6.387	4873.26	C201H335N42O96	P05090	APOD_HUMAN	Apolipoprotein D	98	VLNQELRADGTVNQIEGEATPVNLTEPAK	76	104	V1dMN23GlcNAcK29dM	11	N,2;	N3H5F0S1	01Y41Y41M(31M41Y41L32S)61M61M	12	7	BII1,35AII4,BII2,35AII3,BII3,35AII4,BII4,	46.95
26741	53.7	1411.98	1412.31	3	1412.29	13.4859	4232.85	C174H283N30O90	Q7Z4V0	ZN438_HUMAN	Zinc finger protein 438	627	ENKSNLEEDFLLNQADEVK	626	644	E1dMN2GlcNAcK3dMK19dM	5	N,1;	N4H5F0S1	01Y41Y41M(31M41Y41L)61M61Y41L32S	17	3	03AI5,CII3,35AI5,	46.94
46852	94.13	1610.92	1611.16	4	1611.17	-2.85967	6438.63	C258H418N43O141S2	P07911	UROM_HUMAN	Uromodulin	322	QDFNITDISLLEHRLECGANDMK	319	341	Q1dMN4GlcNAcC17CamK23dM	6	N,2;	N6H7F1S4	01Y41Y41M(31M(21Y(31F)41L32S)41Y41L32S)61M(21Y41L32S)61Y41L32S	21	3	YI1,YI1,YI2,	46.58
26470	53.17	1095.75	1095.75	4	1095.73	11.5796	4377.91	C176H294N31O96	Q9Y2D5	AKAP2_HUMAN	A-kinase anchor protein 2	463	SVNVSLTQEELDSGLDELSVR	461	481	S1dMN3GlcNAc	6	N,3;	N4H5F1S1	01Y(61F)41Y41M(31M41Y41L)61M61Y41L32S	14	0		46.51
6182	13.88	1023.45	1023.45	2	1023.45	-3.05316	2045.9	C83H137N16O43	O96009	NAPSA_HUMAN	Napsin-A	133	ASSSFQANGTK	126	136	A1dMN8GlcNAcK11dM	8	N,3;	N2H3F0S0	01Y41Y41M(31M)61M	12	10	YI1,BI3,ZI2,YI2,02XI3,02XII3,YI3,YII3,MH,02XI1,YI1,YI2,	46.48
26251	52.75	1582.37	1582.37	3	1582.35	10.79	4743.04	C190H317N32O106	Q9Y2D5	AKAP2_HUMAN	A-kinase anchor protein 2	463	SVNVSLTQEELDSGLDELSVR	461	481	S1dMN3GlcNAc	7	N,3;	N5H6F1S1	01Y41Y41M(31M41Y41L31Y41L)61M21Y(31F)41L32S	21	0		46.3
26251	52.75	1582.37	1582.37	3	1582.35	10.79	4743.04	C190H317N32O106	Q9Y2D5	AKAP2_HUMAN	A-kinase anchor protein 2	463	SVNVSLTQEELDSGLDELSVR	461	481	S1dMN3GlcNAc	7	N,3;	N5H6F1S1	01Y41Y41M(31M41Y41L)61M61Y(31F)41L31Y41L32S	16	0		46.3
26251	52.75	1582.37	1582.37	3	1582.35	10.79	4743.04	C190H317N32O106	Q9Y2D5	AKAP2_HUMAN	A-kinase anchor protein 2	463	SVNVSLTQEELDSGLDELSVR	461	481	S1dMN3GlcNAc	7	N,3;	N5H6F1S1	01Y(61F)41Y41M(31M41Y41L)61M61Y41L31Y41L32S	16	0		46.3
42749	85.9	1110.5	1110.75	4	1110.76	-12.3138	4438.02	C189H306N29O91	P05154	IPSP_HUMAN	Plasma serine protease inhibitor	262	VVGVPYQGNATALFILPSEGK	254	274	V1dMN9GlcNAcK21dM	9	N,0;	N4H6F1S1	01Y(61F)41Y41M(31M(21Y41L32S)41Y41L)61M61M	7	1	YII3,	46.03
24918	50.12	986.458	986.458	4	986.446	12.3826	3940.75	C159H267N30O84	Q9Y2D5	AKAP2_HUMAN	A-kinase anchor protein 2	463	SVNVSLTQEELDSGLDELSVR	461	481	S1dMN3GlcNAc	6	N,3;	N4H5F0S0	01Y41Y41M(31M41Y41L)61M61Y41L	8	0		45.47
28176	56.56	1558.02	1557.7	3	1557.67	14.7064	4669	C187H311N32O104	Q9Y2D5	AKAP2_HUMAN	A-kinase anchor protein 2	463	SVNVSLTQEELDSGLDELSVR	461	481	S1dMN3GlcNAc	6	N,3;	N4H5F1S2	01Y(61F)41Y41M(31M)61M(21Y41L32S)61Y41L32S	18	1	YI3,	45.43
30683	61.54	1347.37	1347.37	4	1347.37	0.0328997	5384.45	C221H368N43O110	P05090	APOD_HUMAN	Apolipoprotein D	98	VLNQELRADGTVNQIEGEATPVNLTEPAK	76	104	V1dMN23GlcNAcK29dM	11	N,1;	N4H6F1S1	01Y41Y41M(31M(21Y41L32S)41Y(31F)41L)61M61M	13	0		45.19
28176	56.56	1558.02	1557.7	3	1557.67	14.7064	4669	C187H311N32O104	Q9Y2D5	AKAP2_HUMAN	A-kinase anchor protein 2	463	SVNVSLTQEELDSGLDELSVR	461	481	S1dMN3GlcNAc	6	N,3;	N4H5F1S2	01Y(61F)41Y41M(31M41Y41L32S)61M61Y41L32S	23	0		44.86
26640	53.5	1460.66	1461	3	1460.98	8.67603	4378.93	C177H297N30O96	Q9Y2D5	AKAP2_HUMAN	A-kinase anchor protein 2	463	SVNVSLTQEELDSGLDELSVR	461	481	S1dMN3GlcNAc	7	N,3;	N4H5F3S0	01Y41Y41M(31M)61M(21Y(31F)41L21F)61Y(31F)41L	7	0		44.85
20260	40.83	1191.18	1191.18	3	1191.18	-0.59888	3570.53	C145H241N22O78S1	P01042	KNG1_HUMAN	Kininogen-1	205	ITYSIVQTNCSK	197	208	I1dMN9GlcNAcC10CamK12dM	15	N,5;	N5H4F1S1	01Y41Y41M(31M41Y)61M(21Y41L32S)61Y31F	15	0		44.75
46852	94.13	1610.92	1611.16	4	1611.17	-2.85967	6438.63	C258H418N43O141S2	P07911	UROM_HUMAN	Uromodulin	322	QDFNITDISLLEHRLECGANDMK	319	341	Q1dMN4GlcNAcC17CamK23dM	6	N,2;	N6H7F1S4	01Y(61F)41Y41M(31M(21Y41L32S)41Y41L32S)61M(21Y41L32S)61Y41L32S	20	2	YI1,YI1,	44.63
26745	53.7	1338.95	1338.95	3	1338.93	12.9192	4012.78	C162H271N30O86	Q9Y2D5	AKAP2_HUMAN	A-kinase anchor protein 2	463	SVNVSLTQEELDSGLDELSVR	461	481	S1dMN3GlcNAc	6	N,3;	N3H4F1S1	01Y41Y41M(31M)61M21Y(31F)41L32S	12	5	BI3,03AI5,YI3,YI4,YI1,	44.62
26448	53.13	1466	1466	3	1465.97	17.7782	4393.9	C176H294N31O97	Q9Y2D5	AKAP2_HUMAN	A-kinase anchor protein 2	463	SVNVSLTQEELDSGLDELSVR	461	481	S1dMN3GlcNAc	5	N,2;	N4H6F0S1	01Y41Y41M(31M(21Y41L32S)41Y41L)61M61M	10	0		44.51
33042	66.27	1163.04	1163.54	4	1163.54	-3.88504	4649.13	C195H319N38O89S1	P00739	HPTR_HUMAN	Haptoglobin-related protein	126	MVSHHNLTTGATLINEQWLLTTAK	121	144	M1dMN6GlcNAcK24dM	6	N,0;	N4H5F0S1	01Y41Y41M(31M41Y41L)61M61Y41L32S	9	0		44.24
26448	53.13	1466	1466	3	1465.97	17.7782	4393.9	C176H294N31O97	Q9Y2D5	AKAP2_HUMAN	A-kinase anchor protein 2	463	SVNVSLTQEELDSGLDELSVR	461	481	S1dMN3GlcNAc	5	N,2;	N4H6F0S1	01Y41Y41M(31M41Y41L32S)(41Y)61M(31M)61M	11	3	35AIII4,35AIII4,BIII4,	43.77
26640	53.5	1460.66	1461	3	1460.98	8.67603	4378.93	C177H297N30O96	Q9Y2D5	AKAP2_HUMAN	A-kinase anchor protein 2	463	SVNVSLTQEELDSGLDELSVR	461	481	S1dMN3GlcNAc	7	N,3;	N4H5F3S0	01Y41Y41M(31M)61M(21Y(31F)41L21F)61Y41L21F	7	0		43.64
17071	34.63	1185.56	1185.56	2	1185.55	1.80602	2369.1	C97H166N17O50	Q08380	LG3BP_HUMAN	Galectin-3-binding protein	551	AAIPSALDTNSSK	542	554	A1dMN10GlcNAcK13dM	14	N,3;	N2H3F1S0	01Y(61F)41Y41M(31M)61M	7	6	BI3,YI1,YI3,YII3,MH,02XI1,YI1,	43.54
21422	43.15	1135	1135	4	1135	-1.68295	4534.99	C186H301N40O86S2	P07911	UROM_HUMAN	Uromodulin	232	CNTAAPMWLNGTHPSSDEGIVSRK	223	246	C1dM@CamN10GlcNAcK24dM	9	N,0;	N6H3F1S0	01Y41Y41M(31M41Y)(41Y)61M(21Y31F)61Y	9	0		43.54
26741	53.7	1411.98	1412.31	3	1412.29	13.4859	4232.85	C174H283N30O90	Q7Z4V0	ZN438_HUMAN	Zinc finger protein 438	627	ENKSNLEEDFLLNQADEVK	626	644	E1dMN2GlcNAcK3dMK19dM	5	N,1;	N4H5F0S1	01Y41Y41M(31M)61M(21Y41L32S)61Y41L	11	1	YI3,	43.42
27034	54.26	1060.14	1060.48	3	1060.5	-16.1228	3178.47	C131H225N22O65S1	P11117	PPAL_HUMAN	Lysosomal acid phosphatase	267	NLTLMATTSQLPK	267	279	N1GlcNAc@dMK13dM	10	N,0;	N6H3F0S0	01Y41Y41M(31M(21Y)41Y)61M(21Y)61Y	10	0		43.04
26255	52.75	1588.38	1588.04	3	1588.03	7.27589	4760.06	C191H320N31O107	Q9Y2D5	AKAP2_HUMAN	A-kinase anchor protein 2	463	SVNVSLTQEELDSGLDELSVR	461	481	S1dMN3GlcNAc	6	N,3;	N5H7F2S0	01Y(61F)41Y41M(31M41Y41L)61M21Y(31F)41L31Y41L31L	10	0		42.88
24875	50.03	1161	1161.5	4	1161.52	-13.8456	4641.04	C190H307N38O95	Q99523	SORT_HUMAN	Sortilin	406	SLDRHLYTTTGGETDFTNVTSLR	389	411	S1dMN18GlcNAc	5	N,0;	N6H5F0S0	01Y41Y41M(31M)61M(21Y41L31Y)61Y41L31Y	12	0		42.78
24875	50.03	1161	1161.5	4	1161.52	-13.8456	4641.04	C190H307N38O95	Q99523	SORT_HUMAN	Sortilin	406	SLDRHLYTTTGGETDFTNVTSLR	389	411	S1dMN18GlcNAc	5	N,0;	N6H5F0S0	01Y41Y41M(31M)61M(21Y41L31Y41V)61Y41L	10	0		42.78
28999	58.19	1362.13	1361.87	4	1361.88	-5.05524	5442.49	C224H374N43O111	P05090	APOD_HUMAN	Apolipoprotein D	98	VLNQELRADGTVNQIEGEATPVNLTEPAK	76	104	V1dMN23GlcNAcK29dM	7	N,1;	N5H6F2S0	01Y41Y41M(31M)61M(21Y(31F)41L31Y(31F)41L)61Y41L	6	0		42.41
26729	53.67	895.425	895.756	3	895.77	-15.3649	2684.29	C115H191N20O52	P10253	LYAG_HUMAN	Lysosomal alpha-glucosidase	470	GVFITNETGQPLIGK	465	479	G1dMN6GlcNAcK15dM	8	N,0;	N2H4F0S0	01Y41Y41M(31M21M)61M	2	2	YI1,YI2,	42.21
27949	56.11	1146.81	1146.81	4	1146.8	5.56493	4582.17	C190H318N41O88	P05090	APOD_HUMAN	Apolipoprotein D	98	VLNQELRADGTVNQIEGEATPVNLTEPAK	76	104	V1dMN23GlcNAcK29dM	12	N,2;	N3H5F0S0	01Y41Y41M(31M41Y)61M(31M)61M	8	2	BIII1,CIII1,	42.03
25996	52.24	1582.7	1582.7	3	1582.69	4.04394	4744.06	C191H320N31O106	Q9Y2D5	AKAP2_HUMAN	A-kinase anchor protein 2	463	SVNVSLTQEELDSGLDELSVR	461	481	S1dMN3GlcNAc	6	N,3;	N5H6F3S0	01Y(61F)41Y41M(31M41Y(31F)41L31Y(31F)41L)61M61Y41L	7	0		41.91
33035	66.26	1199.89	1199.89	3	1199.9	-7.27948	3596.67	C150H255N22O77	P01833	PIGR_HUMAN	Polymeric immunoglobulin receptor	469	VPGNVTAVLGETLK	466	479	V1dMN4GlcNAcK14dM	11	N,2;	N6H3F3S0	01Y(61F)41Y41M(31M41Y)(41Y)61M(21Y31F)61Y31F	10	1	BIII2,	41.63
28999	58.19	1362.13	1361.87	4	1361.88	-5.05524	5442.49	C224H374N43O111	P05090	APOD_HUMAN	Apolipoprotein D	98	VLNQELRADGTVNQIEGEATPVNLTEPAK	76	104	V1dMN23GlcNAcK29dM	7	N,1;	N5H6F2S0	01Y41Y41M(31M)61M(21Y(31F)41L31Y41L21F)61Y41L	6	0		41.54
24196	48.67	1162.84	1162.51	3	1162.51	4.34851	3484.5	C148H231N22O73	P01042	KNG1_HUMAN	Kininogen-1	294	LNAENNATFYFK	289	300	L1dMN6GlcNAcK12dM	5	N,1;	N6H3F2S0	01Y41Y41M(31M(21Y31F)41Y)61M(21Y31F)61Y	14	0		41.46
8778	18.84	741.361	741.36	3	741.363	-3.70193	2221.07	C91H158N19O44	P08236	BGLR_HUMAN	Beta-glucuronidase	272	VVANGTGTQGQLK	269	281	V1dMN4GlcNAcK13dM	10	N,2;	N2H3F0S0	01Y41Y41M(31M)61M	5	5	BI3,02XI1,ZI1,YI1,YI2,	41.36
25996	52.24	1582.7	1582.7	3	1582.69	4.04394	4744.06	C191H320N31O106	Q9Y2D5	AKAP2_HUMAN	A-kinase anchor protein 2	463	SVNVSLTQEELDSGLDELSVR	461	481	S1dMN3GlcNAc	6	N,3;	N5H6F3S0	01Y(61F)41Y41M(31M41Y(31F)41L31Y41L21F)61M61Y41L	7	0		41
24875	50.03	1161	1161.5	4	1161.52	-13.8456	4641.04	C190H307N38O95	Q99523	SORT_HUMAN	Sortilin	406	SLDRHLYTTTGGETDFTNVTSLR	389	411	S1dMN18GlcNAc	5	N,0;	N6H5F0S0	01Y41Y41M(31M(21Y41L31Y41V)41Y)61M61M	12	1	YII3,	40.66
20512	41.33	1311.03	1311.03	4	1311.03	0.112298	5239.09	C211H329N36O117	P00450	CERU_HUMAN	Ceruloplasmin	138	EHEGAIYPDNTTDFQRADDK	129	148	E1dMN10GlcNAcK20dM	5	N,0;	N5H6F0S3	01Y41Y41M(31M41Y41L32S)61M(21Y41L32S)61Y41L32S	20	10	BI1,BII1,BIII1,35AI4,35AIII4,BI2,BII2,BIII2,35AI3,35AII3,35AIII3,BI3,BII3,BIII3,35AI4,35AIII4,BIII4,YI1,YI1,YI2,	40.28
26470	53.17	1095.75	1095.75	4	1095.73	11.5796	4377.91	C176H294N31O96	Q9Y2D5	AKAP2_HUMAN	A-kinase anchor protein 2	463	SVNVSLTQEELDSGLDELSVR	461	481	S1dMN3GlcNAc	6	N,3;	N4H5F1S1	01Y41Y41M(31M41Y41L)61M21Y(31F)41L32S	16	1	03AI5,	40.17
20683	41.68	1069.8	1069.8	3	1069.81	-9.57302	3206.42	C132H221N20O68S1	P01042	KNG1_HUMAN	Kininogen-1	205	ITYSIVQTNCSK	197	208	I1dMN9GlcNAcC10CamK12dM	15	N,4;	N4H3F3S0	01Y(61F)41Y41M(31M)61M(21Y31F)61Y31F	4	1	YI3,	39.72
24196	48.67	1162.84	1162.51	3	1162.51	4.34851	3484.5	C148H231N22O73	P01042	KNG1_HUMAN	Kininogen-1	294	LNAENNATFYFK	289	300	L1dMN6GlcNAcK12dM	5	N,1;	N6H3F2S0	01Y41Y41M(31M41Y31F)(41Y)61M(21Y31F)61Y	12	0		39.68
24196	48.67	1162.84	1162.51	3	1162.51	4.34851	3484.5	C148H231N22O73	P01042	KNG1_HUMAN	Kininogen-1	294	LNAENNATFYFK	289	300	L1dMN6GlcNAcK12dM	5	N,1;	N6H3F2S0	01Y41Y41M(31M41Y)(41Y)61M(21Y31F)61Y31F	11	0		39.68
33035	66.26	1199.89	1199.89	3	1199.9	-7.27948	3596.67	C150H255N22O77	P01833	PIGR_HUMAN	Polymeric immunoglobulin receptor	469	VPGNVTAVLGETLK	466	479	V1dMN4GlcNAcK14dM	11	N,2;	N6H3F3S0	01Y(61F)41Y41M(31M(21Y31F)41Y31F)61M(21Y)61Y	13	2	45AI3,BI2,	39.29
21188	42.68	1064.01	1064.02	2	1064.02	-0.896483	2126.03	C92H153N14O42	P54802	ANAG_HUMAN	Alpha-N-acetylglucosaminidase	261	VFPQVNVTK	256	264	V1dMN6GlcNAcK9dM	10	N,3;	N2H3F1S0	01Y(61F)41Y41M(31M)61M	6	5	BI3,YI1,YI3,YII3,MH,YI1,	39.23
26442	53.12	1539.36	1539.36	3	1539.34	12.3849	4614	C185H310N31O103	Q9Y2D5	AKAP2_HUMAN	A-kinase anchor protein 2	463	SVNVSLTQEELDSGLDELSVR	461	481	S1dMN3GlcNAc	5	N,2;	N5H7F1S0	01Y41Y41M(31M41Y41L)61M21Y(31F)41L31Y41L31L	9	1	YI3,	38.84
26187	52.63	1539.36	1539.36	3	1539.34	13.3365	4614	C185H310N31O103	Q9Y2D5	AKAP2_HUMAN	A-kinase anchor protein 2	463	SVNVSLTQEELDSGLDELSVR	461	481	S1dMN3GlcNAc	5	N,3;	N5H7F1S0	01Y41Y41M(31M)61M(21Y(31F)41L31Y41L31L)61Y41L	8	0		38.66
33042	66.27	1163.04	1163.54	4	1163.54	-3.88504	4649.13	C195H319N38O89S1	P00739	HPTR_HUMAN	Haptoglobin-related protein	126	MVSHHNLTTGATLINEQWLLTTAK	121	144	M1dMN6GlcNAcK24dM	6	N,0;	N4H5F0S1	01Y41Y41M(31M)61M(21Y41L32S)61Y41L	7	1	YI3,	38.28
12920	26.65	765	765	3	765.003	-4.96505	2291.99	C97H151N16O47	O60494	CUBN_HUMAN	Cubilin	2085	AGFNASFHK	2082	2090	A1dMN4GlcNAcK9dM	6	N,0;	N3H4F0S0	01Y41Y41M(31M41Y)61M61M	9	1	BII1,	38.03
18755	37.88	990.908	991.156	4	991.166	-10.307	3959.64	C160H256N29O84S1	P01833	PIGR_HUMAN	Polymeric immunoglobulin receptor	499	WNNTGCQALPSQDEGPSK	498	515	W1dMN2GlcNAcC6CamK18dM	6	N,1;	N4H5F2S0	01Y41Y41M(31M)61M(21Y(31F)41L21F)61Y41L	4	0		37.92
21960	44.22	1243.56	1243.56	2	1243.56	-2.80452	2485.11	C102H166N21O50	Q9NZJ4	SACS_HUMAN	Sacsin	931	INHSSDQGISSYTK	930	943	I1dMN2GlcNAcK14dM	5	N,1;	N2H3F0S0	01Y41Y41M(31M)61M	10	9	BI3,02XI1,ZI1,YI1,YI2,YI3,YII3,MH,02XI1,ZI1,	37.87
26255	52.75	1588.38	1588.04	3	1588.03	7.27589	4760.06	C191H320N31O107	Q9Y2D5	AKAP2_HUMAN	A-kinase anchor protein 2	463	SVNVSLTQEELDSGLDELSVR	461	481	S1dMN3GlcNAc	6	N,3;	N5H7F2S0	01Y(61F)41Y41M(31M)61M(21Y(31F)41L31Y41L31L)61Y41L	8	0		37.44
25268	50.8	1679.81	1679.31	2	1679.28	16.5641	3356.55	C137H231N28O68	Q9Y2D5	AKAP2_HUMAN	A-kinase anchor protein 2	463	SVNVSLTQEELDSGLDELSVR	461	481	S1dMN3GlcNAc	7	N,3;	N2H3F1S0	01Y(61F)41Y41M(31M)61M	7	6	BI3,YI1,YI3,YII3,MH,02XI1,YI1,	37.4
29459	59.08	1219.58	1219.82	4	1219.83	-6.60649	4874.28	C202H338N41O96	P05090	APOD_HUMAN	Apolipoprotein D	98	VLNQELRADGTVNQIEGEATPVNLTEPAK	76	104	V1dMN23GlcNAcK29dM	11	N,2;	N3H5F2S0	01Y41Y41M(31M21Y(31F)41L21F)61M61M	5	0		37.11
21422	43.15	1135	1135	4	1135	-1.68295	4534.99	C186H301N40O86S2	P07911	UROM_HUMAN	Uromodulin	232	CNTAAPMWLNGTHPSSDEGIVSRK	223	246	C1dM@CamN10GlcNAcK24dM	9	N,0;	N6H3F1S0	01Y41Y41M(31M(21Y31F)41Y)61M(21Y)61Y	11	0		36.97
29762	59.7	1307.11	1307.11	4	1307.11	-1.6101	5223.42	C216H361N42O105	P05090	APOD_HUMAN	Apolipoprotein D	98	VLNQELRADGTVNQIEGEATPVNLTEPAK	76	104	V1dMN23GlcNAcK29dM	9	N,1;	N4H5F3S0	01Y41Y41M(31M)61M(21Y(31F)41L21F)61Y(31F)41L	4	0		36.21
29762	59.7	1307.11	1307.11	4	1307.11	-1.6101	5223.42	C216H361N42O105	P05090	APOD_HUMAN	Apolipoprotein D	98	VLNQELRADGTVNQIEGEATPVNLTEPAK	76	104	V1dMN23GlcNAcK29dM	9	N,1;	N4H5F3S0	01Y41Y41M(31M)61M(21Y(31F)41L21F)61Y41L21F	4	0		35.75
20430	41.17	1348.04	1347.8	4	1347.8	1.42642	5386.17	C218H342N35O121	P00450	CERU_HUMAN	Ceruloplasmin	138	EHEGAIYPDNTTDFQRADDK	129	148	E1dMN10GlcNAcK20dM	6	N,0;	N5H6F3S2	01Y41Y41M(31M41Y(31F)41L)61M(21Y(31F)41L32S)61Y(31F)41L32S	18	0		34.55
20430	41.17	1348.04	1347.8	4	1347.8	1.42642	5386.17	C218H342N35O121	P00450	CERU_HUMAN	Ceruloplasmin	138	EHEGAIYPDNTTDFQRADDK	129	148	E1dMN10GlcNAcK20dM	6	N,0;	N5H6F3S2	01Y41Y41M(31M21Y(31F)41L32S)61M(21Y(31F)41L32S)61Y(31F)41L	18	0		34.55
20430	41.17	1348.04	1347.8	4	1347.8	1.42642	5386.17	C218H342N35O121	P00450	CERU_HUMAN	Ceruloplasmin	138	EHEGAIYPDNTTDFQRADDK	129	148	E1dMN10GlcNAcK20dM	6	N,0;	N5H6F3S2	01Y41Y41M(31M41Y41L21F)61M(21Y(31F)41L32S)61Y(31F)41L32S	18	0		34.02
20683	41.68	1069.8	1069.8	3	1069.81	-9.57302	3206.42	C132H221N20O68S1	P01042	KNG1_HUMAN	Kininogen-1	205	ITYSIVQTNCSK	197	208	I1dMN9GlcNAcC10CamK12dM	15	N,4;	N4H3F3S0	01Y(61F)41Y41M(31M41Y31F)61M61Y31F	5	1	BI3,BII3,	33.78
32893	65.97	1634.36	1634.36	3	1634.38	-8.9715	4899.11	C205H321N38O97S1	P01042	KNG1_HUMAN	Kininogen-1	169	HGIQYFNNNTQHSSLFMLNEVK	162	183	H1dMN8GlcNAcK22dM	7	N,0;	N4H6F1S1	01Y(61F)41Y41M(31M(21Y41L32S)41Y41L)61M61M	8	1	YII3,	33.63
8188	17.71	761.019	761.019	3	761.02	-2.02781	2280.04	C93H159N18O45S1	O60494	CUBN_HUMAN	Cubilin	781	VCGNGTISHIK	778	788	V1dMC2CamN4GlcNAcK11dM	5	N,1;	N2H3F1S0	01Y(61F)41Y41M(31M)61M	5	4	BI3,YI3,YII3,YI1,YI2,	33.43
26692	53.6	1197.51	1197.16	3	1197.18	-11.7115	3588.51	C151H235N22O77	P01042	KNG1_HUMAN	Kininogen-1	294	LNAENNATFYFK	289	300	L1dMN6GlcNAcK12dM	6	N,0;	N5H4F1S1	01Y41Y41M(31M41Y)61M(21Y41L32S)61Y31F	11	0		33.37
6329	14.13	1096.48	1096.98	2	1096.99	-2.70845	2191.96	C89H147N16O47	O96009	NAPSA_HUMAN	Napsin-A	133	ASSSFQANGTK	126	136	A1dMN8GlcNAcK11dM	11	N,3;	N2H3F1S0	01Y(61F)41Y41M(31M)61M	7	6	BI3,YI1,YI3,YII3,MH,02XI1,YI1,	33.21
18640	37.65	978.106	977.776	3	977.771	4.28604	2930.3	C120H201N20O61S1	P01042	KNG1_HUMAN	Kininogen-1	205	ITYSIVQTNCSK	197	208	I1dMN9GlcNAcC10CamK12dM	6	N,1;	N4H4F0S0	01Y41Y41M(31M41Y41L)61M61Y	9	0		33.19
29410	58.98	1274.6	1274.6	4	1274.6	5.24983	5093.36	C210H351N42O102	P05090	APOD_HUMAN	Apolipoprotein D	98	VLNQELRADGTVNQIEGEATPVNLTEPAK	76	104	V1dMN23GlcNAcK29dM	7	N,0;	N4H6F1S0	01Y41Y41M(31M41Y(31F)41L)(41Y)61M(31M)61M	8	0		33.05
30495	61.19	1180.54	1180.54	5	1180.54	3.78773	5895.64	C241H401N44O124	P05090	APOD_HUMAN	Apolipoprotein D	98	VLNQELRADGTVNQIEGEATPVNLTEPAK	76	104	V1dMN23GlcNAcK29dM	8	N,1;	N5H7F2S1	01Y(61F)41Y41M(31M21Y(31F)41L31Y41L31L)61M61Y41L32S	12	0		33.03
42555	85.5	1154.81	1155.32	4	1155.32	0.871993	4616.25	C196H332N35O90	P05155	IC1_HUMAN	Plasma protease C1 inhibitor	352	VGQLQLSHNLSLVILVPQNLK	344	364	V1dMN9GlcNAcK21dM	7	N,0;	N5H4F2S1	01Y(61F)41Y41M(31M41Y)61M(21Y41L32S)61Y31F	7	0		32.93
28430	57.05	1172.78	1172.53	4	1172.51	18.5213	4685	C187H311N32O105	Q9Y2D5	AKAP2_HUMAN	A-kinase anchor protein 2	463	SVNVSLTQEELDSGLDELSVR	461	481	S1dMN3GlcNAc	6	N,3;	N4H6F0S2	01Y41Y41M(31M(21Y41L32S)41Y41L32S)61M61M	17	0		32.85
26013	52.28	1588.04	1587.71	3	1587.69	15.999	4759.03	C190H317N32O107	Q9Y2D5	AKAP2_HUMAN	A-kinase anchor protein 2	463	SVNVSLTQEELDSGLDELSVR	461	481	S1dMN3GlcNAc	6	N,3;	N5H7F0S1	01Y41Y41M(31M(21Y41L32S)41Y41L)(41Y)61M(31M)61M	9	0		32.59
8914	19.1	790.047	790.047	3	790.049	-3.01518	2367.13	C97H168N19O48	P08236	BGLR_HUMAN	Beta-glucuronidase	272	VVANGTGTQGQLK	269	281	V1dMN4GlcNAcK13dM	11	N,2;	N2H3F1S0	01Y(61F)41Y41M(31M)61M	3	3	BI3,02XI1,YI1,	32.57
29410	58.98	1274.6	1274.6	4	1274.6	5.24983	5093.36	C210H351N42O102	P05090	APOD_HUMAN	Apolipoprotein D	98	VLNQELRADGTVNQIEGEATPVNLTEPAK	76	104	V1dMN23GlcNAcK29dM	7	N,0;	N4H6F1S0	01Y41Y41M(31M41Y41L21F)(41Y)61M(31M)61M	8	0		32.33
18755	37.88	990.908	991.156	4	991.166	-10.307	3959.64	C160H256N29O84S1	P01833	PIGR_HUMAN	Polymeric immunoglobulin receptor	499	WNNTGCQALPSQDEGPSK	498	515	W1dMN2GlcNAcC6CamK18dM	6	N,1;	N4H5F2S0	01Y41Y41M(31M)61M(21Y(31F)41L)61Y(31F)41L	3	0		32.27
22216	44.72	974.135	974.135	3	974.13	4.38917	2919.37	C123H200N27O54	Q9H3G5	CPVL_HUMAN	Probable serine carboxypeptidase CPVL	346	QAIHVGNQTFNDGTIVEK	340	357	Q1dMN7GlcNAcK18dM	8	N,0;	N2H3F0S0	01Y41Y41M(31M)61M	5	5	BI3,YI1,YI2,ZI1,YI1,	31.88
30495	61.19	1180.54	1180.54	5	1180.54	3.78773	5895.64	C241H401N44O124	P05090	APOD_HUMAN	Apolipoprotein D	98	VLNQELRADGTVNQIEGEATPVNLTEPAK	76	104	V1dMN23GlcNAcK29dM	8	N,1;	N5H7F2S1	01Y(61F)41Y41M(31M(21Y(31F)41L31Y41L32S)41Y41L)61M61M	9	0		31.61
4499	10.81	849.393	849.393	2	849.396	-2.9285	1697.78	C69H121N10O38	Q8WXI2	CNKR2_HUMAN	Connector enhancer of kinase suppressor of ras 2	93	LNASAK	92	97	L1dMN2GlcNAcK6dM	7	N,2;	N2H3F1S0	01Y(61F)41Y41M(31M)61M	8	7	YI2,BI3,02XI1,YI3,YII3,MH,YI1,YI2,	31.42
4499	10.81	849.393	849.393	2	849.396	-2.9285	1697.78	C69H121N10O38	Q92997	DVL3_HUMAN	Segment polarity protein dishevelled homolog DVL-3	159	LNGTAK	158	163	L1dMN2GlcNAcK6dM	7	N,2;	N2H3F1S0	01Y(61F)41Y41M(31M)61M	8	7	YI2,BI3,02XI1,YI3,YII3,MH,YI1,YI2,	31.42
26712	53.64	1197.18	1197.18	3	1197.18	0.0145133	3588.51	C151H235N22O77	P01042	KNG1_HUMAN	Kininogen-1	294	LNAENNATFYFK	289	300	L1dMN6GlcNAcK12dM	8	N,0;	N5H4F1S1	01Y41Y41M(31M41Y31F)(41Y)61M61Y41L32S	12	0		31.35
18640	37.65	978.106	977.776	3	977.771	4.28604	2930.3	C120H201N20O61S1	P01042	KNG1_HUMAN	Kininogen-1	205	ITYSIVQTNCSK	197	208	I1dMN9GlcNAcC10CamK12dM	6	N,1;	N4H4F0S0	01Y41Y41M(31M)61M(21Y41L)61Y	8	2	BI2,YI3,	31.27
20599	41.51	1191.52	1191.18	3	1191.18	-0.496401	3570.53	C145H241N22O78S1	P01042	KNG1_HUMAN	Kininogen-1	205	ITYSIVQTNCSK	197	208	I1dMN9GlcNAcC10CamK12dM	9	N,3;	N5H4F1S1	01Y41Y41M(31M41Y)(41Y)61M21Y(31F)41L32S	15	0		29.99
42555	85.5	1154.81	1155.32	4	1155.32	0.871993	4616.25	C196H332N35O90	P05155	IC1_HUMAN	Plasma protease C1 inhibitor	352	VGQLQLSHNLSLVILVPQNLK	344	364	V1dMN9GlcNAcK21dM	7	N,0;	N5H4F2S1	01Y(61F)41Y41M(31M41Y)(41Y)61M21Y(31F)41L32S	9	0		29.97
32893	65.97	1634.36	1634.36	3	1634.38	-8.9715	4899.11	C205H321N38O97S1	P01042	KNG1_HUMAN	Kininogen-1	169	HGIQYFNNNTQHSSLFMLNEVK	162	183	H1dMN8GlcNAcK22dM	7	N,0;	N4H6F1S1	01Y41Y41M(31M(21Y41L32S)41Y(31F)41L)61M61M	8	1	BII2,	29.85
20599	41.51	1191.52	1191.18	3	1191.18	-0.496401	3570.53	C145H241N22O78S1	P01042	KNG1_HUMAN	Kininogen-1	205	ITYSIVQTNCSK	197	208	I1dMN9GlcNAcC10CamK12dM	9	N,3;	N5H4F1S1	01Y41Y41M(31M41Y)61M(21Y(31F)41L32S)61Y	16	0		29.54
20480	41.27	1072.51	1073	2	1073.01	-4.78256	2144	C91H151N14O44	P06280	AGAL_HUMAN	Alpha-galactosidase A	139	LGIYADVGNK	131	140	L1dMN9GlcNAcK10dM	10	N,4;	N2H3F1S0	01Y(61F)41Y41M(31M)61M	5	4	BI3,YI1,YI3,YII3,YI1,	29.52
30620	61.43	1107.51	1107.51	5	1107.51	-1.51079	5530.51	C227H378N43O114	P05090	APOD_HUMAN	Apolipoprotein D	98	VLNQELRADGTVNQIEGEATPVNLTEPAK	76	104	V1dMN23GlcNAcK29dM	8	N,1;	N4H6F2S1	01Y(61F)41Y41M(31M(21Y41L32S)41Y(31F)41L)61M61M	10	0		28.92
26762	53.74	1417.65	1417.65	3	1417.63	15.5505	4248.87	C171H287N30O93	Q9Y2D5	AKAP2_HUMAN	A-kinase anchor protein 2	463	SVNVSLTQEELDSGLDELSVR	461	481	S1dMN3GlcNAc	6	N,2;	N4H6F1S0	01Y41Y41M(31M(21Y(31F)41L)41Y41L)61M61M	6	0		28.04
7101	15.63	758.68	758.68	3	758.682	-2.81452	2273.03	C92H158N15O50	Q92673	SORL_HUMAN	Sortilin-related receptor	1894	SLTTSLHNK	1887	1895	S1dMN8GlcNAcK9dM	6	N,3;	N2H5F0S0	01Y41Y41M(31M)61M(31M)61M	6	6	YI2,ZI1,YI1,YI2,YI3,YI1,	28.02
26860	53.92	1211.52	1211.18	3	1211.19	-8.07076	3630.56	C154H241N22O77	P01042	KNG1_HUMAN	Kininogen-1	294	LNAENNATFYFK	289	300	L1dMN6GlcNAcK12dM	6	N,0;	N6H3F3S0	01Y41Y41M(31M(21Y31F)41Y31F)61M(21Y31F)61Y	7	0		27.38
26762	53.74	1417.65	1417.65	3	1417.63	15.5505	4248.87	C171H287N30O93	Q9Y2D5	AKAP2_HUMAN	A-kinase anchor protein 2	463	SVNVSLTQEELDSGLDELSVR	461	481	S1dMN3GlcNAc	6	N,2;	N4H6F1S0	01Y41Y41M(31M(21Y41L21F)41Y41L)61M61M	7	0		27.3
20513	41.34	1123.49	1123.49	3	1123.49	-1.38684	3367.45	C137H228N21O73S1	P01042	KNG1_HUMAN	Kininogen-1	205	ITYSIVQTNCSK	197	208	I1dMN9GlcNAcC10CamK12dM	8	N,3;	N4H4F1S1	01Y41Y41M(31M)61M(21Y41L32S)61Y31F	7	0		27.27
17036	34.57	1189.58	1189.58	2	1189.58	-0.430594	2377.15	C99H170N19O47	Q8NCN4	RN169_HUMAN	E3 ubiquitin-protein ligase RNF169	634	TKHLEQNGSLK	628	638	T1dMK2dMN7GlcNAcK11dM	5	N,2;	N2H3F1S0	01Y(61F)41Y41M(31M)61M	6	5	BI3,YI3,YII3,MH,02XI1,YI1,	27.23
17036	34.57	1189.58	1189.58	2	1189.58	-0.430594	2377.15	C99H170N19O47	Q9UGJ1	GCP4_HUMAN	Gamma-tubulin complex component 4	508	HLKSNQTDAIK	504	514	H1dMK3dMN5GlcNAcK11dM	5	N,2;	N2H3F1S0	01Y(61F)41Y41M(31M)61M	6	5	BI3,YI3,YII3,MH,02XI1,YI1,	27.23
18673	37.72	972.435	972.435	3	972.44	-4.4426	2914.3	C120H201N20O60S1	P01042	KNG1_HUMAN	Kininogen-1	205	ITYSIVQTNCSK	197	208	I1dMN9GlcNAcC10CamK12dM	9	N,3;	N4H3F1S0	01Y41Y41M(31M)61M(21Y31F)61Y	7	1	YI3,	26.66
26860	53.92	1211.52	1211.18	3	1211.19	-8.07076	3630.56	C154H241N22O77	P01042	KNG1_HUMAN	Kininogen-1	294	LNAENNATFYFK	289	300	L1dMN6GlcNAcK12dM	6	N,0;	N6H3F3S0	01Y41Y41M(31M41Y31F)(41Y)61M(21Y31F)61Y31F	5	0		25.7
8908	19.09	1184.07	1184.57	2	1184.56	8.51268	2367.11	C97H168N19O46S1	Q16322	KCA10_HUMAN	Potassium voltage-gated channel subfamily A member 10	256	VVRDPNLNMSK	249	259	V1dMN8GlcNAcK11dM	5	N,2;	N2H3F1S0	01Y(61F)41Y41M(31M)61M	6	5	24AI3,BI3,YI3,YII3,MH,02XI1,	25.68
25106	50.49	1242.58	1241.58	3	1241.57	10.21	3721.68	C151H254N29O78	Q9Y2D5	AKAP2_HUMAN	A-kinase anchor protein 2	463	SVNVSLTQEELDSGLDELSVR	461	481	S1dMN3GlcNAc	6	N,3;	N3H4F1S0	01Y(61F)41Y41M(31M)61M61Y41L	3	1	BI3,	25.31
18673	37.72	972.435	972.435	3	972.44	-4.4426	2914.3	C120H201N20O60S1	P01042	KNG1_HUMAN	Kininogen-1	205	ITYSIVQTNCSK	197	208	I1dMN9GlcNAcC10CamK12dM	9	N,3;	N4H3F1S0	01Y(61F)41Y41M(31M)61M(21Y)61Y	10	3	45AI3,BI2,YI3,	25.07
28430	57.05	1172.78	1172.78	4	1172.76	13.7471	4686.02	C188H314N31O105	Q9Y2D5	AKAP2_HUMAN	A-kinase anchor protein 2	463	SVNVSLTQEELDSGLDELSVR	461	481	S1dMN3GlcNAc	6	N,3;	N4H6F2S1	01Y41Y41M(31M(21Y(31F)41L32S)41Y(31F)41L)61M61M	13	0		24.35
29642	59.45	1183.32	1183.32	4	1183.31	1.40578	4728.22	C196H328N41O92	P05090	APOD_HUMAN	Apolipoprotein D	98	VLNQELRADGTVNQIEGEATPVNLTEPAK	76	104	V1dMN23GlcNAcK29dM	9	N,2;	N3H5F1S0	01Y41Y41M(31M41Y31F)61M(31M)61M	5	0		24.3
30487	61.17	1383.89	1384.15	4	1384.14	7.83833	5530.51	C227H378N43O114	P05090	APOD_HUMAN	Apolipoprotein D	98	VLNQELRADGTVNQIEGEATPVNLTEPAK	76	104	V1dMN23GlcNAcK29dM	7	N,1;	N4H6F2S1	01Y(61F)41Y41M(31M(21Y(31F)41L32S)41Y41L)61M61M	10	1	BII2,	23.88
20513	41.34	1123.49	1123.49	3	1123.49	-1.38684	3367.45	C137H228N21O73S1	P01042	KNG1_HUMAN	Kininogen-1	205	ITYSIVQTNCSK	197	208	I1dMN9GlcNAcC10CamK12dM	8	N,3;	N4H4F1S1	01Y41Y41M(31M)61M(21Y(31F)41L32S)61Y	10	0		23.49
8778	18.84	741.361	741.36	3	741.357	4.29419	2221.05	C91H158N19O42S1	Q16322	KCA10_HUMAN	Potassium voltage-gated channel subfamily A member 10	256	VVRDPNLNMSK	249	259	V1dMN8GlcNAcK11dM	5	N,2;	N2H3F0S0	01Y41Y41M(31M)61M	5	5	BI3,02XI1,ZI1,YI1,YI2,	22.74
28949	58.09	1311.37	1311.11	4	1311.11	2.62364	5239.41	C216H361N42O106	P05090	APOD_HUMAN	Apolipoprotein D	98	VLNQELRADGTVNQIEGEATPVNLTEPAK	76	104	V1dMN23GlcNAcK29dM	7	N,1;	N4H6F2S0	01Y(61F)41Y41M(31M41Y(31F)41L)(41Y)61M(31M)61M	4	0		22.11
25106	50.49	1242.58	1241.58	3	1241.57	10.21	3721.68	C151H254N29O78	Q9Y2D5	AKAP2_HUMAN	A-kinase anchor protein 2	463	SVNVSLTQEELDSGLDELSVR	461	481	S1dMN3GlcNAc	6	N,3;	N3H4F1S0	01Y(61F)41Y41M(31M41Y)61M61M	5	2	BII1,CII1,	21.34
25268	50.8	1679.81	1679.81	2	1679.78	17.0606	3357.55	C141H230N27O66	Q7Z4V0	ZN438_HUMAN	Zinc finger protein 438	627	ENKSNLEEDFLLNQADEVK	626	644	E1dMN2GlcNAcK3dMK19dM	6	N,1;	N2H3F1S0	01Y(61F)41Y41M(31M)61M	1	1	BI3,	21.07
25108	50.49	1241.25	1241.58	3	1241.57	9.81669	3721.68	C151H254N29O78	Q9Y2D5	AKAP2_HUMAN	A-kinase anchor protein 2	463	SVNVSLTQEELDSGLDELSVR	461	481	S1dMN3GlcNAc	5	N,3;	N3H4F1S0	01Y41Y41M(31M)61M61Y(31F)41L	4	0		20.66
26480	53.19	1099.75	1100.01	4	1099.99	16.0386	4394.92	C177H297N30O97	Q9Y2D5	AKAP2_HUMAN	A-kinase anchor protein 2	463	SVNVSLTQEELDSGLDELSVR	461	481	S1dMN3GlcNAc	5	N,2;	N4H6F2S0	01Y41Y41M(31M(21Y(31F)41L21F)41Y41L)61M61M	5	0		20.03
8398	18.12	849.729	849.394	3	849.392	1.86239	2545.16	C103H178N19O52S1	Q16322	KCA10_HUMAN	Potassium voltage-gated channel subfamily A member 10	256	VVRDPNLNMSK	249	259	V1dMN8GlcNAcK11dM	5	N,2;	N2H5F0S0	01Y41Y41M(31M)61M(31M)61M	3	3	02XI1,YI1,YI2,	19.71
26480	53.19	1099.75	1100.01	4	1099.99	16.0386	4394.92	C177H297N30O97	Q9Y2D5	AKAP2_HUMAN	A-kinase anchor protein 2	463	SVNVSLTQEELDSGLDELSVR	461	481	S1dMN3GlcNAc	5	N,2;	N4H6F2S0	01Y41Y41M(31M(21Y(31F)41L)41Y(31F)41L)61M61M	6	0		18.8
25505	51.25	1606.78	1606.27	2	1606.25	13.6895	3210.49	C131H221N28O64	Q9Y2D5	AKAP2_HUMAN	A-kinase anchor protein 2	463	SVNVSLTQEELDSGLDELSVR	461	481	S1dMN3GlcNAc	5	N,3;	N2H3F0S0	01Y41Y41M(31M)61M	3	3	BI3,MH,02XI1,	14.14
20265	40.84	952.234	952.401	6	952.41	-9.48217	5706.41	C228H370N53O110S3	P10153	RNAS2_HUMAN	Non-secretory ribonuclease	119	NCHHSGSQVPLIHCNLTTPSPQNISNCR	97	124	N1dMC2CamC14CamN23GlcNAcC27Cam	6	N,1;	N6H4F2S1	01Y(61F)41Y41M(31M41Y)(41Y)61M(21Y(31F)41L32S)61Y	7	0		11.32
20265	40.84	952.234	952.401	6	952.41	-9.48217	5706.41	C228H370N53O110S3	P10153	RNAS2_HUMAN	Non-secretory ribonuclease	119	NCHHSGSQVPLIHCNLTTPSPQNISNCR	97	124	N1dMC2CamC14CamN23GlcNAcC27Cam	6	N,1;	N6H4F2S1	01Y41Y41M(31M41Y)(41Y)61M(21Y(31F)41L32S)61Y31F	6	0		11.15
20265	40.84	952.234	952.401	6	952.41	-9.48217	5706.41	C228H370N53O110S3	P10153	RNAS2_HUMAN	Non-secretory ribonuclease	119	NCHHSGSQVPLIHCNLTTPSPQNISNCR	97	124	N1dMC2CamC14CamN23GlcNAcC27Cam	6	N,1;	N6H4F2S1	01Y(61F)41Y41M(31M41Y)(41Y)61M(21Y41L32S)61Y31F	5	0		11.15
