# Supplementary material for: Glycoproteomic Analysis of Urinary Extracellular Vesicles for Biomarkers of Hepatocellular Carcinoma
Source: Molecules. 2023 Jan 29;28(3):1293. doi: 10.3390/molecules28031293 (PMC9919939; doi:10.3390/molecules28031293)
Supplement: Supplementary file 1 [file molecules-28-01293-s001.zip › Table S4. Differentially expressed intact N-glycopeptides quantitated with í▌2.0- or í▄ 0.5-fold change in urinary EVs form HCC (relative to normal control).xlsx]

## Sheet: Sheet1
Spectrum Index	RT(min)	Isom/z	Expm/z	z	Theom/z	IPMD(ppm)	TheoMM(m/z)	MolFormula	p-Seq	p-PTMs	p-MPs	g-Linkage	g-MPs	-log(p score)	Composition	Gly-bracket	GlycoSite	Accession Number	Start	End	GF score	Structure-diagnostic ions	H/L
15584	31.73	1348.57	1348.57	2	1348.58	-4.45057	2695.14	C106H184N13O66	NVTLLSR	N1GlcNAc@dM	9	01Y41Y41M(31M21M21M31G)61M(31M21M)61M	28	205.87	N2H9F0S0	N,0;	828	Q07075	828	834	0		40.1339
15584	31.73	1348.57	1348.57	2	1348.58	-4.45057	2695.14	C106H184N13O66	NVTLLSR	N1GlcNAc@dM	9	01Y41Y41M(31M21M21M)61M(31M21M)61M21M	25	197.48	N2H9F0S0	N,0;	828	Q07075	828	834	0		40.1339
26422	53.08	934.106	934.106	3	934.109	-2.66557	2799.31	C120H196N19O56	AEFNITLIHPK	A1dMN4GlcNAcK11dM	16	01Y41Y41M(31M41Y41L)61M61Y	17	125.87	N4H4F0S0	N,4;	234	P15144	231	241	0		23.5772
26422	53.08	934.106	934.106	3	934.109	-2.66557	2799.31	C120H196N19O56	AEFNITLIHPK	A1dMN4GlcNAcK11dM	16	01Y41Y41M(31M)61M(21Y41L)61Y	16	116.19	N4H4F0S0	N,4;	234	P15144	231	241	3	BI2,BI2,YI3,	23.5772
14131	28.96	1372.59	1372.6	2	1372.6	0.317367	2743.18	C112H184N17O61	TVLENSTSYEEAK	T1dMN5GlcNAcK13dM	16	01Y41Y41M(31M)61M(31M)61M	15	113.73	N2H5F0S0	N,2;	259	Q13510	255	267	13	02XI1,ZI1,YI1,ZI2,YI2,BI4,YI3,YI4,YII4,YIII3,MH,02XI1,ZI1,YI1,YI2,	18.0083
12888	26.59	916.39	916.39	2	916.393	-2.69995	1831.78	C75H123N12O38S1	NFTMNEK	N1GlcNAc@dMK7dM	7	01Y41Y41M(31M)61M	10	48.9	N2H3F0S0	N,0;	203	Q92820	203	209	9	YI1,YI2,BI3,YI3,YII3,MH,02XI1,ZI1,YI1,YI2,	14.5146
12066	25.03	873.708	873.708	3	873.71	-2.56661	2618.11	C106H173N22O50S2	AMSGINNYTQHCK	A1dMN7GlcNAcC12CamK13dM	11	01Y(61F)41Y41M(31M)61M	8	85.98	N2H3F1S0	N,1;	55	Q93091	49	61	6	BI3,YI3,YII3,02XI1,YI1,YI2,YI3,YII3,	11.6715
30869	61.9	1135.27	1135.27	4	1135.28	-3.5004	4536.08	C189H312N39O84S2	TIDRLAGKPTHVNVSVVMAEVDGTCY	T1dMK8dMN13GlcNAcC25Cam	6	01Y(61F)41Y41M(31M41Y)61M(21Y)61Y	16	122.86	N5H3F1S0	N,0;	340	P01876	328	353	0		10.5833
30869	61.9	1135.27	1135.27	4	1135.28	-3.5004	4536.08	C189H312N39O84S2	TIDRLAGKPTHVNVSVVMAEVDGTCY	T1dMK8dMN13GlcNAcC25Cam	6	01Y41Y41M(31M41Y)61M(21Y31F)61Y	14	119.07	N5H3F1S0	N,0;	340	P01876	328	353	0		10.5833
8993	19.26	1156.16	1156.16	3	1156.16	-1.55579	3465.47	C141H230N21O78	HTAEYAANITK	H1dMN8GlcNAcK11dM	8	01Y41Y41M(31M41Y41L31Y41L)61M61Y41L31Y	20	116.13	N6H6F0S0	N,1;	324	Q07075	317	327	0		10.0868
8993	19.26	1156.16	1156.16	3	1156.16	-1.55579	3465.47	C141H230N21O78	HTAEYAANITK	H1dMN8GlcNAcK11dM	8	01Y41Y41M(31M41Y41L31Y41L)61M(21Y41L)61Y	19	114.37	N6H6F0S0	N,1;	324	Q07075	317	327	0		10.0868
8993	19.26	1156.16	1156.16	3	1156.16	-1.55579	3465.47	C141H230N21O78	HTAEYAANITK	H1dMN8GlcNAcK11dM	8	01Y41Y41M(31M41Y41L31Y)61M(21Y41L)61Y41L	18	114.37	N6H6F0S0	N,1;	324	Q07075	317	327	0		10.0868
8993	19.26	1156.16	1156.16	3	1156.16	-1.55579	3465.47	C141H230N21O78	HTAEYAANITK	H1dMN8GlcNAcK11dM	8	01Y41Y41M(31M41Y)61M(21Y41L31Y41L)61Y41L	18	114.37	N6H6F0S0	N,1;	324	Q07075	317	327	0		10.0868
15725	31.99	1212.02	1212.02	2	1212.02	-4.23496	2422.03	C97H165N14O54S1	VNETEMDIAK	V1dMN2GlcNAcK10dM	13	01Y41Y41M(31M)61M(31M)61M	12	91.75	N2H5F0S0	N,2;	160	O75629	159	168	10	YI1,YI2,YI3,BI4,YI4,YII4,YIII3,MH,02XI1,ZI1,YI1,YI2,	9.58541
18647	37.67	834.727	834.727	3	834.728	-1.73294	2501.17	C105H174N19O50	GLNLTEDTYKPR	G1dMN3GlcNAcK10dM	8	01Y(61F)41Y41M(31M)61M	10	82.53	N2H3F1S0	N,1;	398	Q08380	396	407	8	YI2,BI3,CI3,02XI1,YI3,YII3,YI1,YI2,YI3,YII3,	9.31475
12369	25.6	1078.44	1078.94	2	1078.95	-3.02642	2155.88	C87H143N12O48S1	NFTMNEK	N1GlcNAc@dMK7dM	5	01Y41Y41M(31M)61M(31M)61M	11	52.88	N2H5F0S0	N,0;	203	Q92820	203	209	9	YI1,YI2,YI3,YI4,YII4,YIII3,BI4,MH,ZI1,YI1,YI2,	9.01506
18293	36.98	1256.09	1256.09	2	1256.09	-4.17515	2510.18	C104H177N18O52	GSLSYLNVTRK	G1dMN7GlcNAcK11dM	7	01Y41Y41M(31M)61M(31M)61M	11	56.32	N2H5F0S0	N,0;	263	P07339	257	267	9	02XI1,ZI1,YI1,YI2,YI3,YI4,YII4,YIII3,02XI1,YI1,YI3,	7.94162
28404	57	1138.52	1138.52	3	1138.53	-3.1764	3412.56	C149H227N30O61	GPSTPLPEDPNWNVTEFHTTPK	G1dMN13GlcNAcK22dM	21	01Y41Y41M(31M)61M	11	150.28	N2H3F0S0	N,3;	265	P15144	253	274	9	BI3,02XI1,ZI1,YI1,YI2,ZI3,ZII3,YI3,YII3,MH,YI1,	7.47428
26704	53.62	880.089	880.089	3	880.091	-2.09491	2637.25	C114H186N19O51	AEFNITLIHPK	A1dMN4GlcNAcK11dM	14	01Y41Y41M(31M41Y)61M61Y	15	107.48	N4H3F0S0	N,2;	234	P15144	231	241	0		7.34761
26704	53.62	880.089	880.089	3	880.091	-2.09491	2637.25	C114H186N19O51	AEFNITLIHPK	A1dMN4GlcNAcK11dM	14	01Y41Y41M(31M)61M(21Y)61Y	15	100.34	N4H3F0S0	N,2;	234	P15144	231	241	3	45AI3,BI2,YI3,	7.34761
4499	10.81	849.393	849.393	2	849.396	-2.9285	1697.78	C69H121N10O38	LNASAK	L1dMN2GlcNAcK6dM	7	01Y(61F)41Y41M(31M)61M	8	31.42	N2H3F1S0	N,2;	93	Q8WXI2	92	97	7	YI2,BI3,02XI1,YI3,YII3,MH,YI1,YI2,	7.18982
4499	10.81	849.393	849.393	2	849.396	-2.9285	1697.78	C69H121N10O38	LNGTAK	L1dMN2GlcNAcK6dM	7	01Y(61F)41Y41M(31M)61M	8	31.42	N2H3F1S0	N,2;	159	Q92997	158	163	7	YI2,BI3,02XI1,YI3,YII3,MH,YI1,YI2,	7.18982
8188	17.71	761.019	761.019	3	761.02	-2.02781	2280.04	C93H159N18O45S1	VCGNGTISHIK	V1dMC2CamN4GlcNAcK11dM	5	01Y(61F)41Y41M(31M)61M	5	33.43	N2H3F1S0	N,1;	781	O60494	778	788	4	BI3,YI3,YII3,YI1,YI2,	6.98943
4469	10.75	864.068	864.069	3	864.07	-1.61968	2589.19	C106H182N17O56	GPGIKPNQTSK	G1dMK5dMN7GlcNAcK11dM	5	01Y41Y41M(31M21M)61M(31M)61M	14	94.97	N2H6F0S0	N,2;	362	P15586	356	366	2	YI3,YI3,	6.74719
4469	10.75	864.068	864.069	3	864.07	-1.61968	2589.19	C106H182N17O56	GPGIKPNQTSK	G1dMK5dMN7GlcNAcK11dM	5	01Y41Y41M(31M)61M(31M21M)61M	15	94.97	N2H6F0S0	N,2;	362	P15586	356	366	3	BI2,YI3,YI3,	6.74719
14274	29.2	1155.99	1156.49	2	1156.49	-1.90024	2310.97	C93H152N15O52	GASNLTWR	G1dMN4GlcNAc	5	01Y41Y41M(31M21M)61M(31M)61M	13	62.72	N2H6F0S0	N,0;	405	P15586	402	409	2	YI3,YI3,	6.68577
14274	29.2	1155.99	1156.49	2	1156.49	-1.90024	2310.97	C93H152N15O52	GASNLTWR	G1dMN4GlcNAc	5	01Y41Y41M(31M)61M(31M21M)61M	13	57.25	N2H6F0S0	N,0;	405	P15586	402	409	2	BI2,YI3,	6.68577
21870	44.05	1082.16	1082.16	3	1082.17	-0.965793	3243.48	C135H220N27O64	QAIHVGNQTFNDGTIVEK	Q1dMN7GlcNAcK18dM	16	01Y41Y41M(31M)61M(31M)61M	14	139.65	N2H5F0S0	N,1;	346	Q9H3G5	340	357	12	ZI1,YI1,YI2,YI3,BI4,YI4,YII4,YIII3,02XI1,MH,ZI1,YI1,YI2,YI3,	6.67231
15253	31.09	1332.12	1332.12	2	1332.12	-1.52465	2662.23	C110H189N16O58	TPLTANITK	T1dMN6GlcNAcK9dM	16	01Y41Y41M(31M41Y)61M(21Y31F)61Y	25	121.6	N5H3F1S0	N,2;	320	P0DOX2	315	323	0		6.64554
15253	31.09	1332.12	1332.12	2	1332.12	-1.52465	2662.23	C110H189N16O58	TPLTANITK	T1dMN6GlcNAcK9dM	16	01Y41Y41M(31M41Y31F)(41Y)61M61Y	23	115.36	N5H3F1S0	N,2;	320	P0DOX2	315	323	0		6.64554
28362	56.92	1352.67	1353	3	1353	-0.0469385	4054.98	C170H285N40O73	VLNQELRADGTVNQIEGEATPVNLTEPAK	V1dMN23GlcNAcK29dM	29	01Y41Y41M(31M)61M	11	157.11	N2H3F0S0	N,4;	98	P05090	76	104	10	BI3,ZI1,YI1,YI2,YI3,YII3,MH,02XI1,ZI1,YI1,01XI2,	6.55606
13858	28.46	1534.65	1534.65	2	1534.65	-1.6125	3067.29	C124H204N17O71	TVLENSTSYEEAK	T1dMN5GlcNAcK13dM	21	01Y41Y41M(31M21M)61M(31M21M)61M	20	148.73	N2H7F0S0	N,4;	259	Q13510	255	267	3	BI2,BI2,YI3,	6.3246
13858	28.46	1534.65	1534.65	2	1534.65	-1.6125	3067.29	C124H204N17O71	TVLENSTSYEEAK	T1dMN5GlcNAcK13dM	21	01Y41Y41M(31M)61M(31M21M)61M21M	19	146.06	N2H7F0S0	N,4;	259	Q13510	255	267	2	ZI3,YI3,	6.3246
23051	46.39	1167.15	1166.81	3	1166.82	-2.90902	3497.43	C140H230N23O75S2	CIQANYSLMENGK	C1dM@CamN5GlcNAcK13dM	18	01Y41Y41M(31M)61M(21Y41L32S)61Y41L	15	121.22	N4H5F0S1	N,1;	65	P05090	61	73	0		6.31092
23051	46.39	1167.15	1166.81	3	1166.82	-2.90902	3497.43	C140H230N23O75S2	CIQANYSLMENGK	C1dM@CamN5GlcNAcK13dM	18	01Y41Y41M(31M41Y41L)61M61Y41L32S	18	115.31	N4H5F0S1	N,1;	65	P05090	61	73	1	35AI5,	6.31092
40091	80.51	1243.22	1243.22	3	1243.22	2.56745	3725.64	C160H250N23O77	YLGNATAIFFLPDEGK	Y1dMN4GlcNAcK16dM	14	01Y41Y41M(31M41Y41L)61M61Y41L32S	16	98.9	N4H5F0S1	N,1;	271	P01009	268	283	1	35AI5,	6.2781
40091	80.51	1243.22	1243.22	3	1243.22	2.56745	3725.64	C160H250N23O77	YLGNATAIFFLPDEGK	Y1dMN4GlcNAcK16dM	14	01Y41Y41M(31M)61M(21Y41L32S)61Y41L	11	94.67	N4H5F0S1	N,1;	271	P01009	268	283	1	YI3,	6.2781
26764	53.74	1408.96	1409.3	3	1409.29	3.84041	4223.86	C172H284N31O90	ADGTVNQIEGEATPVNLTEPAK	A1dMN16GlcNAcK22dM	26	01Y41Y41M(31M)61M(21Y41L32S)61Y41L	15	117.49	N4H5F0S1	N,6;	98	P05090	83	104	0		5.92861
13953	28.63	969.078	969.421	3	969.418	3.5563	2905.23	C118H194N17O66	TVLENSTSYEEAK	T1dMN5GlcNAcK13dM	21	01Y41Y41M(31M)61M(31M21M)61M	17	187.62	N2H6F0S0	N,3;	259	Q13510	255	267	3	BI2,YI3,YI3,	5.91785
13953	28.63	969.078	969.421	3	969.418	3.5563	2905.23	C118H194N17O66	TVLENSTSYEEAK	T1dMN5GlcNAcK13dM	21	01Y41Y41M(31M21M)61M(31M)61M	15	174.01	N2H6F0S0	N,3;	259	Q13510	255	267	1	YI3,	5.91785
8390	18.1	1273.59	1273.59	2	1273.59	-1.23278	2545.18	C103H178N19O54	VVANGTGTQGQLK	V1dMN4GlcNAcK13dM	8	01Y41Y41M(31M)61M(31M)61M	11	66.56	N2H5F0S0	N,1;	272	P08236	269	281	9	YI1,YI2,BI4,YI3,YI4,YII4,YIII3,MH,02XI1,ZI1,YI1,	5.69871
5675	12.96	1002.43	1001.93	2	1001.93	0.51479	2002.86	C80H136N11O47	NLSGPDK	N1GlcNAc@dMK7dM	6	01Y41Y41M(31M)61M(31M)61M	13	67.51	N2H5F0S0	N,0;	500	Q6EMK4	500	506	11	YI1,YI2,YI3,02XI1,YI4,YII4,YIII3,ZI1,YI1,MH,BI4,YI2,YI3,	5.4362
31887	63.93	1081.82	1081.82	3	1081.83	-3.76528	3242.47	C136H221N26O62S1	TPMTNSSIQFLDNAFRK	T1dMN5GlcNAcK17dM	5	01Y41Y41M(31M)61M(31M)61M	11	79.1	N2H5F0S0	N,0;	279	P15586	275	291	9	YI1,YI2,YI4,YII4,YIII3,MH,ZI1,YI1,YI2,YI3,YI1,	5.43163
25870	51.99	1226.55	1226.22	3	1226.22	0.287546	3675.63	C154H252N21O80	AEFNITLIHPK	A1dMN4GlcNAcK11dM	6	01Y41Y41M(31M41Y41L31Y)61M(21Y(31F)41L)61Y41L	15	89.31	N6H6F1S0	N,0;	234	P15144	231	241	0		5.4282
25870	51.99	1226.55	1226.22	3	1226.22	0.287546	3675.63	C154H252N21O80	AEFNITLIHPK	A1dMN4GlcNAcK11dM	6	01Y41Y41M(31M41Y)61M(21Y(31F)41L31Y41L)61Y41L	14	89.31	N6H6F1S0	N,0;	234	P15144	231	241	0		5.4282
25870	51.99	1226.55	1226.22	3	1226.22	0.287546	3675.63	C154H252N21O80	AEFNITLIHPK	A1dMN4GlcNAcK11dM	6	01Y41Y41M(31M41Y41L31Y)61M(21Y41L21F)61Y41L	15	87.67	N6H6F1S0	N,0;	234	P15144	231	241	0		5.4282
15748	32.03	1435.59	1436.09	2	1436.1	-3.74238	2870.19	C119H189N14O66	FLNESYK	F1dMN3GlcNAcK7dM	6	01Y41Y41M(31M41Y41L)61M61Y41L32S	21	82.26	N4H5F0S1	N,0;	94	P15309	92	98	1	35AI5,	5.25527
15748	32.03	1435.59	1436.09	2	1436.1	-3.74238	2870.19	C119H189N14O66	FLNESYK	F1dMN3GlcNAcK7dM	6	01Y41Y41M(31M)61M(21Y41L32S)61Y41L	15	59.22	N4H5F0S1	N,0;	94	P15309	92	98	1	YI3,	5.25527
40517	81.37	1139.83	1139.83	3	1139.84	-2.86335	3416.49	C142H231N20O75	DNATEEEILVYLEK	D1dMN2GlcNAcK14dM	26	01Y41Y41M(31M)61M21Y(31F)41L32S	11	93.44	N3H4F1S1	N,7;	80	P07602	79	92	6	YI1,YI2,YI3,YI4,ZI1,YI1,	5.25281
40517	81.37	1139.83	1139.83	3	1139.84	-2.86335	3416.49	C142H231N20O75	DNATEEEILVYLEK	D1dMN2GlcNAcK14dM	26	01Y(61F)41Y41M(31M)61M61Y41L32S	11	91.11	N3H4F1S1	N,7;	80	P07602	79	92	2	BI3,BI4,	5.25281
12753	26.32	1075.13	1075.13	3	1075.13	-2.5287	3222.38	C132H217N18O73	AFGSNPNLTK	A1dMN7GlcNAcK10dM	5	01Y41Y41M(31M41Y41L31Y(31F)41L)61M61Y31F	14	84.71	N5H5F2S0	N,2;	74	P22792	68	77	0		5.13366
12753	26.32	1075.13	1075.13	3	1075.13	-2.5287	3222.38	C132H217N18O73	AFGSNPNLTK	A1dMN7GlcNAcK10dM	5	01Y41Y41M(31M41Y41L31Y41L21F)61M61Y31F	14	82.97	N5H5F2S0	N,2;	74	P22792	68	77	0		5.13366
30698	61.57	1139.53	1139.27	4	1139.28	-4.08597	4552.07	C189H312N39O85S2	TIDRLAGKPTHVNVSVVMAEVDGTCY	T1dMK8dMN13GlcNAcC25Cam	8	01Y41Y41M(31M41Y41L31Y)61M61Y	19	207.93	N5H4F0S0	N,0;	340	P01876	328	353	0		5.12836
30698	61.57	1139.53	1139.27	4	1139.28	-4.08597	4552.07	C189H312N39O85S2	TIDRLAGKPTHVNVSVVMAEVDGTCY	T1dMK8dMN13GlcNAcC25Cam	8	01Y41Y41M(31M41Y)61M(21Y41L)61Y	17	182.8	N5H4F0S0	N,0;	340	P01876	328	353	0		5.12836
15503	31.58	1374.57	1374.07	2	1374.07	-1.59215	2746.14	C109H185N14O64S1	VNETEMDIAK	V1dMN2GlcNAcK10dM	8	01Y41Y41M(31M21M)61M(31M21M)61M	17	113.74	N2H7F0S0	N,1;	160	O75629	159	168	2	BI2,YI3,	5.10448
15503	31.58	1374.57	1374.07	2	1374.07	-1.59215	2746.14	C109H185N14O64S1	VNETEMDIAK	V1dMN2GlcNAcK10dM	8	01Y41Y41M(31M)61M(31M21M)61M21M	16	107.88	N2H7F0S0	N,1;	160	O75629	159	168	1	YI3,	5.10448
26218	52.69	1001.8	1001.8	3	1001.8	-1.82502	3002.39	C128H209N20O61	AEFNITLIHPK	A1dMN4GlcNAcK11dM	15	01Y41Y41M(31M41Y41L31Y)61M61Y	22	175.6	N5H4F0S0	N,4;	234	P15144	231	241	0		5.07514
26218	52.69	1001.8	1001.8	3	1001.8	-1.82502	3002.39	C128H209N20O61	AEFNITLIHPK	A1dMN4GlcNAcK11dM	15	01Y41Y41M(31M41Y)61M(21Y41L)61Y	19	148.46	N5H4F0S0	N,4;	234	P15144	231	241	0		5.07514
26787	53.78	1409.63	1409.29	3	1409.29	-2.13624	4223.86	C172H284N31O90	ADGTVNQIEGEATPVNLTEPAK	A1dMN16GlcNAcK22dM	29	01Y41Y41M(31M41Y41L)61M61Y41L32S	22	161.94	N4H5F0S1	N,14;	98	P05090	83	104	2	03AI5,35AI5,	5.05411
17594	35.64	1046.45	1046.7	4	1046.7	-3.26586	4181.77	C172H274N31O86S1	YQGICPPVTRNETHFDAGAK	Y1dMC5CamN11GlcNAcK20dM	5	01Y41Y41M(31M21M21M)61M(31M21M)61M21M	20	188.71	N2H9F0S0	N,0;	509	P12821	499	518	0		5.04454
17594	35.64	1046.45	1046.7	4	1046.7	-3.26586	4181.77	C172H274N31O86S1	YQGICPPVTRNETHFDAGAK	Y1dMC5CamN11GlcNAcK20dM	5	01Y41Y41M(31M21M21M31G31G)61M(31M)61M	17	154.24	N2H9F0S0	N,0;	509	P12821	499	518	0		5.04454
17061	34.62	1144.24	1143.91	3	1143.91	0.28298	3428.7	C145H251N26O67	VPLLVRGPGIKPNQTSK	V1dMK11dMN13GlcNAcK17dM	6	01Y41Y41M(31M21M)61M(31M21M)61M	19	137.06	N2H7F0S0	N,2;	362	P15586	350	366	3	BI2,YI3,YI3,	5.01826
17061	34.62	1144.24	1143.91	3	1143.91	0.28298	3428.7	C145H251N26O67	VPLLVRGPGIKPNQTSK	V1dMK11dMN13GlcNAcK17dM	6	01Y41Y41M(31M)61M(31M21M)61M21M	18	128.78	N2H7F0S0	N,2;	362	P15586	350	366	2	YI3,YI3,	5.01826
26055	52.36	1104.5	1104.5	3	1104.51	-2.51569	3310.5	C140H229N20O70	AEFNITLIHPK	A1dMN4GlcNAcK11dM	6	01Y41Y41M(31M41Y(31F)41L31Y41L)61M61Y	17	94.84	N5H5F1S0	N,1;	234	P15144	231	241	0		4.97085
26055	52.36	1104.5	1104.5	3	1104.51	-2.51569	3310.5	C140H229N20O70	AEFNITLIHPK	A1dMN4GlcNAcK11dM	6	01Y41Y41M(31M41Y41L31Y(31F)41L)61M61Y	16	89.43	N5H5F1S0	N,1;	234	P15144	231	241	0		4.97085
30775	61.72	1027.23	1027.48	4	1027.48	-1.60004	4104.89	C171H283N36O75S2	TIDRLAGKPTHVNVSVVMAEVDGTCY	T1dMK8dMN13GlcNAcC25Cam	9	01Y41Y41M(31M)61M(31M)61M	12	127.7	N2H5F0S0	N,0;	340	P01876	328	353	10	35AI4,ZI2,YI2,YI1,ZI2,YI2,YI3,YI4,YII4,YIII3,ZI1,YI1,	4.96894
44705	89.84	1458.64	1458.96	3	1458.97	-6.85792	4372.9	C182H295N30O88S2	CMWSSALNSLNLSFAGLEQVPK	C1dM@CamN11GlcNAcK22dM	23	01Y41Y41M(31M21M21M31G)61M(31M21M)61M	12	174.54	N2H9F0S0	N,1;	282	P08571	272	293	0		4.93384
44705	89.84	1458.64	1458.96	3	1458.97	-6.85792	4372.9	C182H295N30O88S2	CMWSSALNSLNLSFAGLEQVPK	C1dM@CamN11GlcNAcK22dM	23	01Y41Y41M(31M21M21M)61M(31M21M)61M21M	9	166.38	N2H9F0S0	N,1;	282	P08571	272	293	0		4.93384
44705	89.84	1458.64	1458.96	3	1458.97	-6.85792	4372.9	C182H295N30O88S2	CMWSSALNSLNLSFAGLEQVPK	C1dM@CamN11GlcNAcK22dM	23	01Y41Y41M(31M21M21M31G31G)61M(31M)61M	10	166.38	N2H9F0S0	N,1;	282	P08571	272	293	0		4.93384
15699	31.94	1267.55	1267.55	2	1267.55	0.698838	2533.09	C100H174N13O61	NVTLLSR	N1GlcNAc@dM	8	01Y41Y41M(31M21M21M)61M(31M21M)61M	22	158.35	N2H8F0S0	N,0;	828	Q07075	828	834	0		4.87226
15699	31.94	1267.55	1267.55	2	1267.55	0.698838	2533.09	C100H174N13O61	NVTLLSR	N1GlcNAc@dM	8	01Y41Y41M(31M21M21M31G)61M(31M)61M	22	158.35	N2H8F0S0	N,0;	828	Q07075	828	834	0		4.87226
15699	31.94	1267.55	1267.55	2	1267.55	0.698838	2533.09	C100H174N13O61	NVTLLSR	N1GlcNAc@dM	8	01Y41Y41M(31M21M)61M(31M21M)61M21M	21	152.69	N2H8F0S0	N,0;	828	Q07075	828	834	2	YI3,YI3,	4.87226
26474	53.18	1463.32	1463.32	3	1463.31	4.17397	4385.91	C178H294N31O95	ADGTVNQIEGEATPVNLTEPAK	A1dMN16GlcNAcK22dM	25	01Y41Y41M(31M(21Y41L32S)41Y41L)61M61M	13	126.68	N4H6F0S1	N,6;	98	P05090	83	104	0		4.85838
26474	53.18	1463.32	1463.32	3	1463.31	4.17397	4385.91	C178H294N31O95	ADGTVNQIEGEATPVNLTEPAK	A1dMN16GlcNAcK22dM	25	01Y41Y41M(31M41Y41L32S)(41Y)61M(31M)61M	15	125.72	N4H6F0S1	N,6;	98	P05090	83	104	3	35AIII4,35AIII4,BIII4,	4.85838
30736	61.64	1176.04	1175.79	4	1175.79	-3.82263	4698.13	C195H322N39O89S2	TIDRLAGKPTHVNVSVVMAEVDGTCY	T1dMK8dMN13GlcNAcC25Cam	8	01Y(61F)41Y41M(31M41Y41L31Y)61M61Y	16	184.7	N5H4F1S0	N,0;	340	P01876	328	353	0		4.81621
30736	61.64	1176.04	1175.79	4	1175.79	-3.82263	4698.13	C195H322N39O89S2	TIDRLAGKPTHVNVSVVMAEVDGTCY	T1dMK8dMN13GlcNAcC25Cam	8	01Y(61F)41Y41M(31M41Y)61M(21Y41L)61Y	14	163.05	N5H4F1S0	N,0;	340	P01876	328	353	0		4.81621
27699	55.61	1644.77	1645.1	3	1645.11	-5.04	4931.3	C204H341N42O97	VLNQELRADGTVNQIEGEATPVNLTEPAK	V1dMN23GlcNAcK29dM	21	01Y(61F)41Y41M(31M41Y41L)61M61Y41L	13	134.35	N4H5F1S0	N,3;	98	P05090	76	104	0		4.78014
17071	34.63	1185.56	1185.56	2	1185.55	1.80602	2369.1	C97H166N17O50	AAIPSALDTNSSK	A1dMN10GlcNAcK13dM	14	01Y(61F)41Y41M(31M)61M	7	43.54	N2H3F1S0	N,3;	551	Q08380	542	554	6	BI3,YI1,YI3,YII3,MH,02XI1,YI1,	4.74644
33522	67.24	1123.84	1123.84	3	1123.84	-1.68965	3368.51	C141H227N28O64S1	ALLPFDNLHDDPCLLTNR	A1dMC13CamN17GlcNAc	5	01Y41Y41M(31M)61M(31M)61M	7	87.8	N2H5F0S0	N,2;	391	P05164	375	392	5	YI2,YI3,YI4,YII4,YIII3,MH,YI1,	4.67327
24726	49.73	1360.61	1360.95	3	1360.95	-0.858759	4078.82	C167H277N30O86	ADGTVNQIEGEATPVNLTEPAK	A1dMN16GlcNAcK22dM	20	01Y(61F)41Y41M(31M41Y41L)61M61Y41L	11	132.38	N4H5F1S0	N,4;	98	P05090	83	104	0		4.65807
24726	49.73	1360.61	1360.95	3	1360.95	-0.858759	4078.82	C167H277N30O86	ADGTVNQIEGEATPVNLTEPAK	A1dMN16GlcNAcK22dM	20	01Y41Y41M(31M41Y(31F)41L)61M61Y41L	12	127.58	N4H5F1S0	N,4;	98	P05090	83	104	0		4.65807
26889	53.98	1059.81	1059.81	3	1059.81	-1.39875	3176.42	C129H223N18O70S1	NLTLMATTSQLPK	N1GlcNAc@dMK13dM	15	01Y41Y41M(31M21M21M)61M(31M21M)61M	11	121.67	N2H8F0S0	N,0;	267	P11117	267	279	0		4.65666
26889	53.98	1059.81	1059.81	3	1059.81	-1.39875	3176.42	C129H223N18O70S1	NLTLMATTSQLPK	N1GlcNAc@dMK13dM	15	01Y41Y41M(31M21M)61M(31M21M)61M21M	10	119.34	N2H8F0S0	N,0;	267	P11117	267	279	1	YI3,	4.65666
26889	53.98	1059.81	1059.81	3	1059.81	-1.39875	3176.42	C129H223N18O70S1	NLTLMATTSQLPK	N1GlcNAc@dMK13dM	15	01Y41Y41M(31M21M21M31G)61M(31M)61M	11	119.34	N2H8F0S0	N,0;	267	P11117	267	279	0		4.65666
25564	51.37	1068.5	1068.5	3	1068.51	-1.7956	3202.5	C133H221N28O62	ADGTVNQIEGEATPVNLTEPAK	A1dMN16GlcNAcK22dM	27	01Y41Y41M(31M)61M	6	117.74	N2H3F0S0	N,8;	98	P05090	83	104	6	BI3,YI1,YI2,02XI1,ZI1,YI1,	4.53095
26787	53.78	1409.63	1409.63	3	1409.63	-6.15758	4224.88	C173H287N30O90	ADGTVNQIEGEATPVNLTEPAK	A1dMN16GlcNAcK22dM	29	01Y41Y41M(31M41Y41L)61M21Y(31F)41L21F	12	153.1	N4H5F2S0	N,14;	98	P05090	83	104	0		4.42046
26052	52.35	1117.19	1117.19	3	1117.19	0.521802	3348.56	C139H231N28O66	ADGTVNQIEGEATPVNLTEPAK	A1dMN16GlcNAcK22dM	15	01Y(61F)41Y41M(31M)61M	2	69.12	N2H3F1S0	N,4;	98	P05090	83	104	2	BI3,YI1,	4.31524
17899	36.23	1248.53	1248.87	3	1248.87	-0.550623	3742.59	C149H253N22O85S1	LCSSVNVSNEIK	L1dMC2CamN6GlcNAcK12dM	7	01Y(61F)41Y41M(31M41Y41L31Y41L)61M61Y41L31Y	24	142.22	N6H6F1S0	N,0;	2531	O60494	2526	2537	0		4.20711
17899	36.23	1248.53	1248.87	3	1248.87	-0.550623	3742.59	C149H253N22O85S1	LCSSVNVSNEIK	L1dMC2CamN6GlcNAcK12dM	7	01Y(61F)41Y41M(31M41Y41L31Y41L)61M(21Y41L)61Y	22	140.96	N6H6F1S0	N,0;	2531	O60494	2526	2537	0		4.20711
12231	25.35	1159.97	1159.97	2	1159.97	-2.86141	2317.94	C93H153N12O53S1	NFTMNEK	N1GlcNAc@dMK7dM	8	01Y41Y41M(31M21M)61M(31M)61M	15	104.18	N2H6F0S0	N,0;	203	Q92820	203	209	2	BI2,YI3,	4.19972
12231	25.35	1159.97	1159.97	2	1159.97	-2.86141	2317.94	C93H153N12O53S1	NFTMNEK	N1GlcNAc@dMK7dM	8	01Y41Y41M(31M)61M(31M21M)61M	15	104.18	N2H6F0S0	N,0;	203	Q92820	203	209	2	BI2,YI3,	4.19972
30733	61.64	1068.24	1067.99	4	1067.99	-1.68586	4266.94	C177H293N36O80S2	TIDRLAGKPTHVNVSVVMAEVDGTCY	T1dMK8dMN13GlcNAcC25Cam	10	01Y41Y41M(31M21M)61M(31M)61M	11	175.04	N2H6F0S0	N,0;	340	P01876	328	353	1	YI3,	4.13897
30733	61.64	1068.24	1067.99	4	1067.99	-1.68586	4266.94	C177H293N36O80S2	TIDRLAGKPTHVNVSVVMAEVDGTCY	T1dMK8dMN13GlcNAcC25Cam	10	01Y41Y41M(31M)61M(31M21M)61M	11	175.04	N2H6F0S0	N,0;	340	P01876	328	353	1	YI3,	4.13897
22046	44.39	1028.15	1028.15	3	1028.15	0.799283	3081.43	C129H210N27O59	QAIHVGNQTFNDGTIVEK	Q1dMN7GlcNAcK18dM	14	01Y41Y41M(31M21M)61M	13	122.21	N2H4F0S0	N,1;	346	Q9H3G5	340	357	12	BII2,BI2,YI1,YI2,BI3,YII3,YI3,YII4,MH,02XI1,ZI1,YI1,YI2,	4.12851
12688	26.2	997.417	997.417	2	997.419	-2.40215	1993.83	C81H133N12O43S1	NFTMNEK	N1GlcNAc@dMK7dM	7	01Y41Y41M(31M21M)61M	12	59.81	N2H4F0S0	N,0;	203	Q92820	203	209	11	BII2,BI2,YI1,YI2,YII3,BI3,YI3,YII4,02XI1,ZI1,YI1,YI2,	4.12742
27879	55.98	1596.42	1596.42	3	1596.42	-3.85314	4785.25	C198H331N42O93	VLNQELRADGTVNQIEGEATPVNLTEPAK	V1dMN23GlcNAcK29dM	15	01Y41Y41M(31M)61M(21Y41L)61Y41L	14	154.85	N4H5F0S0	N,3;	98	P05090	76	104	3	BI3,YI3,YI3,	4.03284
8017	17.39	1018.11	1018.11	3	1018.12	-3.26619	3051.33	C123H208N21O65S1	VCGNGTISHIK	V1dMC2CamN4GlcNAcK11dM	5	01Y(61F)41Y41M(31M41Y41L31Y)61M61Y	18	104.77	N5H4F1S0	N,1;	781	O60494	778	788	0		3.98773
8017	17.39	1018.11	1018.11	3	1018.12	-3.26619	3051.33	C123H208N21O65S1	VCGNGTISHIK	V1dMC2CamN4GlcNAcK11dM	5	01Y41Y41M(31M41Y(31F)41L31Y)61M61Y	18	99.21	N5H4F1S0	N,1;	781	O60494	778	788	0		3.98773
27898	56.01	1197.32	1197.57	4	1197.57	-1.45829	4785.25	C198H331N42O93	VLNQELRADGTVNQIEGEATPVNLTEPAK	V1dMN23GlcNAcK29dM	16	01Y41Y41M(31M41Y41L)61M61Y41L	16	141.83	N4H5F0S0	N,4;	98	P05090	76	104	0		3.97612
26106	52.46	1050.49	1050.49	3	1050.49	3.43073	3148.44	C134H219N20O65	AEFNITLIHPK	A1dMN4GlcNAcK11dM	14	01Y41Y41M(31M41Y41L31Y31F)61M61Y	16	102.97	N5H4F1S0	N,4;	234	P15144	231	241	0		3.87522
26106	52.46	1050.49	1050.49	3	1050.49	3.43073	3148.44	C134H219N20O65	AEFNITLIHPK	A1dMN4GlcNAcK11dM	14	01Y41Y41M(31M41Y41L31Y)61M61Y31F	18	95.8	N5H4F1S0	N,4;	234	P15144	231	241	0		3.87522
15575	31.72	1316.04	1316.04	2	1316.05	-3.93655	2630.09	C108H169N18O57	EEQFNSTFR	E1dMN5GlcNAc	8	01Y(61F)41Y41M(31M41Y)61M61Y	19	141.47	N4H3F1S0	N,0;	176	P01859	172	180	0		3.86929
15575	31.72	1316.04	1316.04	2	1316.05	-3.93655	2630.09	C108H169N18O57	EEQFNSTFR	E1dMN5GlcNAc	8	01Y41Y41M(31M41Y31F)61M61Y	18	131.3	N4H3F1S0	N,0;	176	P01859	172	180	0		3.86929
25789	51.83	1221.21	1220.88	3	1220.88	-1.63306	3659.63	C154H252N21O79	AEFNITLIHPK	A1dMN4GlcNAcK11dM	8	01Y41Y41M(31M41Y41L31Y)61M(21Y(31F)41L)61Y31F	18	106.05	N6H5F2S0	N,0;	234	P15144	231	241	0		3.84668
25789	51.83	1221.21	1220.88	3	1220.88	-1.63306	3659.63	C154H252N21O79	AEFNITLIHPK	A1dMN4GlcNAcK11dM	8	01Y41Y41M(31M41Y(31F)41L31Y31F)61M61Y41L31Y	19	105.09	N6H5F2S0	N,0;	234	P15144	231	241	0		3.84668
27690	55.6	1238.59	1238.09	4	1238.08	4.67946	4947.3	C204H341N42O98	VLNQELRADGTVNQIEGEATPVNLTEPAK	V1dMN23GlcNAcK29dM	16	01Y41Y41M(31M(21Y41L)41Y41L)61M61M	9	80.63	N4H6F0S0	N,3;	98	P05090	76	104	2	BII3,YII3,	3.79936
27690	55.6	1238.59	1238.09	4	1238.08	4.67946	4947.3	C204H341N42O98	VLNQELRADGTVNQIEGEATPVNLTEPAK	V1dMN23GlcNAcK29dM	16	01Y41Y41M(31M41Y41L)(41Y)61M(31M)61M	8	77.7	N4H6F0S0	N,3;	98	P05090	76	104	2	BIII3,YIII3,	3.79936
6329	14.13	1096.48	1096.98	2	1096.99	-2.70845	2191.96	C89H147N16O47	ASSSFQANGTK	A1dMN8GlcNAcK11dM	11	01Y(61F)41Y41M(31M)61M	7	33.21	N2H3F1S0	N,3;	133	O96009	126	136	6	BI3,YI1,YI3,YII3,MH,02XI1,YI1,	3.78255
23396	47.07	1150.75	1150.75	4	1150.75	-1.14191	4597.97	C187H302N39O90S2	CNTAAPMWLNGTHPSSDEGIVSRK	C1dM@CamN10GlcNAcK24dM	10	01Y41Y41M(31M)61M(21Y41L32S)61Y41L	13	111.9	N4H5F0S1	N,0;	232	P07911	223	246	2	YI3,YI3,	3.76823
23396	47.07	1150.75	1150.75	4	1150.75	-1.14191	4597.97	C187H302N39O90S2	CNTAAPMWLNGTHPSSDEGIVSRK	C1dM@CamN10GlcNAcK24dM	10	01Y41Y41M(31M41Y41L)61M61Y41L32S	14	103.33	N4H5F0S1	N,0;	232	P07911	223	246	0		3.76823
48888	98.23	1377.25	1377.25	3	1377.26	-2.67578	4127.74	C168H276N27O87S2	LGACNDTLQQLMEVFK	L1dMC4CamN5GlcNAcK16dM	15	01Y41Y41M(31M41Y41L32S)61M61Y41L32S	27	125.28	N4H5F0S2	N,1;	128	P01008	124	139	0		3.73428
48888	98.23	1377.25	1377.25	3	1377.26	-2.67578	4127.74	C168H276N27O87S2	LGACNDTLQQLMEVFK	L1dMC4CamN5GlcNAcK16dM	15	01Y41Y41M(31M)61M(21Y41L32S)61Y41L32S	21	113.62	N4H5F0S2	N,1;	128	P01008	124	139	0		3.73428
28115	56.45	1163.51	1163.16	3	1163.17	-6.14208	3486.5	C142H237N20O77S1	SSNNSMLLVFK	S1dMN3GlcNAcK11dM	10	01Y41Y41M(31M41Y41L31Y41L)61M61Y41L31Y	27	144.99	N6H6F0S0	N,2;	3125	O60494	3123	3133	0		3.73215
28115	56.45	1163.51	1163.16	3	1163.17	-6.14208	3486.5	C142H237N20O77S1	SSNNSMLLVFK	S1dMN3GlcNAcK11dM	10	01Y41Y41M(31M41Y41L31Y41L)61M(21Y41L)61Y	23	130.63	N6H6F0S0	N,2;	3125	O60494	3123	3133	0		3.73215
26806	53.82	1414.96	1414.96	3	1414.97	-1.11085	4240.88	C173H287N30O91	ADGTVNQIEGEATPVNLTEPAK	A1dMN16GlcNAcK22dM	23	01Y41Y41M(31M(21Y(31F)41L)41Y41L)61M61M	11	100.78	N4H6F1S0	N,6;	98	P05090	83	104	0		3.69762
26806	53.82	1414.96	1414.96	3	1414.97	-1.11085	4240.88	C173H287N30O91	ADGTVNQIEGEATPVNLTEPAK	A1dMN16GlcNAcK22dM	23	01Y41Y41M(31M(21Y41L21F)41Y41L)61M61M	11	99.92	N4H6F1S0	N,6;	98	P05090	83	104	0		3.69762
26081	52.41	1123.2	1122.53	3	1122.52	7.61192	3364.55	C139H231N28O67	ADGTVNQIEGEATPVNLTEPAK	A1dMN16GlcNAcK22dM	14	01Y41Y41M(31M21M)61M	3	51.48	N2H4F0S0	N,1;	98	P05090	83	104	3	BII2,BI2,YI1,	3.64879
23967	48.21	1428.94	1428.94	3	1428.95	-6.00349	4282.84	C176H281N32O90	ELHHLQEQNVSNAFLDK	E1dMN9GlcNAcK17dM	14	01Y41Y41M(31M41Y41L32S)61M61Y41L32S	30	154.92	N4H5F0S2	N,1;	762	P00450	754	770	4	03AI5,BI4,BII4,35AI5,YI3,YII3,	3.63309
23967	48.21	1428.94	1428.94	3	1428.95	-6.00349	4282.84	C176H281N32O90	ELHHLQEQNVSNAFLDK	E1dMN9GlcNAcK17dM	14	01Y41Y41M(31M)61M(21Y41L32S)61Y41L32S	23	138.14	N4H5F0S2	N,1;	762	P00450	754	770	1	YI3,	3.63309
26512	53.25	1457.98	1457.98	3	1457.98	-2.10874	4369.92	C178H294N31O94	ADGTVNQIEGEATPVNLTEPAK	A1dMN16GlcNAcK22dM	29	01Y41Y41M(31M41Y41L)61M21Y(31F)41L32S	19	167.14	N4H5F1S1	N,6;	98	P05090	83	104	1	03AI5,	3.63054
26512	53.25	1457.98	1457.98	3	1457.98	-2.10874	4369.92	C178H294N31O94	ADGTVNQIEGEATPVNLTEPAK	A1dMN16GlcNAcK22dM	29	01Y(61F)41Y41M(31M41Y41L)61M61Y41L32S	18	167.14	N4H5F1S1	N,6;	98	P05090	83	104	0		3.63054
26512	53.25	1457.98	1457.98	3	1457.98	-2.10874	4369.92	C178H294N31O94	ADGTVNQIEGEATPVNLTEPAK	A1dMN16GlcNAcK22dM	29	01Y41Y41M(31M41Y(31F)41L)61M61Y41L32S	19	162.7	N4H5F1S1	N,6;	98	P05090	83	104	0		3.63054
13418	27.62	846.723	846.388	3	846.391	-3.97293	2536.16	C105H175N18O53	LTYRNLSGPDK	L1dMN5GlcNAcK11dM	6	01Y41Y41M(31M)61M(31M)61M	15	138.43	N2H5F0S0	N,1;	500	Q6EMK4	496	506	11	YI2,YI3,02XI1,ZI1,YI1,YI4,YII4,YIII3,YI2,YI3,YI4,YII4,YIII3,ZI1,YI1,	3.58304
22337	44.96	973.425	973.427	3	973.428	-1.49282	2917.27	C121H198N23O53S3	TCDWLPKPNMSASCK	T1dMC2CamK7dMN9GlcNAcC14CamK15dM	8	01Y(61F)41Y41M(31M)61M	8	60.76	N2H3F1S0	N,1;	101	P07602	93	107	7	24AI3,YI1,YI2,YI3,YII3,MH,YI1,YI2,	3.57585
5621	12.86	1184.99	1184.99	2	1185	-5.42973	2367.99	C94H159N12O57	NLSGPDK	N1GlcNAc@dMK7dM	5	01Y41Y41M(31M41Y41L)61M(31M)61M	11	64.53	N3H6F0S0	N,0;	500	Q6EMK4	500	506	9	BIII2,BIII3,YI2,02XI1,YI3,YI1,YI4,YII4,YIII5,YI2,YIII4,	3.54902
27631	55.48	1169.18	1168.83	3	1168.84	-8.00625	3503.5	C147H228N29O67S1	ALAGLVYNASGSEHCYDIYR	A1dMN8GlcNAcC15Cam	13	01Y41Y41M(31M)61M(31M)61M	10	122.63	N2H5F0S0	N,0;	315	Q9UHL4	308	327	8	YI1,YI2,BI4,YI4,YII4,YIII3,02XI1,YI1,YI2,YI1,	3.54727
42262	84.9	1526.08	1526.08	3	1526.07	4.79389	4574.2	C193H326N35O90	VGQLQLSHNLSLVILVPQNLK	V1dMN9GlcNAcK21dM	15	01Y41Y41M(31M41Y41L32S)61M61Y41L32S	23	104.14	N4H5F0S2	N,1;	352	P05155	344	364	3	BI4,BII4,35AI5,YI3,YII3,	3.54265
12197	25.29	984.423	984.083	3	984.086	-2.66743	2949.24	C123H194N17O65	AGFNASFHK	A1dMN4GlcNAcK9dM	6	01Y41Y41M(31M41Y(31F)41L)61M61Y(31F)41L	11	83.33	N4H5F2S0	N,0;	2085	O60494	2082	2090	0		3.52865
12197	25.29	984.423	984.083	3	984.086	-2.66743	2949.24	C123H194N17O65	AGFNASFHK	A1dMN4GlcNAcK9dM	6	01Y41Y41M(31M)61M(21Y(31F)41L)61Y(31F)41L	11	81.72	N4H5F2S0	N,0;	2085	O60494	2082	2090	0		3.52865
37731	75.72	1166.75	1167.26	4	1167.25	0.835434	4663.99	C196H308N31O96S1	VFPYISVMVNNGSLSYDHSK	V1dMN11GlcNAcK20dM	7	01Y(61F)41Y41M(31M)61M(21Y41L32S)61Y41L32S	14	54.07	N4H5F1S2	N,0;	183	Q12907	173	192	0		3.52693
24278	48.84	1260.86	1260.86	3	1260.86	-4.44989	3778.57	C153H249N26O79S2	CNMINGTDGDSFHPLITK	C1dM@CamN5GlcNAcK18dM	20	01Y41Y41M(31M21M21M31G)61M(31M)61M	23	241.11	N2H8F0S0	N,2;	249	Q14108	245	262	0		3.45074
24278	48.84	1260.86	1260.86	3	1260.86	-4.44989	3778.57	C153H249N26O79S2	CNMINGTDGDSFHPLITK	C1dM@CamN5GlcNAcK18dM	20	01Y41Y41M(31M21M21M)61M(31M21M)61M	22	232.98	N2H8F0S0	N,2;	249	Q14108	245	262	0		3.45074
12301	25.47	1003.09	1003.09	3	1003.09	-2.68659	3006.26	C125H197N18O66	AGFNASFHK	A1dMN4GlcNAcK9dM	5	01Y41Y41M(31M41Y(31F)41L31Y41L)61M61Y	17	115.56	N5H5F1S0	N,0;	2085	O60494	2082	2090	0		3.42382
12301	25.47	1003.09	1003.09	3	1003.09	-2.68659	3006.26	C125H197N18O66	AGFNASFHK	A1dMN4GlcNAcK9dM	5	01Y41Y41M(31M41Y41L31Y(31F)41L)61M61Y	16	107.47	N5H5F1S0	N,0;	2085	O60494	2082	2090	0		3.42382
28999	58.19	1362.13	1361.87	4	1361.88	-5.05524	5442.49	C224H374N43O111	VLNQELRADGTVNQIEGEATPVNLTEPAK	V1dMN23GlcNAcK29dM	7	01Y41Y41M(31M)61M(21Y(31F)41L31Y(31F)41L)61Y41L	6	42.41	N5H6F2S0	N,1;	98	P05090	76	104	0		3.41192
28999	58.19	1362.13	1361.87	4	1361.88	-5.05524	5442.49	C224H374N43O111	VLNQELRADGTVNQIEGEATPVNLTEPAK	V1dMN23GlcNAcK29dM	7	01Y41Y41M(31M)61M(21Y(31F)41L31Y41L21F)61Y41L	6	41.54	N5H6F2S0	N,1;	98	P05090	76	104	0		3.41192
42280	84.94	1144.8	1144.8	4	1144.81	-5.39258	4574.2	C193H326N35O90	VGQLQLSHNLSLVILVPQNLK	V1dMN9GlcNAcK21dM	12	01Y41Y41M(31M)61M(21Y41L32S)61Y41L32S	18	93.45	N4H5F0S2	N,2;	352	P05155	344	364	0		3.40852
27688	55.59	1234.08	1234.08	4	1234.08	-0.886228	4931.3	C204H341N42O97	VLNQELRADGTVNQIEGEATPVNLTEPAK	V1dMN23GlcNAcK29dM	20	01Y41Y41M(31M41Y(31F)41L)61M61Y41L	14	139.2	N4H5F1S0	N,4;	98	P05090	76	104	0		3.39725
27688	55.59	1234.08	1234.08	4	1234.08	-0.886228	4931.3	C204H341N42O97	VLNQELRADGTVNQIEGEATPVNLTEPAK	V1dMN23GlcNAcK29dM	20	01Y41Y41M(31M41Y41L)61M61Y41L21F	14	137.04	N4H5F1S0	N,4;	98	P05090	76	104	0		3.39725
20599	41.51	1191.52	1191.18	3	1191.18	-0.496401	3570.53	C145H241N22O78S1	ITYSIVQTNCSK	I1dMN9GlcNAcC10CamK12dM	9	01Y41Y41M(31M41Y)(41Y)61M21Y(31F)41L32S	15	29.99	N5H4F1S1	N,3;	205	P01042	197	208	0		3.38637
20599	41.51	1191.52	1191.18	3	1191.18	-0.496401	3570.53	C145H241N22O78S1	ITYSIVQTNCSK	I1dMN9GlcNAcC10CamK12dM	9	01Y41Y41M(31M41Y)61M(21Y(31F)41L32S)61Y	16	29.54	N5H4F1S1	N,3;	205	P01042	197	208	0		3.38637
12814	26.44	900.388	900.388	3	900.39	-1.39532	2698.15	C113H177N18O57	AGFNASFHK	A1dMN4GlcNAcK9dM	5	01Y41Y41M(31M41Y41L31Y)61M61Y	19	105.2	N5H4F0S0	N,0;	2085	O60494	2082	2090	0		3.3707
12814	26.44	900.388	900.388	3	900.39	-1.39532	2698.15	C113H177N18O57	AGFNASFHK	A1dMN4GlcNAcK9dM	5	01Y41Y41M(31M41Y)61M(21Y41L)61Y	17	92.65	N5H4F0S0	N,0;	2085	O60494	2082	2090	0		3.3707
31785	63.73	890.096	890.096	3	890.098	-2.68042	2667.28	C114H188N21O51	TNSTFVQALVEHVK	T1dMN2GlcNAcK14dM	18	01Y(61F)41Y41M(31M)61M	6	108.45	N2H3F1S0	N,2;	215	P07602	214	227	5	BI3,YI2,YI3,YII3,YI1,YI2,	3.34505
24273	48.83	1088.15	1087.82	3	1087.82	-5.03849	3260.46	C134H223N22O70	GELNTSIFSSRPIDK	G1dMN4GlcNAcK15dM	8	01Y41Y41M(31M21M)61M(31M21M)61M	19	164.63	N2H7F0S0	N,1;	353	Q9UHG3	350	364	3	BI2,YI3,YI3,	3.30544
24273	48.83	1088.15	1087.82	3	1087.82	-5.03849	3260.46	C134H223N22O70	GELNTSIFSSRPIDK	G1dMN4GlcNAcK15dM	8	01Y41Y41M(31M)61M(31M21M)61M21M	18	158.77	N2H7F0S0	N,1;	353	Q9UHG3	350	364	2	YI3,YI3,	3.30544
18005	36.44	1126.82	1126.82	3	1126.82	-2.10016	3377.45	C135H230N21O75S1	LCSSVNVSNEIK	L1dMC2CamN6GlcNAcK12dM	8	01Y(61F)41Y41M(31M41Y41L31Y41L)61M61Y	18	117.25	N5H5F1S0	N,1;	2531	O60494	2526	2537	0		3.30412
18005	36.44	1126.82	1126.82	3	1126.82	-2.10016	3377.45	C135H230N21O75S1	LCSSVNVSNEIK	L1dMC2CamN6GlcNAcK12dM	8	01Y41Y41M(31M41Y(31F)41L31Y41L)61M61Y	16	104.12	N5H5F1S0	N,1;	2531	O60494	2526	2537	0		3.30412
14646	29.93	1075.46	1075.46	2	1075.46	-1.42399	2148.92	C87H142N15O47	GASNLTWR	G1dMN4GlcNAc	5	01Y41Y41M(31M)61M(31M)61M	12	70.21	N2H5F0S0	N,0;	405	P15586	402	409	10	YI1,YI2,YI3,YI4,YII4,YIII3,02XI1,MH,ZI1,YI1,YI2,YI3,	3.29795
8398	18.12	849.729	849.394	3	849.392	1.86239	2545.16	C103H178N19O52S1	VVRDPNLNMSK	V1dMN8GlcNAcK11dM	5	01Y41Y41M(31M)61M(31M)61M	3	19.71	N2H5F0S0	N,2;	256	Q16322	249	259	3	02XI1,YI1,YI2,	3.28632
30963	62.07	1207.55	1207.88	3	1207.88	-2.66113	3619.63	C151H248N29O68S2	LAGKPTHVNVSVVMAEVDGTCY	L1dMK4dMN9GlcNAcC21Cam	10	01Y41Y41M(31M)61M(31M)61M	5	55.36	N2H5F0S0	N,0;	340	P01876	332	353	5	35AI4,YI2,BI4,YI3,YI1,	3.27092
22423	45.13	1104.47	1104.47	4	1104.47	-3.98562	4412.87	C179H287N36O90S1	QGIDFCPGQNVSGVTTHNLEDHTK	Q1dMC6CamN10GlcNAcK24dM	12	01Y41Y41M(31M21M21M)61M(31M21M)61M	19	214.54	N2H8F0S0	N,0;	423	P34059	414	437	0		3.24275
22423	45.13	1104.47	1104.47	4	1104.47	-3.98562	4412.87	C179H287N36O90S1	QGIDFCPGQNVSGVTTHNLEDHTK	Q1dMC6CamN10GlcNAcK24dM	12	01Y41Y41M(31M21M21M31G)61M(31M)61M	19	211.82	N2H8F0S0	N,0;	423	P34059	414	437	0		3.24275
24287	48.85	1482.32	1482.64	3	1482.66	-9.71428	4443.95	C181H300N31O96	ADGTVNQIEGEATPVNLTEPAK	A1dMN16GlcNAcK22dM	14	01Y(61F)41Y41M(31M41Y41L31Y41L)61M61Y41L	11	91.69	N5H6F1S0	N,1;	98	P05090	83	104	0		3.20878
24287	48.85	1482.32	1482.64	3	1482.66	-9.71428	4443.95	C181H300N31O96	ADGTVNQIEGEATPVNLTEPAK	A1dMN16GlcNAcK22dM	14	01Y41Y41M(31M41Y41L31Y41L)61M61Y(31F)41L	11	84.72	N5H6F1S0	N,1;	98	P05090	83	104	0		3.20878
16677	33.87	1274.58	1274.58	2	1274.58	-0.964284	2547.14	C103H176N17O56	AAIPSALDTNSSK	A1dMN10GlcNAcK13dM	12	01Y41Y41M(31M)61M(31M)61M	11	67.6	N2H5F0S0	N,2;	551	Q08380	542	554	9	YI1,YI2,BI4,YI3,YI4,YII4,YIII3,MH,02XI1,ZI1,YI1,	3.18976
27606	55.43	1329.62	1329.37	4	1329.37	4.1	5312.43	C218H364N43O108	VLNQELRADGTVNQIEGEATPVNLTEPAK	V1dMN23GlcNAcK29dM	9	01Y41Y41M(31M41Y41L)61M61Y41L31Y41L31L	14	66.8	N5H7F0S0	N,2;	98	P05090	76	104	1	YI3,	3.09404
27606	55.43	1329.62	1329.37	4	1329.37	4.1	5312.43	C218H364N43O108	VLNQELRADGTVNQIEGEATPVNLTEPAK	V1dMN23GlcNAcK29dM	9	01Y41Y41M(31M41Y41L31Y41L)(41Y)61M(31M)61M	12	56.1	N5H7F0S0	N,2;	98	P05090	76	104	0		3.09404
29337	58.83	1215.82	1215.58	4	1215.57	5.16074	4857.27	C201H335N42O95	VLNQELRADGTVNQIEGEATPVNLTEPAK	V1dMN23GlcNAcK29dM	17	01Y41Y41M(31M)61M21Y(31F)41L32S	14	100.99	N3H4F1S1	N,2;	98	P05090	76	104	8	BI3,ZI1,YI1,YI2,YI3,YI4,ZI1,YI1,	3.06402
30851	61.86	1074.69	1074.69	5	1074.69	-2.20359	5367.44	C220H365N44O109	VLNQELRADGTVNQIEGEATPVNLTEPAK	V1dMN23GlcNAcK29dM	24	01Y41Y41M(31M)61M(21Y41L32S)61Y41L32S	21	149.28	N4H5F0S2	N,3;	98	P05090	76	104	2	YI3,YI3,	3.05149
30851	61.86	1074.69	1074.69	5	1074.69	-2.20359	5367.44	C220H365N44O109	VLNQELRADGTVNQIEGEATPVNLTEPAK	V1dMN23GlcNAcK29dM	24	01Y41Y41M(31M41Y41L32S)61M61Y41L32S	25	127.41	N4H5F0S2	N,3;	98	P05090	76	104	3	03AI5,BI4,BII4,35AI5,	3.05149
26468	53.17	988.124	988.123	3	988.126	-3.35814	2961.36	C126H206N19O61	AEFNITLIHPK	A1dMN4GlcNAcK11dM	13	01Y41Y41M(31M41Y41L)61M61Y41L	15	114.58	N4H5F0S0	N,2;	234	P15144	231	241	0		3.04783
26468	53.17	988.124	988.123	3	988.126	-3.35814	2961.36	C126H206N19O61	AEFNITLIHPK	A1dMN4GlcNAcK11dM	13	01Y41Y41M(31M)61M(21Y41L)61Y41L	14	99.68	N4H5F0S0	N,2;	234	P15144	231	241	3	BI3,YI3,YI3,	3.04783
26468	53.17	988.124	988.123	3	988.126	-3.35814	2961.36	C126H206N19O61	AEFNITLIHPK	A1dMN4GlcNAcK11dM	13	01Y41Y41M(31M(21Y41L)41Y)61M61M	16	99.68	N4H5F0S0	N,2;	234	P15144	231	241	4	BII2,BII2,YII3,YII3,	3.04783
28499	57.18	1506.33	1506.33	3	1506.33	2.89511	4514.96	C183H301N32O98	ADGTVNQIEGEATPVNLTEPAK	A1dMN16GlcNAcK22dM	21	01Y41Y41M(31M41Y41L32S)61M61Y41L32S	28	148.31	N4H5F0S2	N,4;	98	P05090	83	104	4	03AI5,BI4,BII4,35AI5,YI3,YII3,	3.03978
28499	57.18	1506.33	1506.33	3	1506.33	2.89511	4514.96	C183H301N32O98	ADGTVNQIEGEATPVNLTEPAK	A1dMN16GlcNAcK22dM	21	01Y41Y41M(31M)61M(21Y41L32S)61Y41L32S	21	124.2	N4H5F0S2	N,4;	98	P05090	83	104	1	YI3,	3.03978
22202	44.7	1486.61	1486.26	3	1486.26	-1.30041	4454.77	C179H281N36O89S3	MLAQHCVDANNTFCFDNPR	M1dMC6CamN10GlcNAcC14Cam	12	01Y41Y41M(31M41Y)61M61Y41L31Y41L32S	15	115.11	N5H5F0S1	N,0;	3315	P98164	3306	3324	0		3.00834
22202	44.7	1486.61	1486.26	3	1486.26	-1.30041	4454.77	C179H281N36O89S3	MLAQHCVDANNTFCFDNPR	M1dMC6CamN10GlcNAcC14Cam	12	01Y41Y41M(31M)61M(21Y41L31Y41L32S)61Y	14	106.47	N5H5F0S1	N,0;	3315	P98164	3306	3324	1	YI3,	3.00834
23745	47.76	1477.64	1477.64	3	1477.64	0.429549	4428.9	C182H291N32O94	ELHHLQEQNVSNAFLDK	E1dMN9GlcNAcK17dM	8	01Y41Y41M(31M)61M(21Y(31F)41L32S)61Y41L32S	18	85.73	N4H5F1S2	N,0;	762	P00450	754	770	1	YI3,	2.99492
23745	47.76	1477.64	1477.64	3	1477.64	0.429549	4428.9	C182H291N32O94	ELHHLQEQNVSNAFLDK	E1dMN9GlcNAcK17dM	8	01Y(61F)41Y41M(31M)61M(21Y41L32S)61Y41L32S	15	85.73	N4H5F1S2	N,0;	762	P00450	754	770	0		2.99492
23745	47.76	1477.64	1477.64	3	1477.64	0.429549	4428.9	C182H291N32O94	ELHHLQEQNVSNAFLDK	E1dMN9GlcNAcK17dM	8	01Y(61F)41Y41M(31M41Y41L32S)61M61Y41L32S	16	84.89	N4H5F1S2	N,0;	762	P00450	754	770	0		2.99492
27974	56.16	1165.84	1165.5	3	1165.51	-4.55854	3493.5	C148H230N25O69S1	CGSNFTGPSGYIISPNYPK	C1dM@CamN4GlcNAcK19dM	31	01Y41Y41M(31M)61M(31M21M)61M	9	140.68	N2H6F0S0	N,9;	2923	O60494	2920	2938	1	BI2,	2.97588
27974	56.16	1165.84	1165.5	3	1165.51	-4.55854	3493.5	C148H230N25O69S1	CGSNFTGPSGYIISPNYPK	C1dM@CamN4GlcNAcK19dM	31	01Y41Y41M(31M21M)61M(31M)61M	8	136.55	N2H6F0S0	N,9;	2923	O60494	2920	2938	0		2.97588
28623	57.43	1398.64	1398.4	4	1398.39	3.48683	5587.53	C229H381N44O115	VLNQELRADGTVNQIEGEATPVNLTEPAK	V1dMN23GlcNAcK29dM	12	01Y(61F)41Y41M(31M41Y41L)61M(21Y41L32S)61Y41L	13	75.95	N5H6F1S1	N,2;	98	P05090	76	104	0		2.94359
28623	57.43	1398.64	1398.4	4	1398.39	3.48683	5587.53	C229H381N44O115	VLNQELRADGTVNQIEGEATPVNLTEPAK	V1dMN23GlcNAcK29dM	12	01Y(61F)41Y41M(31M41Y41L)61M61Y41L31Y41L32S	14	73.49	N5H6F1S1	N,2;	98	P05090	76	104	0		2.94359
41001	82.35	1455.31	1455.31	3	1455.32	-4.66819	4361.93	C180H294N31O92	VLSNNSDANLELINTWVAK	V1dMN4GlcNAcK19dM	14	01Y41Y41M(31M41Y41L32S)61M61Y41L32S	26	110.78	N4H5F0S2	N,0;	253	P05155	250	268	3	BI4,BII4,35AI5,YI3,YII3,	2.91322
41001	82.35	1455.31	1455.31	3	1455.32	-4.66819	4361.93	C180H294N31O92	VLSNNSDANLELINTWVAK	V1dMN4GlcNAcK19dM	14	01Y41Y41M(31M)61M(21Y41L32S)61Y41L32S	21	106.63	N4H5F0S2	N,0;	253	P05155	250	268	2	YI3,YI3,	2.91322
9163	19.59	1287.58	1287.58	2	1287.58	-4.03135	2573.15	C107H174N19O53	HTAEYAANITK	H1dMN8GlcNAcK11dM	11	01Y41Y41M(31M41Y)61M61Y	20	89.89	N4H3F0S0	N,1;	324	Q07075	317	327	0		2.90123
9163	19.59	1287.58	1287.58	2	1287.58	-4.03135	2573.15	C107H174N19O53	HTAEYAANITK	H1dMN8GlcNAcK11dM	11	01Y41Y41M(31M)61M(21Y)61Y	17	73.82	N4H3F0S0	N,1;	324	Q07075	317	327	2	BI2,YI3,	2.90123
31490	63.13	1306.79	1306.54	4	1306.55	-8.77195	5221.18	C213H335N44O103S2	QQQHLFGSNVTDCSGNFCLFRSETK	Q1dMC13CamN16GlcNAcC18CamK25dM	6	01Y41Y41M(31M)61M(21Y41L32S)61Y41L32S	21	138.67	N4H5F0S2	N,0;	637	P02787	622	646	0		2.86278
31490	63.13	1306.79	1306.54	4	1306.55	-8.77195	5221.18	C213H335N44O103S2	QQQHLFGSNVTDCSGNFCLFRSETK	Q1dMN9GlcNAcC13CamC18CamK25dM	6	01Y41Y41M(31M)61M(21Y41L32S)61Y41L32S	21	138.67	N4H5F0S2	N,0;	630	P02787	622	646	0		2.86278
31490	63.13	1306.79	1306.54	4	1306.55	-8.77195	5221.18	C213H335N44O103S2	QQQHLFGSNVTDCSGNFCLFRSETK	Q1dMC13CamN16GlcNAcC18CamK25dM	6	01Y41Y41M(31M41Y41L32S)61M61Y41L32S	26	134.63	N4H5F0S2	N,0;	637	P02787	622	646	0		2.86278
31490	63.13	1306.79	1306.54	4	1306.55	-8.77195	5221.18	C213H335N44O103S2	QQQHLFGSNVTDCSGNFCLFRSETK	Q1dMN9GlcNAcC13CamC18CamK25dM	6	01Y41Y41M(31M41Y41L32S)61M61Y41L32S	26	134.63	N4H5F0S2	N,0;	630	P02787	622	646	0		2.86278
28619	57.42	1512	1512	3	1512	2.22047	4531.97	C184H304N31O99	ADGTVNQIEGEATPVNLTEPAK	A1dMN16GlcNAcK22dM	15	01Y41Y41M(31M(21Y(31F)41L32S)41Y41L)61M61M	11	72.9	N4H6F1S1	N,2;	98	P05090	83	104	0		2.84343
28619	57.42	1512	1512	3	1512	2.22047	4531.97	C184H304N31O99	ADGTVNQIEGEATPVNLTEPAK	A1dMN16GlcNAcK22dM	15	01Y41Y41M(31M(21Y41L32S)41Y(31F)41L)61M61M	10	72.9	N4H6F1S1	N,2;	98	P05090	83	104	0		2.84343
28619	57.42	1512	1512	3	1512	2.22047	4531.97	C184H304N31O99	ADGTVNQIEGEATPVNLTEPAK	A1dMN16GlcNAcK22dM	15	01Y41Y41M(31M21Y(31F)41L32S)(41Y)61M(31M)61M	10	71.6	N4H6F1S1	N,2;	98	P05090	83	104	2	14AIII4,YIII3,	2.84343
7163	15.76	1213.51	1213.51	2	1213.51	-1.27966	2425.01	C97H158N17O54	YEQLQNETR	Y1dMN6GlcNAc	10	01Y41Y41M(31M)61M(31M)61M	13	91.32	N2H5F0S0	N,2;	167	P11117	162	170	11	YI1,YI2,YI3,BI4,YI4,YII4,YIII3,MH,01XI1,02XI1,ZI1,YI1,YI2,	2.83561
24215	48.71	1141.84	1141.84	3	1141.84	-1.08895	3422.51	C140H233N22O75	GELNTSIFSSRPIDK	G1dMN4GlcNAcK15dM	5	01Y41Y41M(31M21M21M31G)61M(31M)61M	18	114.06	N2H8F0S0	N,0;	353	Q9UHG3	350	364	0		2.80951
24215	48.71	1141.84	1141.84	3	1141.84	-1.08895	3422.51	C140H233N22O75	GELNTSIFSSRPIDK	G1dMN4GlcNAcK15dM	5	01Y41Y41M(31M21M21M)61M(31M21M)61M	18	105.96	N2H8F0S0	N,0;	353	Q9UHG3	350	364	0		2.80951
24215	48.71	1141.84	1141.84	3	1141.84	-1.08895	3422.51	C140H233N22O75	GELNTSIFSSRPIDK	G1dMN4GlcNAcK15dM	5	01Y41Y41M(31M21M)61M(31M21M)61M21M	18	105.96	N2H8F0S0	N,0;	353	Q9UHG3	350	364	2	YI3,YI3,	2.80951
28649	57.48	1118.71	1119.12	5	1119.12	-1.47597	5588.55	C230H384N43O115	VLNQELRADGTVNQIEGEATPVNLTEPAK	V1dMN23GlcNAcK29dM	14	01Y41Y41M(31M)61M(21Y(31F)41L31Y(31F)41L)61Y(31F)41L	12	72.5	N5H6F3S0	N,3;	98	P05090	76	104	0		2.79986
24944	50.17	1391.57	1391.57	3	1391.57	1.9779	4170.68	C166H273N24O94S2	CIQANYSLMENGK	C1dM@CamN5GlcNAcK13dM	10	01Y41Y41M(31M(21Y(31F)41L31Y41L32S)41Y41L)61M61M	14	68.71	N5H7F1S1	N,0;	65	P05090	61	73	0		2.79834
24944	50.17	1391.57	1391.57	3	1391.57	1.9779	4170.68	C166H273N24O94S2	CIQANYSLMENGK	C1dM@CamN5GlcNAcK13dM	10	01Y41Y41M(31M(21Y41L32S)41Y(31F)41L)(41Y)61M(31M)61M	13	68.38	N5H7F1S1	N,0;	65	P05090	61	73	0		2.79834
20707	41.73	1258.55	1258.55	2	1258.55	-5.42947	2515.1	C104H172N13O57	ANLTWSVK	A1dMN2GlcNAcK8dM	8	01Y41Y41M(31M21M21M)61M(31M)61M	11	53	N2H7F0S0	N,2;	367	O00754	366	373	2	BI2,BIII3,YI3,YIII3,	2.79113
20707	41.73	1258.55	1258.55	2	1258.55	-5.42947	2515.1	C104H172N13O57	ANLTWSVK	A1dMN2GlcNAcK8dM	8	01Y41Y41M(31M21M)61M(31M21M)61M	11	50.48	N2H7F0S0	N,2;	367	O00754	366	373	2	BI2,YI3,	2.79113
21940	44.18	1131.19	1130.85	3	1130.85	-2.59815	3389.54	C141H230N27O68	QAIHVGNQTFNDGTIVEK	Q1dMN7GlcNAcK18dM	11	01Y(61F)41Y41M(31M)61M31M21M	10	102.82	N2H5F1S0	N,0;	346	Q9H3G5	340	357	2	BI2,YI4,	2.7584
21940	44.18	1131.19	1130.85	3	1130.85	-2.59815	3389.54	C141H230N27O68	QAIHVGNQTFNDGTIVEK	Q1dMN7GlcNAcK18dM	11	01Y(61F)41Y41M(31M)61M(31M)61M	9	101.59	N2H5F1S0	N,0;	346	Q9H3G5	340	357	0		2.7584
39125	78.54	1454.01	1454.34	3	1454.35	-8.03979	4359.04	C188H305N30O86	VVGVPYQGNATALFILPSEGK	V1dMN9GlcNAcK21dM	20	01Y41Y41M(31M41Y31F)(41Y)61M(21Y31F)61Y31F	8	80.6	N6H3F3S0	N,1;	262	P05154	254	274	0		2.74563
39125	78.54	1454.01	1454.34	3	1454.35	-8.03979	4359.04	C188H305N30O86	VVGVPYQGNATALFILPSEGK	V1dMN9GlcNAcK21dM	20	01Y41Y41M(31M(21Y31F)41Y31F)61M(21Y31F)61Y	9	76.55	N6H3F3S0	N,1;	262	P05154	254	274	0		2.74563
12920	26.65	765	765	3	765.003	-4.96505	2291.99	C97H151N16O47	AGFNASFHK	A1dMN4GlcNAcK9dM	6	01Y41Y41M(31M)61M61Y41L	10	52.31	N3H4F0S0	N,0;	2085	O60494	2082	2090	2	BI3,YI3,	2.72476
12920	26.65	765	765	3	765.003	-4.96505	2291.99	C97H151N16O47	AGFNASFHK	A1dMN4GlcNAcK9dM	6	01Y41Y41M(31M41Y)61M61M	9	38.03	N3H4F0S0	N,0;	2085	O60494	2082	2090	1	BII1,	2.72476
28428	57.05	1096.75	1096.75	4	1096.75	0.537855	4381.95	C186H290N39O80S1	HGIQYFNNNTQHSSLFMLNEVK	H1dMN8GlcNAcK22dM	12	01Y41Y41M(31M(21Y)41Y)61M(21Y)61Y	20	143.94	N6H3F0S0	N,0;	169	P01042	162	183	0		2.71972
28428	57.05	1096.75	1096.75	4	1096.75	0.537855	4381.95	C186H290N39O80S1	HGIQYFNNNTQHSSLFMLNEVK	H1dMN8GlcNAcK22dM	12	01Y41Y41M(31M41Y)(41Y)61M(21Y)61Y	16	116.49	N6H3F0S0	N,0;	169	P01042	162	183	1	BIII2,	2.71972
7992	17.35	1388.1	1388.1	2	1388.1	-2.55368	2774.2	C111H185N20O61	VFLNGSRQER	V1dMN4GlcNAc	7	01Y41Y41M(31M21M)61M(31M21M)61M	21	137.41	N2H7F0S0	N,1;	104	P01133	101	110	3	BI2,YI3,YI3,	2.69212
7992	17.35	1388.1	1388.1	2	1388.1	-2.55368	2774.2	C111H185N20O61	VFLNGSRQER	V1dMN4GlcNAc	7	01Y41Y41M(31M)61M(31M21M)61M21M	19	120.32	N2H7F0S0	N,1;	104	P01133	101	110	1	YI3,	2.69212
27546	55.31	1252.04	1252.04	4	1252.04	-3.57639	5003.15	C211H329N34O104	GPSTPLPEDPNWNVTEFHTTPK	G1dMN13GlcNAcK22dM	9	01Y41Y41M(31M41Y)61M(21Y(31F)41L31Y(31F)41L)61Y41L	13	109.64	N6H6F2S0	N,0;	265	P15144	253	274	0		2.68569
27546	55.31	1252.04	1252.04	4	1252.04	-3.57639	5003.15	C211H329N34O104	GPSTPLPEDPNWNVTEFHTTPK	G1dMN13GlcNAcK22dM	9	01Y41Y41M(31M41Y)61M(21Y(31F)41L31Y41L21F)61Y41L	13	107.91	N6H6F2S0	N,0;	265	P15144	253	274	0		2.68569
28649	57.48	1118.71	1118.91	5	1118.91	-2.36292	5587.53	C229H381N44O115	VLNQELRADGTVNQIEGEATPVNLTEPAK	V1dMN23GlcNAcK29dM	14	01Y41Y41M(31M)61M(21Y41L31Y41L32S)61Y(31F)41L	14	73.55	N5H6F1S1	N,3;	98	P05090	76	104	0		2.67659
26297	52.83	1580.35	1580.02	3	1580.03	-8.34668	4736.07	C193H320N31O104	ADGTVNQIEGEATPVNLTEPAK	A1dMN16GlcNAcK22dM	18	01Y41Y41M(31M21Y(31F)41L31Y(31F)41L21F)61M61Y41L	8	106.45	N5H6F3S0	N,3;	98	P05090	83	104	0		2.66269
26297	52.83	1580.35	1580.02	3	1580.03	-8.34668	4736.07	C193H320N31O104	ADGTVNQIEGEATPVNLTEPAK	A1dMN16GlcNAcK22dM	18	01Y41Y41M(31M41Y(31F)41L31Y(31F)41L)61M61Y(31F)41L	8	105.35	N5H6F3S0	N,3;	98	P05090	83	104	0		2.66269
8908	19.09	1184.07	1184.57	2	1184.56	8.51268	2367.11	C97H168N19O46S1	VVRDPNLNMSK	V1dMN8GlcNAcK11dM	5	01Y(61F)41Y41M(31M)61M	6	25.68	N2H3F1S0	N,2;	256	Q16322	249	259	5	24AI3,BI3,YI3,YII3,MH,02XI1,	2.65524
26422	53.08	934.106	934.106	3	934.107	-1.21499	2799.3	C115H196N21O58	HLKSNQTDAIK	H1dMK3dMN5GlcNAcK11dM	5	01Y41Y41M(31M41Y41L)61M61Y	19	98.4	N4H4F0S0	N,1;	508	Q9UGJ1	504	514	0		2.65384
26422	53.08	934.106	934.106	3	934.107	-1.21499	2799.3	C115H196N21O58	HLKSNQTDAIK	H1dMK3dMN5GlcNAcK11dM	5	01Y41Y41M(31M)61M(21Y41L)61Y	18	85.92	N4H4F0S0	N,1;	508	Q9UGJ1	504	514	3	BI2,BI2,YI3,	2.65384
16281	33.09	1074.19	1074.44	4	1074.44	-1.03263	4292.72	C175H263N44O76S3	DEVVVNDRWGQNCSCHHGGYYNCEDK	D1dMN12GlcNAcC13CamC15CamC23CamK26dM	10	01Y(61F)41Y41M(31M)61M	5	68.46	N2H3F1S0	N,0;	268	P04066	257	282	4	BI3,YI3,YII3,MH,YI1,	2.6184
30415	61.03	1475.17	1475.42	4	1475.42	2.15527	5895.64	C241H401N44O124	VLNQELRADGTVNQIEGEATPVNLTEPAK	V1dMN23GlcNAcK29dM	11	01Y41Y41M(31M21Y(31F)41L31Y(31F)41L32S)(41Y)61M(31M)61M	17	65.94	N5H7F2S1	N,1;	98	P05090	76	104	0		2.5896
30415	61.03	1475.17	1475.42	4	1475.42	2.15527	5895.64	C241H401N44O124	VLNQELRADGTVNQIEGEATPVNLTEPAK	V1dMN23GlcNAcK29dM	11	01Y41Y41M(31M(21Y(31F)41L32S)41Y(31F)41L)(41Y)61M(31M)61M	17	62.53	N5H7F2S1	N,1;	98	P05090	76	104	0		2.5896
28420	57.04	1561.02	1560.35	3	1560.34	4.96178	4677.01	C189H311N32O103	ADGTVNQIEGEATPVNLTEPAK	A1dMN16GlcNAcK22dM	19	01Y41Y41M(31M(21Y41L32S)41Y41L32S)61M61M	19	109.09	N4H6F0S2	N,2;	98	P05090	83	104	0		2.5748
16764	34.05	1231.04	1230.53	2	1230.54	-2.37087	2459.06	C103H164N15O53	NTTSVWYTSK	N1GlcNAc@dMK10dM	9	01Y41Y41M(31M)61M(31M)61M	6	48.17	N2H5F0S0	N,0;	382	P04066	382	391	6	YI1,YI2,YI3,BI4,ZI1,YI1,	2.57057
37471	75.19	1381.6	1381.35	4	1381.35	-2.75266	5519.38	C234H361N42O108S1	FSDFDVVPSTSCSHDYLAIYDGANTSDPLLGK	F1dMC12CamN24GlcNAcK32dM	12	01Y41Y41M(31M41Y(31F)41L31Y41L)61M61Y	11	91.1	N5H5F1S0	N,1;	3103	O60494	3080	3111	0		2.53105
37471	75.19	1381.6	1381.35	4	1381.35	-2.75266	5519.38	C234H361N42O108S1	FSDFDVVPSTSCSHDYLAIYDGANTSDPLLGK	F1dMC12CamN24GlcNAcK32dM	12	01Y41Y41M(31M41Y41L31Y(31F)41L)61M61Y	9	82.05	N5H5F1S0	N,1;	3103	O60494	3080	3111	0		2.53105
37471	75.19	1381.6	1381.35	4	1381.35	-2.75266	5519.38	C234H361N42O108S1	FSDFDVVPSTSCSHDYLAIYDGANTSDPLLGK	F1dMC12CamN24GlcNAcK32dM	12	01Y41Y41M(31M41Y(31F)41L31Y)61M61Y41L	10	82.05	N5H5F1S0	N,1;	3103	O60494	3080	3111	0		2.53105
33378	66.95	1142.45	1142.12	3	1142.12	-1.38557	3423.33	C146H212N23O67S2	CCGFTNYTDFEDSPYFK	C1dM@CamC2CamN6GlcNAcK17dM	16	01Y41Y41M(31M)61M(31M)61M	7	102.18	N2H5F0S0	N,1;	154	O60635	149	165	7	24AI4,02AI3,YI2,BI4,ZI1,YI1,YI2,	2.52023
23674	47.61	835.393	835.393	3	835.396	-3.11989	2503.17	C106H176N17O51	LGHINFTISTK	L1dMN5GlcNAcK11dM	5	01Y41Y41M(31M)61M(31M)61M	12	103.14	N2H5F0S0	N,1;	867	A8K2U0	863	873	8	YI2,YI3,YI1,YI4,YII4,YIII3,YI2,YI3,YI4,YII4,YIII3,YI1,	2.51195
30673	61.52	1180.03	1179.78	4	1179.79	-9.04391	4714.13	C195H322N39O90S2	TIDRLAGKPTHVNVSVVMAEVDGTCY	T1dMK8dMN13GlcNAcC25Cam	6	01Y41Y41M(31M41Y41L31Y41L)61M61Y	16	142.5	N5H5F0S0	N,0;	340	P01876	328	353	0		2.51002
30673	61.52	1180.03	1179.78	4	1179.79	-9.04391	4714.13	C195H322N39O90S2	TIDRLAGKPTHVNVSVVMAEVDGTCY	T1dMK8dMN13GlcNAcC25Cam	6	01Y41Y41M(31M41Y41L31Y)61M61Y41L	16	139.96	N5H5F0S0	N,0;	340	P01876	328	353	0		2.51002
24196	48.67	1162.84	1162.51	3	1162.51	4.34851	3484.5	C148H231N22O73	LNAENNATFYFK	L1dMN6GlcNAcK12dM	5	01Y41Y41M(31M(21Y31F)41Y)61M(21Y31F)61Y	14	41.46	N6H3F2S0	N,1;	294	P01042	289	300	0		2.50787
24196	48.67	1162.84	1162.51	3	1162.51	4.34851	3484.5	C148H231N22O73	LNAENNATFYFK	L1dMN6GlcNAcK12dM	5	01Y41Y41M(31M41Y31F)(41Y)61M(21Y31F)61Y	12	39.68	N6H3F2S0	N,1;	294	P01042	289	300	0		2.50787
24196	48.67	1162.84	1162.51	3	1162.51	4.34851	3484.5	C148H231N22O73	LNAENNATFYFK	L1dMN6GlcNAcK12dM	5	01Y41Y41M(31M41Y)(41Y)61M(21Y31F)61Y31F	11	39.68	N6H3F2S0	N,1;	294	P01042	289	300	0		2.50787
26375	52.99	1457.64	1457.98	3	1457.98	-2.35992	4369.92	C178H294N31O94	ADGTVNQIEGEATPVNLTEPAK	A1dMN16GlcNAcK22dM	22	01Y41Y41M(31M41Y41L21F)61M61Y41L32S	16	123.2	N4H5F1S1	N,5;	98	P05090	83	104	0		2.50214
28420	57.04	1561.02	1560.67	3	1560.68	-6.49286	4678.03	C190H314N31O103	ADGTVNQIEGEATPVNLTEPAK	A1dMN16GlcNAcK22dM	19	01Y41Y41M(31M(21Y(31F)41L32S)41Y(31F)41L)61M61M	18	98.32	N4H6F2S1	N,2;	98	P05090	83	104	0		2.50153
28431	57.06	1560.35	1560.67	3	1560.68	-6.49286	4678.03	C190H314N31O103	ADGTVNQIEGEATPVNLTEPAK	A1dMN16GlcNAcK22dM	19	01Y(61F)41Y41M(31M(21Y(31F)41L32S)41Y41L)61M61M	15	81.8	N4H6F2S1	N,4;	98	P05090	83	104	2	BII2,CII2,	2.50153
28431	57.06	1560.35	1560.67	3	1560.68	-6.49286	4678.03	C190H314N31O103	ADGTVNQIEGEATPVNLTEPAK	A1dMN16GlcNAcK22dM	19	01Y(61F)41Y41M(31M(21Y41L32S)41Y(31F)41L)61M61M	12	81.8	N4H6F2S1	N,4;	98	P05090	83	104	0		2.50153
29235	58.64	1266.59	1266.33	4	1266.34	-7.92257	5060.35	C209H348N43O100	VLNQELRADGTVNQIEGEATPVNLTEPAK	V1dMN23GlcNAcK29dM	10	01Y41Y41M(31M)61M(21Y(31F)41L32S)61Y	13	77.95	N4H4F1S1	N,1;	98	P05090	76	104	0		2.49239
29235	58.64	1266.59	1266.33	4	1266.34	-7.92257	5060.35	C209H348N43O100	VLNQELRADGTVNQIEGEATPVNLTEPAK	V1dMN23GlcNAcK29dM	10	01Y41Y41M(31M)61M(21Y41L32S)61Y31F	10	67.65	N4H4F1S1	N,1;	98	P05090	76	104	0		2.49239
29477	59.12	1694.12	1693.44	3	1693.45	-8.93918	5076.34	C209H348N43O101	VLNQELRADGTVNQIEGEATPVNLTEPAK	V1dMN23GlcNAcK29dM	12	01Y41Y41M(31M)61M(21Y41L32S)61Y41L	11	122.36	N4H5F0S1	N,1;	98	P05090	76	104	1	YI3,	2.4716
29477	59.12	1694.12	1693.44	3	1693.45	-8.93918	5076.34	C209H348N43O101	VLNQELRADGTVNQIEGEATPVNLTEPAK	V1dMN23GlcNAcK29dM	12	01Y41Y41M(31M41Y41L)61M61Y41L32S	15	111.92	N4H5F0S1	N,1;	98	P05090	76	104	1	35AI5,	2.4716
30598	61.39	1147.52	1148.13	5	1148.13	-0.316793	5733.59	C235H391N44O119	VLNQELRADGTVNQIEGEATPVNLTEPAK	V1dMN23GlcNAcK29dM	7	01Y41Y41M(31M)61M(21Y(31F)41L31Y41L32S)61Y(31F)41L	14	53.02	N5H6F2S1	N,1;	98	P05090	76	104	0		2.46621
30598	61.39	1147.52	1148.13	5	1148.13	-0.316793	5733.59	C235H391N44O119	VLNQELRADGTVNQIEGEATPVNLTEPAK	V1dMN23GlcNAcK29dM	7	01Y41Y41M(31M)61M(21Y(31F)41L31Y(31F)41L32S)61Y41L	13	48.92	N5H6F2S1	N,1;	98	P05090	76	104	0		2.46621
35230	70.68	1648.41	1648.09	3	1648.08	1.38226	4940.23	C206H336N39O97S1	MVSHHNLTTGATLINEQWLLTTAK	M1dMN6GlcNAcK24dM	13	01Y41Y41M(31M)61M(21Y41L32S)61Y41L32S	16	97.27	N4H5F0S2	N,0;	126	P00739	121	144	1	YI3,	2.43519
35230	70.68	1648.41	1648.09	3	1648.08	1.38226	4940.23	C206H336N39O97S1	MVSHHNLTTGATLINEQWLLTTAK	M1dMN6GlcNAcK24dM	13	01Y41Y41M(31M41Y41L32S)61M61Y41L32S	17	82.28	N4H5F0S2	N,0;	126	P00739	121	144	0		2.43519
29453	59.07	1160.77	1160.77	4	1160.77	4.23229	4638.05	C189H314N37O92S2	VCQDCPLLAPLNDTRVVHAAK	V1dMC2CamC5CamN12GlcNAcK21dM	9	01Y41Y41M(31M)61M(21Y41L32S)61Y41L32S	19	92.17	N4H5F0S2	N,0;	156	P02765	145	165	3	YI3,ZIII3,YI3,	2.43279
29453	59.07	1160.77	1160.77	4	1160.77	4.23229	4638.05	C189H314N37O92S2	VCQDCPLLAPLNDTRVVHAAK	V1dMC2CamC5CamN12GlcNAcK21dM	9	01Y41Y41M(31M41Y41L32S)61M61Y41L32S	17	56.9	N4H5F0S2	N,0;	156	P02765	145	165	0		2.43279
24383	49.05	1187.03	1187.03	2	1187.04	-2.34374	2372.06	C101H163N14O50	SYAGFLTVNK	S1dMN9GlcNAcK10dM	13	01Y41Y41M(31M)61M(31M)61M	13	65.46	N2H5F0S0	N,4;	81	Q9H3G5	73	82	11	24AI4,ZI1,YI1,YI2,YI3,BI4,YI4,YII4,YIII3,MH,02XI1,ZI1,YI1,	2.42904
22071	44.44	1109.15	1108.82	3	1108.81	0.8132	3323.43	C137H224N25O63S3	TCDWLPKPNMSASCK	T1dMC2CamK7dMN9GlcNAcC14CamK15dM	6	01Y(61F)41Y41M(31M41Y)61M61Y	11	85.65	N4H3F1S0	N,0;	101	P07602	93	107	0		2.42781
22071	44.44	1109.15	1108.82	3	1108.81	0.8132	3323.43	C137H224N25O63S3	TCDWLPKPNMSASCK	T1dMC2CamK7dMN9GlcNAcC14CamK15dM	6	01Y(61F)41Y41M(31M)(41Y)61M61Y	8	66.56	N4H3F1S0	N,0;	101	P07602	93	107	0		2.42781
29410	58.98	1274.6	1274.6	4	1274.6	5.24983	5093.36	C210H351N42O102	VLNQELRADGTVNQIEGEATPVNLTEPAK	V1dMN23GlcNAcK29dM	7	01Y41Y41M(31M41Y(31F)41L)(41Y)61M(31M)61M	8	33.05	N4H6F1S0	N,0;	98	P05090	76	104	0		2.42016
29410	58.98	1274.6	1274.6	4	1274.6	5.24983	5093.36	C210H351N42O102	VLNQELRADGTVNQIEGEATPVNLTEPAK	V1dMN23GlcNAcK29dM	7	01Y41Y41M(31M41Y41L21F)(41Y)61M(31M)61M	8	32.33	N4H6F1S0	N,0;	98	P05090	76	104	0		2.42016
28643	57.47	1402.9	1402.65	4	1402.64	0.654394	5604.55	C230H384N43O116	VLNQELRADGTVNQIEGEATPVNLTEPAK	V1dMN23GlcNAcK29dM	11	01Y(61F)41Y41M(31M(21Y41L31Y41L)41Y(31F)41L)61M61M	9	50.81	N5H7F2S0	N,1;	98	P05090	76	104	0		2.4114
28643	57.47	1402.9	1402.65	4	1402.64	0.654394	5604.55	C230H384N43O116	VLNQELRADGTVNQIEGEATPVNLTEPAK	V1dMN23GlcNAcK29dM	11	01Y(61F)41Y41M(31M41Y41L)61M21Y(31F)41L31Y41L31L	10	50.47	N5H7F2S0	N,1;	98	P05090	76	104	0		2.4114
28643	57.47	1402.9	1402.65	4	1402.64	0.654394	5604.55	C230H384N43O116	VLNQELRADGTVNQIEGEATPVNLTEPAK	V1dMN23GlcNAcK29dM	11	01Y(61F)41Y41M(31M(21Y41L31Y41L)41Y31F)61M(31M)61M	9	50.47	N5H7F2S0	N,1;	98	P05090	76	104	0		2.4114
26712	53.64	1197.18	1197.18	3	1197.18	0.0145133	3588.51	C151H235N22O77	LNAENNATFYFK	L1dMN6GlcNAcK12dM	8	01Y41Y41M(31M41Y31F)(41Y)61M61Y41L32S	12	31.35	N5H4F1S1	N,0;	294	P01042	289	300	0		2.37051
24877	50.03	1230.59	1230.59	2	1230.59	-2.11931	2459.17	C101H176N17O52	NNVITLNITGK	N1dMN7GlcNAcK11dM	16	01Y41Y41M(31M)61M(31M)61M	10	76.61	N2H5F0S0	N,3;	464	P16278	458	468	8	ZI1,YI1,YI2,YI3,BI4,YI4,YII4,YIII3,ZI1,YI1,	2.36405
22615	45.51	1023.2	1023.44	4	1023.45	-5.01409	4088.77	C167H267N36O80S1	QGIDFCPGQNVSGVTTHNLEDHTK	Q1dMC6CamN10GlcNAcK24dM	5	01Y41Y41M(31M21M)61M(31M)61M	10	100.18	N2H6F0S0	N,0;	423	P34059	414	437	1	YI3,	2.35967
22615	45.51	1023.2	1023.44	4	1023.45	-5.01409	4088.77	C167H267N36O80S1	QGIDFCPGQNVSGVTTHNLEDHTK	Q1dMC6CamN10GlcNAcK24dM	5	01Y41Y41M(31M)61M(31M21M)61M	10	89.03	N2H6F0S0	N,0;	423	P34059	414	437	1	BI2,	2.35967
18560	37.49	1077.81	1077.81	3	1077.81	-0.499616	3230.42	C135H217N24O64S1	LLANYASQNITYHCK	L1dMN9GlcNAcC14CamK15dM	11	01Y41Y41M(31M)61M(31M21M)61M	14	116.58	N2H6F0S0	N,1;	1267	P08123	1259	1273	2	BI2,YI3,	2.33604
18560	37.49	1077.81	1077.81	3	1077.81	-0.499616	3230.42	C135H217N24O64S1	LLANYASQNITYHCK	L1dMN9GlcNAcC14CamK15dM	11	01Y41Y41M(31M21M)61M(31M)61M	13	113.79	N2H6F0S0	N,1;	1267	P08123	1259	1273	1	YI3,	2.33604
25509	51.26	1040.14	1040.14	3	1040.14	-3.35797	3117.41	C135H206N27O57	FLSSSPHLPPSSYFNASGR	F1dMN15GlcNAc	11	01Y(61F)41Y41M(31M)61M	8	99.43	N2H3F1S0	N,2;	443	O14773	429	447	6	BI3,YI2,YI3,YII3,02XI1,YI1,YI3,YII3,	2.30691
29073	58.33	1306.85	1306.85	4	1306.86	-1.62721	5222.4	C215H358N43O105	VLNQELRADGTVNQIEGEATPVNLTEPAK	V1dMN23GlcNAcK29dM	19	01Y41Y41M(31M41Y41L)61M21Y(31F)41L32S	18	107.77	N4H5F1S1	N,4;	98	P05090	76	104	1	03AI5,	2.30616
37739	75.73	1555.66	1556	3	1556	-2.50982	4663.99	C196H308N31O96S1	VFPYISVMVNNGSLSYDHSK	V1dMN11GlcNAcK20dM	14	01Y(61F)41Y41M(31M41Y41L32S)61M61Y41L32S	22	95.79	N4H5F1S2	N,2;	183	Q12907	173	192	0		2.29731
37739	75.73	1555.66	1556	3	1556	-2.50982	4663.99	C196H308N31O96S1	VFPYISVMVNNGSLSYDHSK	V1dMN11GlcNAcK20dM	14	01Y41Y41M(31M21Y(31F)41L32S)61M61Y41L32S	22	88.84	N4H5F1S2	N,2;	183	Q12907	173	192	0		2.29731
8590	18.48	1192.06	1192.57	2	1192.57	-0.14462	2383.12	C97H168N19O49	VVANGTGTQGQLK	V1dMN4GlcNAcK13dM	14	01Y41Y41M(31M21M)61M	11	54.59	N2H4F0S0	N,2;	272	P08236	269	281	11	BII2,BI2,02XI1,ZI1,YI1,BI3,YI2,YII3,02XI1,ZI1,YI1,	2.29655
30628	61.44	1383.89	1383.89	4	1383.88	4.297	5529.49	C226H375N44O114	VLNQELRADGTVNQIEGEATPVNLTEPAK	V1dMN23GlcNAcK29dM	17	01Y41Y41M(31M(21Y41L32S)41Y41L32S)61M61M	20	82.33	N4H6F0S2	N,4;	98	P05090	76	104	0		2.27001
20260	40.83	1191.18	1191.18	3	1191.18	-0.59888	3570.53	C145H241N22O78S1	ITYSIVQTNCSK	I1dMN9GlcNAcC10CamK12dM	15	01Y41Y41M(31M41Y31F)61M(21Y41L32S)61Y	15	48.83	N5H4F1S1	N,5;	205	P01042	197	208	0		2.26925
20260	40.83	1191.18	1191.18	3	1191.18	-0.59888	3570.53	C145H241N22O78S1	ITYSIVQTNCSK	I1dMN9GlcNAcC10CamK12dM	15	01Y41Y41M(31M41Y)61M(21Y41L32S)61Y31F	15	44.75	N5H4F1S1	N,5;	205	P01042	197	208	0		2.26925
8914	19.1	790.047	790.047	3	790.049	-3.01518	2367.13	C97H168N19O48	VVANGTGTQGQLK	V1dMN4GlcNAcK13dM	11	01Y(61F)41Y41M(31M)61M	3	32.57	N2H3F1S0	N,2;	272	P08236	269	281	3	BI3,02XI1,YI1,	2.25525
17163	34.81	1088.79	1088.13	3	1088.13	-0.19944	3261.36	C132H210N27O66S1	WNNTGCQALPSQDEGPSK	W1dMN2GlcNAcC6CamK18dM	11	01Y41Y41M(31M)61M(31M)61M	5	67.97	N2H5F0S0	N,3;	499	P01833	498	515	5	YI2,ZI1,YI1,YI2,YI3,	2.25163
43034	86.46	1340.25	1340.25	3	1340.25	-2.13637	4016.73	C171H267N24O85	YLGNATAIFFLPDEGK	Y1dMN4GlcNAcK16dM	24	01Y41Y41M(31M41Y41L32S)61M61Y41L32S	24	153.53	N4H5F0S2	N,6;	271	P01009	268	283	0		2.2487
43034	86.46	1340.25	1340.25	3	1340.25	-2.13637	4016.73	C171H267N24O85	YLGNATAIFFLPDEGK	Y1dMN4GlcNAcK16dM	24	01Y41Y41M(31M)61M(21Y41L32S)61Y41L32S	20	142.14	N4H5F0S2	N,6;	271	P01009	268	283	0		2.2487
46852	94.13	1610.92	1611.16	4	1611.17	-2.85967	6438.63	C258H418N43O141S2	QDFNITDISLLEHRLECGANDMK	Q1dMN4GlcNAcC17CamK23dM	6	01Y41Y41M(31M(21Y(31F)41L32S)41Y41L32S)61M(21Y41L32S)61Y41L32S	21	46.58	N6H7F1S4	N,2;	322	P07911	319	341	3	YI1,YI1,YI2,	2.22812
46852	94.13	1610.92	1611.16	4	1611.17	-2.85967	6438.63	C258H418N43O141S2	QDFNITDISLLEHRLECGANDMK	Q1dMN4GlcNAcC17CamK23dM	6	01Y(61F)41Y41M(31M(21Y41L32S)41Y41L32S)61M(21Y41L32S)61Y41L32S	20	44.63	N6H7F1S4	N,2;	322	P07911	319	341	2	YI1,YI1,	2.22812
15915	32.36	1131.5	1130.99	2	1130.99	-2.22421	2259.98	C91H155N14O49S1	VNETEMDIAK	V1dMN2GlcNAcK10dM	6	01Y41Y41M(31M21M)61M	9	54.6	N2H4F0S0	N,1;	160	O75629	159	168	8	YI1,YI2,BI3,YII3,YI3,YII4,MH,02XI1,YI1,	2.21716
30628	61.44	1383.89	1384.14	4	1384.14	0.606544	5530.51	C227H378N43O114	VLNQELRADGTVNQIEGEATPVNLTEPAK	V1dMN23GlcNAcK29dM	17	01Y41Y41M(31M(21Y(31F)41L32S)41Y(31F)41L)61M61M	17	70.35	N4H6F2S1	N,4;	98	P05090	76	104	0		2.21386
16239	33.01	1223.86	1223.53	3	1223.53	-1.1821	3667.57	C147H248N21O85	AAIPSALDTNSSK	A1dMN10GlcNAcK13dM	6	01Y(61F)41Y41M(31M41Y)61M(21Y41L31Y41L)61Y41L	19	112.03	N6H6F1S0	N,1;	551	Q08380	542	554	0		2.20991
16239	33.01	1223.86	1223.53	3	1223.53	-1.1821	3667.57	C147H248N21O85	AAIPSALDTNSSK	A1dMN10GlcNAcK13dM	6	01Y(61F)41Y41M(31M41Y41L31Y41L)61M61Y41L31Y	21	103.18	N6H6F1S0	N,1;	551	Q08380	542	554	0		2.20991
23970	48.22	952.922	953.17	4	953.175	-4.76208	3807.67	C155H256N27O82	ANLSQVADHLDHIK	A1dMN2GlcNAcK14dM	5	01Y41Y41M(31M41Y41L31Y41L)61M61Y41L31Y	21	133.93	N6H6F0S0	N,1;	279	P16444	278	291	0		2.20823
23970	48.22	952.922	953.17	4	953.175	-4.76208	3807.67	C155H256N27O82	ANLSQVADHLDHIK	A1dMN2GlcNAcK14dM	5	01Y41Y41M(31M41Y41L31Y)61M(21Y41L)61Y41L	18	127.1	N6H6F0S0	N,1;	279	P16444	278	291	0		2.20823
29155	58.48	1049.29	1049.09	5	1049.09	0.713431	5239.41	C216H361N42O106	VLNQELRADGTVNQIEGEATPVNLTEPAK	V1dMN23GlcNAcK29dM	18	01Y41Y41M(31M(21Y(31F)41L)41Y(31F)41L)61M61M	13	87.7	N4H6F2S0	N,3;	98	P05090	76	104	0		2.20239
29155	58.48	1049.29	1049.09	5	1049.09	0.713431	5239.41	C216H361N42O106	VLNQELRADGTVNQIEGEATPVNLTEPAK	V1dMN23GlcNAcK29dM	18	01Y41Y41M(31M(21Y41L21F)41Y(31F)41L)61M61M	13	86.61	N4H6F2S0	N,3;	98	P05090	76	104	0		2.20239
26799	53.81	1335.94	1336.27	3	1336.27	-1.44075	4004.79	C164H271N30O84	ADGTVNQIEGEATPVNLTEPAK	A1dMN16GlcNAcK22dM	17	01Y41Y41M(31M)61M21Y(31F)41L32S	12	86.35	N3H4F1S1	N,2;	98	P05090	83	104	6	03AI5,ZI1,YI1,YI3,YI4,YI1,	2.20073
26799	53.81	1335.94	1336.27	3	1336.27	-1.44075	4004.79	C164H271N30O84	ADGTVNQIEGEATPVNLTEPAK	A1dMN16GlcNAcK22dM	17	01Y(61F)41Y41M(31M)61M61Y41L32S	11	84.19	N3H4F1S1	N,2;	98	P05090	83	104	5	BI3,BI4,YI1,YI3,YI1,	2.20073
29444	59.05	1016.48	1016.48	5	1016.48	1.42533	5076.34	C209H348N43O101	VLNQELRADGTVNQIEGEATPVNLTEPAK	V1dMN23GlcNAcK29dM	11	01Y41Y41M(31M(21Y41L32S)41Y)61M61M	12	58.8	N4H5F0S1	N,1;	98	P05090	76	104	3	BII1,CII1,YII3,	2.1911
24892	50.06	1260.04	1260.04	4	1260.04	0.00221968	5035.12	C204H329N40O102S2	CNTAAPMWLNGTHPSSDEGIVSRK	C1dM@CamN10GlcNAcK24dM	10	01Y41Y41M(31M)61M(21Y(31F)41L32S)61Y41L32S	18	100.01	N4H5F1S2	N,0;	232	P07911	223	246	0		2.18168
30683	61.54	1347.37	1347.37	4	1347.37	0.0328997	5384.45	C221H368N43O110	VLNQELRADGTVNQIEGEATPVNLTEPAK	V1dMN23GlcNAcK29dM	11	01Y41Y41M(31M21Y(31F)41L32S)(41Y)61M(31M)61M	15	49.46	N4H6F1S1	N,1;	98	P05090	76	104	2	14AIII4,YIII3,	2.17413
30683	61.54	1347.37	1347.37	4	1347.37	0.0328997	5384.45	C221H368N43O110	VLNQELRADGTVNQIEGEATPVNLTEPAK	V1dMN23GlcNAcK29dM	11	01Y41Y41M(31M(21Y41L32S)41Y(31F)41L)61M61M	13	45.19	N4H6F1S1	N,1;	98	P05090	76	104	0		2.17413
29239	58.64	1311.11	1310.86	4	1310.86	3.91112	5238.39	C215H358N43O106	VLNQELRADGTVNQIEGEATPVNLTEPAK	V1dMN23GlcNAcK29dM	11	01Y41Y41M(31M(21Y41L32S)41Y41L)61M61M	13	59.03	N4H6F0S1	N,2;	98	P05090	76	104	0		2.17276
29239	58.64	1311.11	1310.86	4	1310.86	3.91112	5238.39	C215H358N43O106	VLNQELRADGTVNQIEGEATPVNLTEPAK	V1dMN23GlcNAcK29dM	11	01Y41Y41M(31M41Y41L32S)(41Y)61M(31M)61M	13	57.97	N4H6F0S1	N,2;	98	P05090	76	104	2	35AIII4,35AIII4,	2.17276
22528	45.34	1064.21	1063.96	4	1063.96	-2.15742	4250.82	C173H277N36O85S1	QGIDFCPGQNVSGVTTHNLEDHTK	Q1dMC6CamN10GlcNAcK24dM	12	01Y41Y41M(31M21M)61M(31M21M)61M	18	229.8	N2H7F0S0	N,0;	423	P34059	414	437	3	BI2,YI3,YI3,	2.16341
22528	45.34	1064.21	1063.96	4	1063.96	-2.15742	4250.82	C173H277N36O85S1	QGIDFCPGQNVSGVTTHNLEDHTK	Q1dMC6CamN10GlcNAcK24dM	12	01Y41Y41M(31M21M21M)61M(31M)61M	16	212.95	N2H7F0S0	N,0;	423	P34059	414	437	2	YI3,YIII3,YI3,YIII3,	2.16341
24174	48.62	1268.06	1268.06	2	1268.06	-3.00653	2534.12	C107H173N14O55	SYAGFLTVNK	S1dMN9GlcNAcK10dM	15	01Y41Y41M(31M21M)61M(31M)61M	17	105.55	N2H6F0S0	N,6;	81	Q9H3G5	73	82	3	BI2,YI3,YI3,	2.1532
24174	48.62	1268.06	1268.06	2	1268.06	-3.00653	2534.12	C107H173N14O55	SYAGFLTVNK	S1dMN9GlcNAcK10dM	15	01Y41Y41M(31M)61M(31M21M)61M	16	97	N2H6F0S0	N,6;	81	Q9H3G5	73	82	2	BI2,YI3,	2.1532
23755	47.78	1477.3	1477.64	3	1477.64	-1.55313	4428.9	C182H291N32O94	ELHHLQEQNVSNAFLDK	E1dMN9GlcNAcK17dM	7	01Y41Y41M(31M21Y(31F)41L32S)61M61Y41L32S	23	76.2	N4H5F1S2	N,0;	762	P00450	754	770	1	YII3,	2.09504
37176	74.59	965.696	965.443	4	965.448	-5.08681	3856.76	C160H263N36O69S2	NRHHYAGMVSLMDEAVGNVTAALK	N1dMN18GlcNAcK24dM	15	01Y41Y41M(31M)61M(31M)61M	8	86.58	N2H5F0S0	N,2;	279	P15848	262	285	8	YI3,02XI1,ZI1,YI1,BI4,YI2,YI3,YI1,	2.0868
33322	66.84	1176.9	1176.57	3	1176.56	5.3397	3526.67	C155H241N32O61	FNPNISWQPIPVHTVPITEDR	F1dMN4GlcNAc	18	01Y(61F)41Y41M(31M)61M	4	76.15	N2H3F1S0	N,4;	133	P11117	130	150	3	BI3,YI3,YII3,MH,	2.07511
33042	66.27	1163.04	1163.54	4	1163.54	-3.88504	4649.13	C195H319N38O89S1	MVSHHNLTTGATLINEQWLLTTAK	M1dMN6GlcNAcK24dM	6	01Y41Y41M(31M41Y41L)61M61Y41L32S	9	44.24	N4H5F0S1	N,0;	126	P00739	121	144	0		2.06843
33042	66.27	1163.04	1163.54	4	1163.54	-3.88504	4649.13	C195H319N38O89S1	MVSHHNLTTGATLINEQWLLTTAK	M1dMN6GlcNAcK24dM	6	01Y41Y41M(31M)61M(21Y41L32S)61Y41L	7	38.28	N4H5F0S1	N,0;	126	P00739	121	144	1	YI3,	2.06843
24748	49.77	1260.04	1260.04	4	1260.04	-1.45095	5035.12	C204H329N40O102S2	CNTAAPMWLNGTHPSSDEGIVSRK	C1dM@CamN10GlcNAcK24dM	8	01Y(61F)41Y41M(31M)61M(21Y41L32S)61Y41L32S	10	72.3	N4H5F1S2	N,0;	232	P07911	223	246	0		2.06442
24748	49.77	1260.04	1260.04	4	1260.04	-1.45095	5035.12	C204H329N40O102S2	CNTAAPMWLNGTHPSSDEGIVSRK	C1dM@CamN10GlcNAcK24dM	8	01Y(61F)41Y41M(31M41Y41L32S)61M61Y41L32S	12	71.72	N4H5F1S2	N,0;	232	P07911	223	246	0		2.06442
28925	58.04	1402.65	1402.4	4	1402.39	7.34343	5603.53	C229H381N44O116	VLNQELRADGTVNQIEGEATPVNLTEPAK	V1dMN23GlcNAcK29dM	9	01Y41Y41M(31M41Y41L31Y41L32S)(41Y)61M(31M)61M	12	72.1	N5H7F0S1	N,1;	98	P05090	76	104	0		2.06031
28925	58.04	1402.65	1402.4	4	1402.39	7.34343	5603.53	C229H381N44O116	VLNQELRADGTVNQIEGEATPVNLTEPAK	V1dMN23GlcNAcK29dM	9	01Y41Y41M(31M41Y41L31Y41L31L)61M61Y41L32S	16	66.41	N5H7F0S1	N,1;	98	P05090	76	104	0		2.06031
27708	55.63	987.465	987.465	5	987.468	-3.23573	4931.3	C204H341N42O97	VLNQELRADGTVNQIEGEATPVNLTEPAK	V1dMN23GlcNAcK29dM	19	01Y41Y41M(31M)61M(21Y(31F)41L)61Y41L	11	96.22	N4H5F1S0	N,3;	98	P05090	76	104	0		2.04693
27708	55.63	987.465	987.465	5	987.468	-3.23573	4931.3	C204H341N42O97	VLNQELRADGTVNQIEGEATPVNLTEPAK	V1dMN23GlcNAcK29dM	19	01Y41Y41M(31M)61M(21Y41L21F)61Y41L	11	94.89	N4H5F1S0	N,3;	98	P05090	76	104	0		2.04693
27708	55.63	987.465	987.465	5	987.468	-3.23573	4931.3	C204H341N42O97	VLNQELRADGTVNQIEGEATPVNLTEPAK	V1dMN23GlcNAcK29dM	19	01Y41Y41M(31M(21Y41L)41Y31F)61M61M	13	94.89	N4H5F1S0	N,3;	98	P05090	76	104	0		2.04693
28782	57.75	1402.64	1402.4	4	1402.39	6.03776	5603.53	C229H381N44O116	VLNQELRADGTVNQIEGEATPVNLTEPAK	V1dMN23GlcNAcK29dM	11	01Y41Y41M(31M(21Y41L32S)41Y41L)(41Y)61M(31M)61M	14	57.79	N5H7F0S1	N,3;	98	P05090	76	104	0		2.04028
46246	92.93	1107.77	1108.02	4	1108.03	-5.3327	4427.09	C187H313N34O85S1	LLHALGGDDFLGMLNRTLLETLQK	L1dMN15GlcNAcK24dM	8	01Y41Y41M(31M21M21M)61M(31M21M)61M	12	106.46	N2H8F0S0	N,0;	196	Q9UHG3	182	205	0		2.03087
46246	92.93	1107.77	1108.02	4	1108.03	-5.3327	4427.09	C187H313N34O85S1	LLHALGGDDFLGMLNRTLLETLQK	L1dMN15GlcNAcK24dM	8	01Y41Y41M(31M21M)61M(31M21M)61M21M	11	106.46	N2H8F0S0	N,0;	196	Q9UHG3	182	205	1	YI3,	2.03087
46246	92.93	1107.77	1108.02	4	1108.03	-5.3327	4427.09	C187H313N34O85S1	LLHALGGDDFLGMLNRTLLETLQK	L1dMN15GlcNAcK24dM	8	01Y41Y41M(31M21M21M31G)61M(31M)61M	12	103.92	N2H8F0S0	N,0;	196	Q9UHG3	182	205	0		2.03087
13782	28.32	1615.67	1615.67	2	1615.68	-1.11038	3229.34	C130H214N17O76	TVLENSTSYEEAK	T1dMN5GlcNAcK13dM	13	01Y41Y41M(31M21M21M)61M(31M21M)61M	17	135.15	N2H8F0S0	N,1;	259	Q13510	255	267	0		2.02176
13782	28.32	1615.67	1615.67	2	1615.68	-1.11038	3229.34	C130H214N17O76	TVLENSTSYEEAK	T1dMN5GlcNAcK13dM	13	01Y41Y41M(31M21M21M31G)61M(31M)61M	19	132.41	N2H8F0S0	N,1;	259	Q13510	255	267	1	04AI3,13AIII4,	2.02176
7129	15.69	1249.52	1249.52	2	1249.52	-1.18615	2497.03	C99H166N13O60	NLSGPDK	N1GlcNAc@dMK7dM	6	01Y41Y41M(31M41Y41L32S)61M61M	15	59.11	N3H5F0S1	N,0;	500	Q6EMK4	500	506	15	BII1,35AII4,BII2,35AII3,BII3,BII4,YII3,02XI1,ZI1,YI1,YII5,YII6,YI2,YII3,YII4,	0.489496
26659	53.53	1586.73	1586.23	2	1586.23	-0.702309	3170.45	C133H221N20O67	GVFITNETGQPLIGK	G1dMN6GlcNAcK15dM	26	01Y41Y41M(31M21M)61M(31M21M)61M	21	206.47	N2H7F0S0	N,8;	470	P10253	465	479	3	BI2,BI2,YI3,	0.472978
26659	53.53	1586.73	1586.23	2	1586.23	-0.702309	3170.45	C133H221N20O67	GVFITNETGQPLIGK	G1dMN6GlcNAcK15dM	26	01Y41Y41M(31M21M21M)61M(31M)61M	20	203.85	N2H7F0S0	N,8;	470	P10253	465	479	2	BI2,BIII3,YI3,YIII3,	0.472978
23092	46.47	1001.82	1001.82	3	1001.82	-3.23095	3002.45	C127H213N24O58	RGVFITNETGQPLIGK	R1dMN7GlcNAcK16dM	6	01Y41Y41M(31M)61M(31M)61M	13	89.79	N2H5F0S0	N,1;	470	P10253	464	479	11	YI1,YI2,YI3,02XI1,ZI1,YI1,BI4,YI2,YI3,YI4,YII4,YIII3,YI1,	0.440471
23197	46.67	857.89	857.64	4	857.642	-2.26122	3426.54	C141H233N26O71	ANLSQVADHLDHIK	A1dMN2GlcNAcK14dM	5	01Y(61F)41Y41M(31M41Y41L31Y)61M61Y	14	85.19	N5H4F1S0	N,0;	279	P16444	278	291	0		0.433679
23197	46.67	857.89	857.64	4	857.642	-2.26122	3426.54	C141H233N26O71	ANLSQVADHLDHIK	A1dMN2GlcNAcK14dM	5	01Y41Y41M(31M41Y(31F)41L31Y)61M61Y	13	68.89	N5H4F1S0	N,0;	279	P16444	278	291	0		0.433679
27865	55.95	1183.31	1183.31	4	1183.31	-1.07006	4728.22	C196H328N41O92	VLNQELRADGTVNQIEGEATPVNLTEPAK	V1dMN23GlcNAcK29dM	9	01Y41Y41M(31M41Y(31F)41L)61M61M	8	53.96	N3H5F1S0	N,1;	98	P05090	76	104	0		0.41718
27865	55.95	1183.31	1183.31	4	1183.31	-1.07006	4728.22	C196H328N41O92	VLNQELRADGTVNQIEGEATPVNLTEPAK	V1dMN23GlcNAcK29dM	9	01Y(61F)41Y41M(31M41Y41L)61M61M	8	53.96	N3H5F1S0	N,1;	98	P05090	76	104	2	BII3,YII3,	0.41718
27865	55.95	1183.31	1183.31	4	1183.31	-1.07006	4728.22	C196H328N41O92	VLNQELRADGTVNQIEGEATPVNLTEPAK	V1dMN23GlcNAcK29dM	9	01Y41Y41M(31M41Y41L21F)61M61M	8	52.88	N3H5F1S0	N,1;	98	P05090	76	104	0		0.41718
27226	54.66	952.111	951.78	3	951.776	3.4536	2852.31	C117H203N18O60S1	NLTLMATTSQLPK	N1GlcNAc@dMK13dM	17	01Y41Y41M(31M21M)61M(31M)61M	7	110.65	N2H6F0S0	N,0;	267	P11117	267	279	1	YI3,	0.4145
27226	54.66	952.111	951.78	3	951.776	3.4536	2852.31	C117H203N18O60S1	NLTLMATTSQLPK	N1GlcNAc@dMK13dM	17	01Y41Y41M(31M)61M(31M21M)61M	7	103.9	N2H6F0S0	N,0;	267	P11117	267	279	1	BI2,	0.4145
11935	24.78	989.767	989.433	3	989.433	-0.522119	2965.28	C123H198N19O64	THHWNITAVK	T1dMN5GlcNAcK10dM	8	01Y41Y41M(31M21M21M)61M(31M21M)61M	19	155.13	N2H8F0S0	N,2;	857	A8K2U0	853	862	0		0.414132
11935	24.78	989.767	989.433	3	989.433	-0.522119	2965.28	C123H198N19O64	THHWNITAVK	T1dMN5GlcNAcK10dM	8	01Y41Y41M(31M21M21M31G)61M(31M)61M	18	155.13	N2H8F0S0	N,2;	857	A8K2U0	853	862	0		0.414132
11935	24.78	989.767	989.433	3	989.433	-0.522119	2965.28	C123H198N19O64	THHWNITAVK	T1dMN5GlcNAcK10dM	8	01Y41Y41M(31M21M)61M(31M21M)61M21M	19	152.21	N2H8F0S0	N,2;	857	A8K2U0	853	862	2	YI3,YI3,	0.414132
23113	46.51	898.153	898.153	4	898.155	-3.00298	3588.59	C147H243N26O76	ANLSQVADHLDHIK	A1dMN2GlcNAcK14dM	8	01Y(61F)41Y41M(31M41Y41L31Y)61M61Y41L	13	82.37	N5H5F1S0	N,2;	279	P16444	278	291	0		0.39826
23113	46.51	898.153	898.153	4	898.155	-3.00298	3588.59	C147H243N26O76	ANLSQVADHLDHIK	A1dMN2GlcNAcK14dM	8	01Y(61F)41Y41M(31M41Y41L31Y41L)61M61Y	12	79.85	N5H5F1S0	N,2;	279	P16444	278	291	0		0.39826
22945	46.17	1055.84	1055.84	3	1055.84	-1.2498	3164.5	C133H223N24O63	RGVFITNETGQPLIGK	R1dMN7GlcNAcK16dM	7	01Y41Y41M(31M)61M(31M21M)61M	11	72.4	N2H6F0S0	N,1;	470	P10253	464	479	3	BI2,YI3,YI3,	0.388852
22945	46.17	1055.84	1055.84	3	1055.84	-1.2498	3164.5	C133H223N24O63	RGVFITNETGQPLIGK	R1dMN7GlcNAcK16dM	7	01Y41Y41M(31M21M)61M(31M)61M	9	56.42	N2H6F0S0	N,1;	470	P10253	464	479	1	YI3,	0.388852
26373	52.98	1134.85	1134.51	3	1134.53	-17.1383	3400.58	C143H239N22O71	LLQVVYLHSNNITK	L1dMN11GlcNAcK14dM	8	01Y41Y41M(31M21M21M31G)61M(31M)61M	8	64.17	N2H8F0S0	N,1;	311	P21810	301	314	0		0.351671
26373	52.98	1134.85	1134.51	3	1134.53	-17.1383	3400.58	C143H239N22O71	LLQVVYLHSNNITK	L1dMN11GlcNAcK14dM	8	01Y41Y41M(31M21M21M)61M(31M21M)61M	8	54.97	N2H8F0S0	N,1;	311	P21810	301	314	0		0.351671
20186	40.68	1093.8	1093.47	3	1093.47	-1.33173	3277.39	C131H222N19O74S1	NVTAQICIDK	N1GlcNAc@dMC7CamK10dM	10	01Y(61F)41Y41M(31M41Y41L)61M61Y41L32S	18	109.99	N4H5F1S1	N,0;	804	P12109	804	813	0		0.336884
20186	40.68	1093.8	1093.47	3	1093.47	-1.33173	3277.39	C131H222N19O74S1	NVTAQICIDK	N1GlcNAc@dMC7CamK10dM	10	01Y41Y41M(31M)61M(21Y41L32S)61Y(31F)41L	17	108.57	N4H5F1S1	N,0;	804	P12109	804	813	0		0.336884
20186	40.68	1093.8	1093.47	3	1093.47	-1.33173	3277.39	C131H222N19O74S1	NVTAQICIDK	N1GlcNAc@dMC7CamK10dM	10	01Y(61F)41Y41M(31M)61M(21Y41L32S)61Y41L	15	108.57	N4H5F1S1	N,0;	804	P12109	804	813	0		0.336884
20186	40.68	1093.8	1093.47	3	1093.47	0.926218	3277.38	C129H218N21O76	NLSSAGEEARK	N1GlcNAc@dMK11dM	5	01Y(61F)41Y41M(31M41Y41L)61M61Y41L32S	18	87.11	N4H5F1S1	N,0;	699	Q99569	699	709	0		0.336884
20186	40.68	1093.8	1093.47	3	1093.47	0.926218	3277.38	C129H218N21O76	NLSSAGEEARK	N1GlcNAc@dMK11dM	5	01Y41Y41M(31M)61M(21Y41L32S)61Y(31F)41L	17	85.69	N4H5F1S1	N,0;	699	Q99569	699	709	0		0.336884
20186	40.68	1093.8	1093.47	3	1093.47	0.926218	3277.38	C129H218N21O76	NLSSAGEEARK	N1GlcNAc@dMK11dM	5	01Y(61F)41Y41M(31M)61M(21Y41L32S)61Y41L	15	85.69	N4H5F1S1	N,0;	699	Q99569	699	709	0		0.336884
20186	40.68	1093.8	1093.47	3	1093.47	0.926218	3277.38	C129H218N21O76	KNQSSEDILR	K1dMN2GlcNAc	5	01Y(61F)41Y41M(31M41Y41L)61M61Y41L32S	18	80.65	N4H5F1S1	N,2;	478	Q13625	477	486	0		0.336884
20186	40.68	1093.8	1093.47	3	1093.47	0.926218	3277.38	C129H218N21O76	KNQSSEDILR	K1dMN2GlcNAc	5	01Y41Y41M(31M)61M(21Y41L32S)61Y(31F)41L	17	79.23	N4H5F1S1	N,2;	478	Q13625	477	486	0		0.336884
20186	40.68	1093.8	1093.47	3	1093.47	0.926218	3277.38	C129H218N21O76	KNQSSEDILR	K1dMN2GlcNAc	5	01Y(61F)41Y41M(31M)61M(21Y41L32S)61Y41L	15	79.23	N4H5F1S1	N,2;	478	Q13625	477	486	0		0.336884
26825	53.86	1505.2	1505.2	2	1505.2	-1.76064	3008.4	C127H211N20O62	GVFITNETGQPLIGK	G1dMN6GlcNAcK15dM	26	01Y41Y41M(31M21M)61M(31M)61M	19	169.14	N2H6F0S0	N,6;	470	P10253	465	479	4	25AI2,BI2,ZI3,YI3,	0.278654
32468	65.11	1363.27	1363.27	3	1363.27	-3.90898	4085.79	C164H274N31O88	NISNQLSIGTDISAQHPELR	N1GlcNAc@dM	5	01Y41Y41M(31M21M21M)61M(31M21M)61M21M	26	241.8	N2H9F0S0	N,0;	190	Q96FV2	190	209	0		0.231312
32468	65.11	1363.27	1363.27	3	1363.27	-3.90898	4085.79	C164H274N31O88	NISNQLSIGTDISAQHPELR	N1GlcNAc@dM	5	01Y41Y41M(31M21M21M31G)61M(31M21M)61M	27	239.12	N2H9F0S0	N,0;	190	Q96FV2	190	209	0		0.231312
26741	53.7	1411.98	1411.97	3	1411.96	11.3959	4231.85	C170H284N31O92	SVNVSLTQEELDSGLDELSVR	S1dMN3GlcNAc	7	01Y41Y41M(31M41Y41L)61M61Y41L32S	23	101.49	N4H5F0S1	N,3;	463	Q9Y2D5	461	481	2	03AI5,35AI5,	0.217685
26741	53.7	1411.98	1411.97	3	1411.96	11.3959	4231.85	C170H284N31O92	SVNVSLTQEELDSGLDELSVR	S1dMN3GlcNAc	7	01Y41Y41M(31M41Y41L32S)(41Y)61M61M	17	77.84	N4H5F0S1	N,3;	463	Q9Y2D5	461	481	0		0.217685
24918	50.12	986.458	986.458	4	986.446	12.3826	3940.75	C159H267N30O84	SVNVSLTQEELDSGLDELSVR	S1dMN3GlcNAc	6	01Y41Y41M(31M)61M(21Y41L)61Y41L	8	50.82	N4H5F0S0	N,3;	463	Q9Y2D5	461	481	2	BI3,YI3,	0.178777
24918	50.12	986.458	986.458	4	986.446	12.3826	3940.75	C159H267N30O84	SVNVSLTQEELDSGLDELSVR	S1dMN3GlcNAc	6	01Y41Y41M(31M41Y41L)61M61Y41L	8	45.47	N4H5F0S0	N,3;	463	Q9Y2D5	461	481	0		0.178777
